# Supplementary material for: Crystal structure of trans-1-{2-[4-(di­methyl­amino)­phen­yl]eth­yl}-4-[2-(pyren-1-yl)eth­yl]cyclo­hexa­ne
Source: Acta Crystallogr E Crystallogr Commun. 2015 Jul 31;71(Pt 8):o629–30. doi: 10.1107/S2056989015013729 (PMC4650969; doi:10.1107/S2056989015013729)
Supplement: Supplementary file 1 [file e-71-0o629-sup1.cif]

##############################################################################
#                                                                            #
# This CIF contains the data in a paper accepted for publication in          #
# Acta Crystallographica Section E. It conforms to the requirements of       #
# Notes for Authors for Acta Crystallographica Section E, and has been       #
# peer reviewed under the auspices of the IUCr Commission on Journals.       #
#                                                                            #
# Full details of the Crystallographic Information File format               #
# are given in the paper "The Crystallographic Information File (CIF):       #
# a New Standard Archive File for Crystallography" by S. R. Hall, F. H.      #
# Allen and I. D. Brown [Acta Cryst. (1991), A47, 655-685].                  #
#                                                                            #
# The current version of the core CIF dictionary is obtainable from          #
# ftp://ftp.iucr.org/pub/cif_core.dic.                                       #
#                                                                            #
# Software is freely available for graphical display of the structure(s)     #
# in this CIF. For information consult the CIF software page                 #
# http://www.iucr.org/resources/cif/software.                                #
#                                                                            #
# This file may be used for bona fide research purposes within the           #
# scientific community so long as proper attribution is given to the journal # 
# article from which it was obtained.                                        #
#                                                                            #
##############################################################################
data_global
_audit_creation_method     'form.cif (version 2.0)'
_journal_data_validation_number     ?
_journal_date_recd_electronic     2015-07-08
_journal_date_accepted     2015-07-20
_journal_name_full     'Acta Crystallographica, Section E'
_journal_year     2015
_journal_volume     71
_journal_issue      8
_journal_page_first     o629
_journal_page_last     o630
_journal_paper_category     HO
_journal_paper_doi     10.1107/S2056989015013729
_journal_coeditor_code     SU5171
loop_
    _publ_contact_author_name
    _publ_contact_author_address
    _publ_contact_author_email
    'Thekku Veedu, Sreevidya'
;
FS--SCS
Deutsches Elecktronen-Synchrotron (DESY)
Notkestrasse 85
22607 Hamburg
Germany
Max Planck Institute for Biophysical Chemistry
Am Fassberg 11
37077 G\"ottingen
Germany
;
 sreevidya.thekku.veedu@desy.de
    'Techert, Simone'
;
FS--SCS
Deutsches Elecktronen-Synchrotron (DESY)
Notkestrasse 85
22607 Hamburg
Germany
Max Planck Institute for Biophysical Chemistry
Am Fassberg 11
37077 G\"ottingen
Germany
;
 simone.techert@desy.de
_publ_contact_author_fax     ?
_publ_contact_author_phone     '+49-40-8998-3920'
_publ_section_title
;\
Crystal structure of
<i>trans</i>-1-{2-[4-(dimethylamino)phenyl]ethyl}-4-[2-(pyren-1-yl)ethyl]\
cyclohexane
;
loop_
    _publ_author_name
    _publ_author_address
    'Thekku Veedu, Sreevidya'
;
FS--SCS
Deutsches Elecktronen-Synchrotron (DESY)
Notkestrasse 85
22607 Hamburg
Germany
Max Planck Institute for Biophysical Chemistry
Am Fassberg 11
37077 G\"ottingen
Germany
;
    'Techert, Simone'
;
FS--SCS
Deutsches Elecktronen-Synchrotron (DESY)
Notkestrasse 85
22607 Hamburg
Germany
Max Planck Institute for Biophysical Chemistry
Am Fassberg 11
37077 G\"ottingen
Germany
;
data_I
_database_code_depnum_ccdc_archive 'CCDC 1413890'
_audit_creation_method     'SHELXL-2014/7'
_chemical_name_systematic
;\
<i>trans</i>-1-{2-[4-(Dimethylamino)phenyl]ethyl}-\
4-[2-(pyren-1-yl)ethyl]cyclohexane
;
_chemical_name_common
;
;
_chemical_formula_moiety     'C34 H37 N'
_chemical_formula_sum     'C34 H37 N'
_chemical_formula_iupac     'C34 H37 N'
_chemical_formula_weight     459.64
_chemical_melting_point     ?
_shelx_space_group_comment
;
The symmetry employed for this shelxl refinement is uniquely defined
by the following loop, which should always be used as a source of
symmetry information in preference to the above space-group names.
They are only intended as comments.
;
_space_group_crystal_system     monoclinic
_space_group_name_H-M_alt     'P 21/n'
_space_group_name_Hall     '-P 2yn'
loop_
    _space_group_symop_operation_xyz
    'x, y, z'
    '-x+1/2, y+1/2, -z+1/2'
    '-x, -y, -z'
    'x-1/2, -y-1/2, z-1/2'
_cell_length_a     7.1927(4)
_cell_length_b     10.4082(6)
_cell_length_c     33.399(2)
_cell_angle_alpha     90
_cell_angle_beta     91.473(4)
_cell_angle_gamma     90
_cell_volume     2499.5(3)
_cell_formula_units_Z     4
_cell_measurement_reflns_used     2860
_cell_measurement_theta_min     2.45
_cell_measurement_theta_max     26.75
_cell_measurement_temperature     100(2)
_exptl_crystal_description     Plate
_exptl_crystal_colour     colorless
_exptl_crystal_size_max     0.350
_exptl_crystal_size_mid     0.250
_exptl_crystal_size_min     0.150
_exptl_crystal_density_diffrn     1.221
_exptl_crystal_density_meas     ?
_exptl_crystal_density_method     'not measured'
_exptl_crystal_F_000     992
_exptl_absorpt_coefficient_mu     0.069
_exptl_absorpt_correction_type     multi-scan
_exptl_absorpt_process_details
;
(SADABS; Bruker, 2012)
;
_shelx_estimated_absorpt_T_min     0.976
_shelx_estimated_absorpt_T_max     0.990
_exptl_absorpt_correction_T_min     0.9761
_exptl_absorpt_correction_T_max     0.9897
_diffrn_ambient_temperature     100(2)
_diffrn_radiation_type     MoK\a
_diffrn_radiation_wavelength     0.71073
_diffrn_measurement_device_type     'Bruker SMART APEXII DUO'
_diffrn_measurement_method     '\f and \w scan'
_diffrn_detector_area_resol_mean     ?
_diffrn_reflns_number     38082
_diffrn_reflns_av_R_equivalents     0.087
_diffrn_reflns_theta_min     2.050
_diffrn_reflns_theta_max     25.127
_diffrn_reflns_theta_full     25.127
_diffrn_measured_fraction_theta_max     0.979
_diffrn_measured_fraction_theta_full     0.979
_diffrn_reflns_limit_h_min     -8
_diffrn_reflns_limit_h_max     8
_diffrn_reflns_limit_k_min     -12
_diffrn_reflns_limit_k_max     12
_diffrn_reflns_limit_l_min     -39
_diffrn_reflns_limit_l_max     39
_refine_special_details
;
Refined as a 2-component twin.
;
_reflns_number_total     38082
_reflns_number_gt     23477
_reflns_threshold_expression     'I > 2\s(I)'
_refine_ls_structure_factor_coef     Fsqd
_refine_ls_matrix_type     full
_refine_ls_R_factor_all     0.1086
_refine_ls_R_factor_gt     0.0693
_refine_ls_wR_factor_gt     0.1751
_refine_ls_wR_factor_ref     0.1948
_refine_ls_goodness_of_fit_ref     1.073
_refine_ls_restrained_S_all     1.073
_refine_ls_number_reflns     38082
_refine_ls_number_parameters     320
_refine_ls_number_restraints     0
_refine_ls_hydrogen_treatment     constr
_refine_ls_weighting_scheme     calc
_refine_ls_weighting_details
              'w=1/[\s^2^(Fo^2^)+(0.0001P)^2^+8.0460P] where P=(Fo^2^+2Fc^2^)/3'
_atom_sites_solution_hydrogens     geom
_atom_sites_solution_primary     direct
_atom_sites_solution_secondary     difmap
_refine_ls_shift/su_max     0.000
_refine_ls_shift/su_mean     0.000
_refine_diff_density_max     0.356
_refine_diff_density_min     -0.324
_refine_ls_extinction_method
;
SHELXL2014 (Sheldrick, 2015)
;
_refine_ls_extinction_coef     0.0031(4)
_refine_ls_extinction_expression
                                  'Fc^*^=kFc[1+0.001xFc^2^\l^3^/sin(2\q)]^-1/4^'
loop_
    _atom_type_symbol
    _atom_type_description
    _atom_type_scat_dispersion_real
    _atom_type_scat_dispersion_imag
    _atom_type_scat_source
    'C' 'C' 0.0033 0.0016
                         'International Tables Vol C Tables 4.2.6.8 and 6.1.1.4'
    'H' 'H' 0.0000 0.0000
                         'International Tables Vol C Tables 4.2.6.8 and 6.1.1.4'
    'N' 'N' 0.0061 0.0033
                         'International Tables Vol C Tables 4.2.6.8 and 6.1.1.4'
_computing_data_collection
;
APEX2 (Bruker, 2012)
;
_computing_cell_refinement
;
SAINT (Bruker, 2012)
;
_computing_data_reduction
;
SAINT (Bruker, 2012)
;
_computing_structure_solution
;
SHELXS2014 (Sheldrick, 2008)
;
_computing_structure_refinement
;
SHELXL2014 (Sheldrick, 2015)
;
_computing_molecular_graphics
;
SHELXTL (Sheldrick, 2008)
;
_computing_publication_material
;
PLATON (Spek, 2009)
;
loop_
    _atom_site_type_symbol
    _atom_site_label
    _atom_site_fract_x
    _atom_site_fract_y
    _atom_site_fract_z
    _atom_site_U_iso_or_equiv
    _atom_site_adp_type
    _atom_site_calc_flag
    _atom_site_occupancy
    _atom_site_disorder_assembly
    _atom_site_disorder_group
    C C1 -0.7622(6) 0.4345(4) -0.13130(13) 0.0228(11) Uani d 1 . .
    C C2 -0.6154(6) 0.3625(4) -0.14560(13) 0.0275(12) Uani d 1 . .
    H H2 -0.6292 0.3197 -0.1706 0.033 Uiso calc 1 . .
    C C3 -0.4497(7) 0.3522(4) -0.12399(13) 0.0293(12) Uani d 1 . .
    H H3 -0.3522 0.3019 -0.1346 0.035 Uiso calc 1 . .
    C C4 -0.4209(6) 0.4124(4) -0.08757(13) 0.0248(12) Uani d 1 . .
    C C5 -0.5662(6) 0.4859(4) -0.07374(13) 0.0275(12) Uani d 1 . .
    H H5 -0.5505 0.5298 -0.0490 0.033 Uiso calc 1 . .
    C C6 -0.7332(6) 0.4975(4) -0.09472(13) 0.0267(12) Uani d 1 . .
    H H6 -0.8295 0.5488 -0.0842 0.032 Uiso calc 1 . .
    C C7 -0.2415(6) 0.3977(4) -0.06387(13) 0.0285(12) Uani d 1 . .
    H H7A -0.2037 0.4827 -0.0532 0.034 Uiso calc 1 . .
    H H7B -0.1436 0.3684 -0.0821 0.034 Uiso calc 1 . .
    C C8 -0.2532(6) 0.3027(4) -0.02897(12) 0.0242(12) Uani d 1 . .
    H H8A -0.3531 0.3312 -0.0112 0.029 Uiso calc 1 . .
    H H8B -0.2891 0.2175 -0.0398 0.029 Uiso calc 1 . .
    C C9 -0.0743(6) 0.2881(4) -0.00411(12) 0.0214(11) Uani d 1 . .
    H H9 -0.0325 0.3758 0.0043 0.026 Uiso calc 1 . .
    C C10 0.0814(6) 0.2270(4) -0.02735(12) 0.0229(11) Uani d 1 . .
    H H10A 0.1087 0.2814 -0.0508 0.027 Uiso calc 1 . .
    H H10B 0.0401 0.1419 -0.0374 0.027 Uiso calc 1 . .
    C C11 0.2574(6) 0.2107(4) -0.00179(12) 0.0253(12) Uani d 1 . .
    H H11A 0.3071 0.2967 0.0053 0.030 Uiso calc 1 . .
    H H11B 0.3518 0.1660 -0.0177 0.030 Uiso calc 1 . .
    C C12 0.2274(6) 0.1351(4) 0.03662(12) 0.0209(11) Uani d 1 . .
    H H12 0.1892 0.0459 0.0290 0.025 Uiso calc 1 . .
    C C13 0.0694(6) 0.1953(4) 0.05960(12) 0.0245(12) Uani d 1 . .
    H H13A 0.0425 0.1411 0.0831 0.029 Uiso calc 1 . .
    H H13B 0.1087 0.2809 0.0695 0.029 Uiso calc 1 . .
    C C14 -0.1066(6) 0.2095(4) 0.03377(12) 0.0230(11) Uani d 1 . .
    H H14A -0.2035 0.2519 0.0496 0.028 Uiso calc 1 . .
    H H14B -0.1528 0.1232 0.0261 0.028 Uiso calc 1 . .
    C C15 0.4070(6) 0.1263(4) 0.06140(12) 0.0243(12) Uani d 1 . .
    H H15A 0.4422 0.2138 0.0704 0.029 Uiso calc 1 . .
    H H15B 0.5065 0.0948 0.0440 0.029 Uiso calc 1 . .
    C C16 0.3996(6) 0.0392(4) 0.09817(12) 0.0260(12) Uani d 1 . .
    H H16A 0.3020 0.0710 0.1160 0.031 Uiso calc 1 . .
    H H16B 0.3644 -0.0487 0.0895 0.031 Uiso calc 1 . .
    C C17 0.5821(6) 0.0335(4) 0.12126(12) 0.0217(11) Uani d 1 . .
    C C18 0.7102(6) -0.0601(4) 0.11161(13) 0.0251(12) Uani d 1 . .
    H H18 0.6801 -0.1189 0.0907 0.030 Uiso calc 1 . .
    C C19 0.8802(6) -0.0707(4) 0.13140(12) 0.0237(12) Uani d 1 . .
    H H19 0.9652 -0.1355 0.1237 0.028 Uiso calc 1 . .
    C C20 0.9282(6) 0.0124(4) 0.16246(12) 0.0196(11) Uani d 1 . .
    C C21 1.1005(6) 0.0024(4) 0.18479(12) 0.0233(11) Uani d 1 . .
    H H21 1.1862 -0.0630 0.1780 0.028 Uiso calc 1 . .
    C C22 1.1442(6) 0.0829(4) 0.21503(12) 0.0232(11) Uani d 1 . .
    H H22 1.2603 0.0736 0.2290 0.028 Uiso calc 1 . .
    C C23 1.0191(6) 0.1825(4) 0.22666(12) 0.0195(11) Uani d 1 . .
    C C24 1.0607(6) 0.2681(4) 0.25782(13) 0.0262(12) Uani d 1 . .
    H H24 1.1770 0.2618 0.2718 0.031 Uiso calc 1 . .
    C C25 0.9356(7) 0.3615(4) 0.26856(13) 0.0271(12) Uani d 1 . .
    H H25 0.9661 0.4183 0.2900 0.033 Uiso calc 1 . .
    C C26 0.7664(6) 0.3732(4) 0.24839(13) 0.0254(12) Uani d 1 . .
    H H26 0.6808 0.4373 0.2563 0.031 Uiso calc 1 . .
    C C27 0.7201(6) 0.2921(4) 0.21650(12) 0.0204(11) Uani d 1 . .
    C C28 0.5495(6) 0.3042(4) 0.19410(13) 0.0254(12) Uani d 1 . .
    H H28 0.4646 0.3701 0.2009 0.030 Uiso calc 1 . .
    C C29 0.5058(6) 0.2241(4) 0.16343(13) 0.0236(11) Uani d 1 . .
    H H29 0.3916 0.2359 0.1490 0.028 Uiso calc 1 . .
    C C30 0.6270(6) 0.1218(4) 0.15210(12) 0.0197(11) Uani d 1 . .
    C C31 0.8004(6) 0.1096(4) 0.17320(12) 0.0182(11) Uani d 1 . .
    C C32 0.8462(6) 0.1942(4) 0.20562(12) 0.0183(11) Uani d 1 . .
    C C33 -0.9569(7) 0.3722(4) -0.18918(13) 0.0396(14) Uani d 1 . .
    H H33A -0.8768 0.4107 -0.2092 0.059 Uiso calc 1 . .
    H H33B -1.0870 0.3778 -0.1984 0.059 Uiso calc 1 . .
    H H33C -0.9228 0.2818 -0.1853 0.059 Uiso calc 1 . .
    C C34 -1.0444(6) 0.5568(4) -0.14819(14) 0.0340(13) Uani d 1 . .
    H H34A -1.1253 0.5494 -0.1251 0.051 Uiso calc 1 . .
    H H34B -1.1207 0.5681 -0.1727 0.051 Uiso calc 1 . .
    H H34C -0.9619 0.6310 -0.1445 0.051 Uiso calc 1 . .
    N N1 -0.9334(5) 0.4406(4) -0.15151(11) 0.0309(11) Uani d 1 . .
loop_
    _atom_site_aniso_label
    _atom_site_aniso_U_11
    _atom_site_aniso_U_22
    _atom_site_aniso_U_33
    _atom_site_aniso_U_12
    _atom_site_aniso_U_13
    _atom_site_aniso_U_23
    C1 0.025(3) 0.019(3) 0.025(3) -0.002(2) 0.003(2) 0.002(2)
    C2 0.031(3) 0.031(3) 0.021(3) 0.000(3) 0.003(2) -0.003(2)
    C3 0.025(3) 0.030(3) 0.033(3) 0.003(2) 0.011(2) 0.000(2)
    C4 0.023(3) 0.025(3) 0.028(3) -0.004(2) 0.005(2) 0.003(2)
    C5 0.030(3) 0.029(3) 0.024(3) -0.005(3) 0.001(2) -0.006(2)
    C6 0.026(3) 0.025(3) 0.030(3) 0.004(2) 0.005(2) -0.004(2)
    C7 0.026(3) 0.029(3) 0.031(3) -0.005(2) 0.002(2) 0.005(2)
    C8 0.021(3) 0.027(3) 0.024(3) -0.001(2) 0.003(2) -0.003(2)
    C9 0.023(3) 0.018(3) 0.024(3) -0.006(2) 0.002(2) -0.001(2)
    C10 0.022(3) 0.029(3) 0.018(2) -0.004(2) 0.003(2) 0.001(2)
    C11 0.021(3) 0.032(3) 0.023(3) 0.000(2) 0.005(2) -0.002(2)
    C12 0.020(3) 0.024(3) 0.020(3) -0.005(2) 0.003(2) 0.001(2)
    C13 0.025(3) 0.026(3) 0.022(3) -0.005(2) 0.004(2) 0.001(2)
    C14 0.018(3) 0.028(3) 0.023(3) -0.002(2) 0.006(2) -0.003(2)
    C15 0.022(3) 0.028(3) 0.023(3) -0.002(2) 0.003(2) -0.002(2)
    C16 0.026(3) 0.029(3) 0.023(3) -0.004(2) 0.000(2) 0.000(2)
    C17 0.025(3) 0.023(3) 0.017(3) -0.004(2) 0.002(2) 0.003(2)
    C18 0.036(3) 0.022(3) 0.017(3) -0.004(2) 0.002(2) -0.002(2)
    C19 0.030(3) 0.020(3) 0.021(3) 0.003(2) 0.007(2) 0.001(2)
    C20 0.022(3) 0.019(3) 0.018(2) -0.002(2) 0.005(2) 0.004(2)
    C21 0.026(3) 0.021(3) 0.024(3) 0.003(2) 0.006(2) 0.007(2)
    C22 0.023(3) 0.024(3) 0.023(3) 0.001(2) 0.000(2) 0.006(2)
    C23 0.023(3) 0.018(3) 0.017(3) -0.002(2) 0.004(2) 0.004(2)
    C24 0.027(3) 0.030(3) 0.022(3) -0.004(2) -0.002(2) 0.001(2)
    C25 0.035(3) 0.025(3) 0.022(3) -0.005(3) 0.003(2) -0.004(2)
    C26 0.029(3) 0.021(3) 0.026(3) 0.000(2) 0.007(2) -0.003(2)
    C27 0.020(3) 0.019(3) 0.022(3) -0.001(2) 0.006(2) 0.003(2)
    C28 0.024(3) 0.023(3) 0.029(3) 0.002(2) 0.005(2) 0.002(2)
    C29 0.022(3) 0.024(3) 0.025(3) -0.002(2) 0.002(2) 0.003(2)
    C30 0.021(3) 0.021(3) 0.018(2) -0.004(2) 0.005(2) 0.004(2)
    C31 0.023(3) 0.016(2) 0.015(2) -0.003(2) 0.004(2) 0.004(2)
    C32 0.020(3) 0.017(3) 0.017(2) -0.004(2) 0.004(2) 0.005(2)
    C33 0.051(4) 0.035(3) 0.031(3) -0.005(3) -0.010(3) 0.001(3)
    C34 0.029(3) 0.038(3) 0.036(3) 0.001(3) 0.000(2) 0.009(2)
    N1 0.030(2) 0.034(3) 0.029(2) 0.003(2) -0.005(2) -0.0074(19)
_geom_special_details
;
All e.s.d.'s (except the e.s.d. in the dihedral angle between two l.s. planes)
are estimated using the full covariance matrix. The cell e.s.d.'s are taken
into account individually in the estimation of e.s.d.'s in distances, angles
and torsion angles; correlations between e.s.d.'s in cell parameters are only
used when they are defined by crystal symmetry. An approximate (isotropic)
treatment of cell e.s.d.'s is used for estimating e.s.d.'s involving l.s.
planes.
;
loop_
    _geom_bond_atom_site_label_1
    _geom_bond_atom_site_label_2
    _geom_bond_site_symmetry_2
    _geom_bond_distance
    _geom_bond_publ_flag
    C1 C2 . 1.389(6) ?
    C1 N1 . 1.390(5) ?
    C1 C6 . 1.397(6) ?
    C2 C3 . 1.382(6) ?
    C2 H2 . 0.9500 ?
    C3 C4 . 1.380(6) ?
    C3 H3 . 0.9500 ?
    C4 C5 . 1.384(6) ?
    C4 C7 . 1.504(6) ?
    C5 C6 . 1.380(6) ?
    C5 H5 . 0.9500 ?
    C6 H6 . 0.9500 ?
    C7 C8 . 1.532(6) ?
    C7 H7A . 0.9900 ?
    C7 H7B . 0.9900 ?
    C8 C9 . 1.521(5) ?
    C8 H8A . 0.9900 ?
    C8 H8B . 0.9900 ?
    C9 C10 . 1.518(6) ?
    C9 C14 . 1.529(5) ?
    C9 H9 . 1.0000 ?
    C10 C11 . 1.518(5) ?
    C10 H10A . 0.9900 ?
    C10 H10B . 0.9900 ?
    C11 C12 . 1.525(5) ?
    C11 H11A . 0.9900 ?
    C11 H11B . 0.9900 ?
    C12 C15 . 1.519(5) ?
    C12 C13 . 1.522(6) ?
    C12 H12 . 1.0000 ?
    C13 C14 . 1.520(5) ?
    C13 H13A . 0.9900 ?
    C13 H13B . 0.9900 ?
    C14 H14A . 0.9900 ?
    C14 H14B . 0.9900 ?
    C15 C16 . 1.529(5) ?
    C15 H15A . 0.9900 ?
    C15 H15B . 0.9900 ?
    C16 C17 . 1.507(6) ?
    C16 H16A . 0.9900 ?
    C16 H16B . 0.9900 ?
    C17 C18 . 1.385(6) ?
    C17 C30 . 1.412(6) ?
    C18 C19 . 1.379(6) ?
    C18 H18 . 0.9500 ?
    C19 C20 . 1.387(5) ?
    C19 H19 . 0.9500 ?
    C20 C31 . 1.419(6) ?
    C20 C21 . 1.433(6) ?
    C21 C22 . 1.343(6) ?
    C21 H21 . 0.9500 ?
    C22 C23 . 1.433(6) ?
    C22 H22 . 0.9500 ?
    C23 C24 . 1.396(6) ?
    C23 C32 . 1.418(6) ?
    C24 C25 . 1.378(6) ?
    C24 H24 . 0.9500 ?
    C25 C26 . 1.381(6) ?
    C25 H25 . 0.9500 ?
    C26 C27 . 1.393(6) ?
    C26 H26 . 0.9500 ?
    C27 C32 . 1.417(6) ?
    C27 C28 . 1.426(6) ?
    C28 C29 . 1.351(6) ?
    C28 H28 . 0.9500 ?
    C29 C30 . 1.433(6) ?
    C29 H29 . 0.9500 ?
    C30 C31 . 1.422(6) ?
    C31 C32 . 1.428(5) ?
    C33 N1 . 1.452(5) ?
    C33 H33A . 0.9800 ?
    C33 H33B . 0.9800 ?
    C33 H33C . 0.9800 ?
    C34 N1 . 1.454(5) ?
    C34 H34A . 0.9800 ?
    C34 H34B . 0.9800 ?
    C34 H34C . 0.9800 ?
loop_
    _geom_angle_atom_site_label_1
    _geom_angle_atom_site_label_2
    _geom_angle_atom_site_label_3
    _geom_angle_site_symmetry_1
    _geom_angle_site_symmetry_3
    _geom_angle
    _geom_angle_publ_flag
    C2 C1 N1 . . 122.0(4) ?
    C2 C1 C6 . . 117.1(4) ?
    N1 C1 C6 . . 120.9(4) ?
    C3 C2 C1 . . 121.0(4) ?
    C3 C2 H2 . . 119.5 ?
    C1 C2 H2 . . 119.5 ?
    C4 C3 C2 . . 122.2(5) ?
    C4 C3 H3 . . 118.9 ?
    C2 C3 H3 . . 118.9 ?
    C3 C4 C5 . . 116.6(4) ?
    C3 C4 C7 . . 121.6(4) ?
    C5 C4 C7 . . 121.7(4) ?
    C6 C5 C4 . . 122.3(4) ?
    C6 C5 H5 . . 118.9 ?
    C4 C5 H5 . . 118.9 ?
    C5 C6 C1 . . 120.8(4) ?
    C5 C6 H6 . . 119.6 ?
    C1 C6 H6 . . 119.6 ?
    C4 C7 C8 . . 113.8(4) ?
    C4 C7 H7A . . 108.8 ?
    C8 C7 H7A . . 108.8 ?
    C4 C7 H7B . . 108.8 ?
    C8 C7 H7B . . 108.8 ?
    H7A C7 H7B . . 107.7 ?
    C9 C8 C7 . . 114.7(4) ?
    C9 C8 H8A . . 108.6 ?
    C7 C8 H8A . . 108.6 ?
    C9 C8 H8B . . 108.6 ?
    C7 C8 H8B . . 108.6 ?
    H8A C8 H8B . . 107.6 ?
    C10 C9 C8 . . 112.8(3) ?
    C10 C9 C14 . . 109.2(4) ?
    C8 C9 C14 . . 111.2(4) ?
    C10 C9 H9 . . 107.8 ?
    C8 C9 H9 . . 107.8 ?
    C14 C9 H9 . . 107.8 ?
    C9 C10 C11 . . 112.0(3) ?
    C9 C10 H10A . . 109.2 ?
    C11 C10 H10A . . 109.2 ?
    C9 C10 H10B . . 109.2 ?
    C11 C10 H10B . . 109.2 ?
    H10A C10 H10B . . 107.9 ?
    C10 C11 C12 . . 113.4(4) ?
    C10 C11 H11A . . 108.9 ?
    C12 C11 H11A . . 108.9 ?
    C10 C11 H11B . . 108.9 ?
    C12 C11 H11B . . 108.9 ?
    H11A C11 H11B . . 107.7 ?
    C15 C12 C13 . . 112.7(4) ?
    C15 C12 C11 . . 110.6(4) ?
    C13 C12 C11 . . 109.6(4) ?
    C15 C12 H12 . . 107.9 ?
    C13 C12 H12 . . 107.9 ?
    C11 C12 H12 . . 107.9 ?
    C14 C13 C12 . . 112.0(3) ?
    C14 C13 H13A . . 109.2 ?
    C12 C13 H13A . . 109.2 ?
    C14 C13 H13B . . 109.2 ?
    C12 C13 H13B . . 109.2 ?
    H13A C13 H13B . . 107.9 ?
    C13 C14 C9 . . 112.3(4) ?
    C13 C14 H14A . . 109.1 ?
    C9 C14 H14A . . 109.1 ?
    C13 C14 H14B . . 109.1 ?
    C9 C14 H14B . . 109.1 ?
    H14A C14 H14B . . 107.9 ?
    C12 C15 C16 . . 115.2(4) ?
    C12 C15 H15A . . 108.5 ?
    C16 C15 H15A . . 108.5 ?
    C12 C15 H15B . . 108.5 ?
    C16 C15 H15B . . 108.5 ?
    H15A C15 H15B . . 107.5 ?
    C17 C16 C15 . . 112.7(4) ?
    C17 C16 H16A . . 109.0 ?
    C15 C16 H16A . . 109.0 ?
    C17 C16 H16B . . 109.0 ?
    C15 C16 H16B . . 109.0 ?
    H16A C16 H16B . . 107.8 ?
    C18 C17 C30 . . 119.1(4) ?
    C18 C17 C16 . . 119.0(4) ?
    C30 C17 C16 . . 121.9(4) ?
    C19 C18 C17 . . 122.1(4) ?
    C19 C18 H18 . . 118.9 ?
    C17 C18 H18 . . 118.9 ?
    C18 C19 C20 . . 120.6(4) ?
    C18 C19 H19 . . 119.7 ?
    C20 C19 H19 . . 119.7 ?
    C19 C20 C31 . . 118.9(4) ?
    C19 C20 C21 . . 122.6(4) ?
    C31 C20 C21 . . 118.5(4) ?
    C22 C21 C20 . . 122.0(4) ?
    C22 C21 H21 . . 119.0 ?
    C20 C21 H21 . . 119.0 ?
    C21 C22 C23 . . 121.2(4) ?
    C21 C22 H22 . . 119.4 ?
    C23 C22 H22 . . 119.4 ?
    C24 C23 C32 . . 118.9(4) ?
    C24 C23 C22 . . 122.7(4) ?
    C32 C23 C22 . . 118.5(4) ?
    C25 C24 C23 . . 121.0(4) ?
    C25 C24 H24 . . 119.5 ?
    C23 C24 H24 . . 119.5 ?
    C24 C25 C26 . . 120.5(4) ?
    C24 C25 H25 . . 119.7 ?
    C26 C25 H25 . . 119.7 ?
    C25 C26 C27 . . 120.6(4) ?
    C25 C26 H26 . . 119.7 ?
    C27 C26 H26 . . 119.7 ?
    C26 C27 C32 . . 119.3(4) ?
    C26 C27 C28 . . 122.2(4) ?
    C32 C27 C28 . . 118.5(4) ?
    C29 C28 C27 . . 121.6(4) ?
    C29 C28 H28 . . 119.2 ?
    C27 C28 H28 . . 119.2 ?
    C28 C29 C30 . . 121.8(4) ?
    C28 C29 H29 . . 119.1 ?
    C30 C29 H29 . . 119.1 ?
    C17 C30 C31 . . 119.0(4) ?
    C17 C30 C29 . . 123.2(4) ?
    C31 C30 C29 . . 117.9(4) ?
    C20 C31 C30 . . 120.3(4) ?
    C20 C31 C32 . . 119.5(4) ?
    C30 C31 C32 . . 120.2(4) ?
    C27 C32 C23 . . 119.6(4) ?
    C27 C32 C31 . . 120.0(4) ?
    C23 C32 C31 . . 120.4(4) ?
    N1 C33 H33A . . 109.5 ?
    N1 C33 H33B . . 109.5 ?
    H33A C33 H33B . . 109.5 ?
    N1 C33 H33C . . 109.5 ?
    H33A C33 H33C . . 109.5 ?
    H33B C33 H33C . . 109.5 ?
    N1 C34 H34A . . 109.5 ?
    N1 C34 H34B . . 109.5 ?
    H34A C34 H34B . . 109.5 ?
    N1 C34 H34C . . 109.5 ?
    H34A C34 H34C . . 109.5 ?
    H34B C34 H34C . . 109.5 ?
    C1 N1 C33 . . 118.7(4) ?
    C1 N1 C34 . . 118.8(4) ?
    C33 N1 C34 . . 115.0(4) ?
loop_
    _geom_torsion_atom_site_label_1
    _geom_torsion_atom_site_label_2
    _geom_torsion_atom_site_label_3
    _geom_torsion_atom_site_label_4
    _geom_torsion_site_symmetry_1
    _geom_torsion_site_symmetry_2
    _geom_torsion_site_symmetry_3
    _geom_torsion_site_symmetry_4
    _geom_torsion
    _geom_torsion_publ_flag
    N1 C1 C2 C3 . . . . -176.5(4) ?
    C6 C1 C2 C3 . . . . 1.2(7) ?
    C1 C2 C3 C4 . . . . -0.2(7) ?
    C2 C3 C4 C5 . . . . -0.8(7) ?
    C2 C3 C4 C7 . . . . 178.4(4) ?
    C3 C4 C5 C6 . . . . 1.0(7) ?
    C7 C4 C5 C6 . . . . -178.3(4) ?
    C4 C5 C6 C1 . . . . 0.0(7) ?
    C2 C1 C6 C5 . . . . -1.1(7) ?
    N1 C1 C6 C5 . . . . 176.7(4) ?
    C3 C4 C7 C8 . . . . -101.6(5) ?
    C5 C4 C7 C8 . . . . 77.7(6) ?
    C4 C7 C8 C9 . . . . -178.9(4) ?
    C7 C8 C9 C10 . . . . -66.3(5) ?
    C7 C8 C9 C14 . . . . 170.6(4) ?
    C8 C9 C10 C11 . . . . -178.8(4) ?
    C14 C9 C10 C11 . . . . -54.7(5) ?
    C9 C10 C11 C12 . . . . 55.3(5) ?
    C10 C11 C12 C15 . . . . -178.0(4) ?
    C10 C11 C12 C13 . . . . -53.2(5) ?
    C15 C12 C13 C14 . . . . 177.1(4) ?
    C11 C12 C13 C14 . . . . 53.5(5) ?
    C12 C13 C14 C9 . . . . -56.7(5) ?
    C10 C9 C14 C13 . . . . 55.9(5) ?
    C8 C9 C14 C13 . . . . -179.0(4) ?
    C13 C12 C15 C16 . . . . 63.9(5) ?
    C11 C12 C15 C16 . . . . -173.0(4) ?
    C12 C15 C16 C17 . . . . 179.5(4) ?
    C15 C16 C17 C18 . . . . -90.4(5) ?
    C15 C16 C17 C30 . . . . 88.8(5) ?
    C30 C17 C18 C19 . . . . 0.6(7) ?
    C16 C17 C18 C19 . . . . 179.8(4) ?
    C17 C18 C19 C20 . . . . 0.8(7) ?
    C18 C19 C20 C31 . . . . -0.8(6) ?
    C18 C19 C20 C21 . . . . 177.9(4) ?
    C19 C20 C21 C22 . . . . -179.4(4) ?
    C31 C20 C21 C22 . . . . -0.7(7) ?
    C20 C21 C22 C23 . . . . 0.5(7) ?
    C21 C22 C23 C24 . . . . -179.7(4) ?
    C21 C22 C23 C32 . . . . 0.4(6) ?
    C32 C23 C24 C25 . . . . 0.9(7) ?
    C22 C23 C24 C25 . . . . -179.0(4) ?
    C23 C24 C25 C26 . . . . -0.6(7) ?
    C24 C25 C26 C27 . . . . -0.9(7) ?
    C25 C26 C27 C32 . . . . 1.9(6) ?
    C25 C26 C27 C28 . . . . -177.8(4) ?
    C26 C27 C28 C29 . . . . -179.5(4) ?
    C32 C27 C28 C29 . . . . 0.8(7) ?
    C27 C28 C29 C30 . . . . 0.8(7) ?
    C18 C17 C30 C31 . . . . -1.9(6) ?
    C16 C17 C30 C31 . . . . 178.9(4) ?
    C18 C17 C30 C29 . . . . 178.2(4) ?
    C16 C17 C30 C29 . . . . -1.0(6) ?
    C28 C29 C30 C17 . . . . 177.4(4) ?
    C28 C29 C30 C31 . . . . -2.5(6) ?
    C19 C20 C31 C30 . . . . -0.6(6) ?
    C21 C20 C31 C30 . . . . -179.3(4) ?
    C19 C20 C31 C32 . . . . 178.8(4) ?
    C21 C20 C31 C32 . . . . 0.0(6) ?
    C17 C30 C31 C20 . . . . 1.9(6) ?
    C29 C30 C31 C20 . . . . -178.2(4) ?
    C17 C30 C31 C32 . . . . -177.4(4) ?
    C29 C30 C31 C32 . . . . 2.5(6) ?
    C26 C27 C32 C23 . . . . -1.6(6) ?
    C28 C27 C32 C23 . . . . 178.2(4) ?
    C26 C27 C32 C31 . . . . 179.6(4) ?
    C28 C27 C32 C31 . . . . -0.7(6) ?
    C24 C23 C32 C27 . . . . 0.2(6) ?
    C22 C23 C32 C27 . . . . -179.9(4) ?
    C24 C23 C32 C31 . . . . 179.0(4) ?
    C22 C23 C32 C31 . . . . -1.0(6) ?
    C20 C31 C32 C27 . . . . 179.7(4) ?
    C30 C31 C32 C27 . . . . -1.0(6) ?
    C20 C31 C32 C23 . . . . 0.8(6) ?
    C30 C31 C32 C23 . . . . -179.8(4) ?
    C2 C1 N1 C33 . . . . -1.6(7) ?
    C6 C1 N1 C33 . . . . -179.2(4) ?
    C2 C1 N1 C34 . . . . -149.8(4) ?
    C6 C1 N1 C34 . . . . 32.5(6) ?
loop_
    _geom_hbond_atom_site_label_D
    _geom_hbond_atom_site_label_H
    _geom_hbond_atom_site_label_A
    _geom_hbond_site_symmetry_A
    _geom_hbond_distance_DH
    _geom_hbond_distance_HA
    _geom_hbond_distance_DA
    _geom_hbond_angle_DHA
    C26 H26 Cg1 2_655 0.95 2.603 3.4927(15) 156
_shelx_hkl_file
;
  -1   0   0   -0.04    0.04   1
  -1   0   0   -0.02    0.07   1
  -1   0   0   -0.04    0.05   1
  -1   0   0   -0.08    0.02   1
   1   0   0    0.02    0.05   1
   1   0   0   -0.05    0.05   1
   1   0   0   -0.11    0.04   1
   1   0   0   -0.04    0.03   1
  -1   0   0   -0.07    0.02   1
  -2   0   0   41.52    2.55   1
   2   0   0   45.16    1.90   1
   2   0   0   44.72    2.29   1
   2   0   0   38.49    2.53   1
   2   0   0   43.86    2.01   1
  -2   0   0   43.21    2.26   1
  -2   0   0   41.49    2.25   1
  -2   0   0   44.05    2.13   1
  -2   0   0   40.05    2.53   1
   3   0   0   -0.16    0.09   1
   3   0   0   -0.15    0.16   1
  -3   0   0   -0.21    0.18   1
   3   0   0   -0.20    0.17   1
  -3   0   0    0.07    0.23   1
  -3   0   0   -0.22    0.12   1
   3   0   0   -0.24    0.09   1
  -3   0   0   -0.03    0.17   1
  -3   0   0   -0.16    0.08   1
  -4   0   1    0.99    0.28  -2
  -4   0   0    0.99    0.28   1
   4   0  -1    1.13    0.31  -2
   4   0   0    1.13    0.31   1
   4   0  -1    1.76    0.58  -2
   4   0   0    1.76    0.58   1
   4   0  -1    1.01    0.29  -2
   4   0   0    1.01    0.29   1
  -4   0   1    1.04    0.49  -2
  -4   0   0    1.04    0.49   1
  -4   0   1    1.41    0.28  -2
  -4   0   0    1.41    0.28   1
   4   0  -1    1.73    0.49  -2
   4   0   0    1.73    0.49   1
  -4   0   1    1.10    0.47  -2
  -4   0   0    1.10    0.47   1
  -4   0   1    0.81    0.33  -2
  -4   0   0    0.81    0.33   1
   5   0  -1    1.06    0.32  -2
   5   0   0    1.06    0.32   1
   5   0  -1    1.07    0.42  -2
   5   0   0    1.07    0.42   1
   5   0  -1    0.50    0.28  -2
   5   0   0    0.50    0.28   1
   5   0  -1    1.13    0.52  -2
   5   0   0    1.13    0.52   1
  -5   0   1    1.51    0.46  -2
  -5   0   0    1.51    0.46   1
  -5   0   1    1.82    0.61  -2
  -5   0   0    1.82    0.61   1
  -6   0   0  143.52    7.35   1
  -6   0   0  131.34    8.07   1
   6   0   0  135.59    6.53   1
   6   0   0  134.23    8.20   1
  -6   0   0  136.47    6.53   1
   6   0   0  139.82    7.42   1
   6   0   0  133.89    6.10   1
   7   0   0    4.38    0.78   1
   7   0   0    7.96    1.54   1
  -7   0   0    4.35    1.13   1
  -8   0   0    1.77    0.91   1
  -8   0   0    2.01    0.61   1
   8   0   0    1.27    0.82   1
  -8   0   0    0.81    0.84   1
   8   0   0    0.79    0.52   1
   8   0   0    0.91    0.52   1
   0   1   0    0.00    0.03  -2
   0  -1   0    0.00    0.03   1
   0   1   0    0.01    0.03  -2
   0  -1   0    0.01    0.03   1
   0   1   0    0.00    0.03  -2
   0  -1   0    0.00    0.03   1
   0   1   0    0.00    0.02  -2
   0  -1   0    0.00    0.02   1
   0   1   0   -0.02    0.02  -2
   0  -1   0   -0.02    0.02   1
   0   1   0    0.02    0.03  -2
   0  -1   0    0.02    0.03   1
   0  -1   0    0.07    0.04  -2
   0   1   0    0.07    0.04   1
   0  -1   0    0.01    0.02  -2
   0   1   0    0.01    0.02   1
   0  -1   0    0.04    0.04  -2
   0   1   0    0.04    0.04   1
   0  -1   0    0.06    0.03  -2
   0   1   0    0.06    0.03   1
   0  -1   0    0.01    0.02  -2
   0   1   0    0.01    0.02   1
   0  -1   0    0.00    0.02  -2
   0   1   0    0.00    0.02   1
   0  -1   0    0.00    0.03  -2
   0   1   0    0.00    0.03   1
  -1  -1   0    1.00    0.14   1
   1  -1   0    0.26    0.13   1
  -1  -1   0    0.88    0.15   1
  -1  -1   0    0.95    0.08   1
   1  -1   0    0.93    0.13   1
   1  -1   0    1.08    0.22   1
  -1  -1   0    0.85    0.12   1
  -1  -1   0    0.96    0.14   1
  -1  -1   0    1.07    0.08   1
  -1  -1   0    1.12    0.15   1
  -1  -1   0    0.81    0.11   1
  -1   1   0    1.08    0.09   1
   1   1   0    0.96    0.12   1
  -1   1   0    1.20    0.23   1
   1   1   0    1.16    0.12   1
   1   1   0    1.11    0.17   1
   1   1   0    0.88    0.14   1
   1   1   0    0.84    0.12   1
  -1   1   0    0.96    0.25   1
   2  -1   0   12.08    0.86   1
  -2  -1   0   10.67    0.83   1
  -2  -1   0   10.84    0.83   1
   2  -1   0   11.22    1.01   1
   2  -1   0   11.43    0.88   1
  -2  -1   0   10.67    0.69   1
  -2  -1   0   10.88    0.65   1
   2  -1   0   11.21    0.62   1
  -2  -1   0   11.74    0.71   1
   2   1   0   10.54    0.73   1
  -2   1   0   11.13    0.98   1
   2   1   0   10.41    0.65   1
  -2   1   0   10.57    0.98   1
  -2   1   0   12.62    0.89   1
   2   1   0   12.27    0.88   1
  -2   1   0    9.86    0.82   1
   2   1   0   10.46    0.69   1
   2   1   0   10.60    0.66   1
   3  -1   0    8.12    0.56   1
  -3  -1   0    8.68    0.83   1
   3  -1   0    7.32    1.08   1
  -3  -1   0    7.20    0.54   1
   3  -1   0    8.04    0.57   1
  -3  -1   0    7.58    0.65   1
  -3  -1   0    8.90    0.65   1
  -3  -1   0    7.45    0.92   1
   3  -1   0    8.90    1.02   1
   3   1   0    8.26    1.00   1
  -3   1   0    6.75    1.00   1
   3   1   0    7.33    0.71   1
   3   1   0    7.77    0.57   1
  -3   1   0    6.28    0.99   1
   3   1   0    7.69    0.63   1
   3   1   0    7.05    0.81   1
  -3   1   0    7.60    0.91   1
   4   1  -1   34.98    1.88  -2
   4  -1   0   34.98    1.88   1
  -4   1   1   35.09    1.93  -2
  -4  -1   0   35.09    1.93   1
  -4   1   1   35.85    2.48  -2
  -4  -1   0   35.85    2.48   1
   4   1  -1   33.83    2.35  -2
   4  -1   0   33.83    2.35   1
  -4   1   1   37.81    2.50  -2
  -4  -1   0   37.81    2.50   1
  -4   1   1   36.06    2.20  -2
  -4  -1   0   36.06    2.20   1
  -4   1   1   37.30    1.99  -2
  -4  -1   0   37.30    1.99   1
   4   1  -1   37.40    2.74  -2
   4  -1   0   37.40    2.74   1
   4   1  -1   36.01    1.82  -2
   4  -1   0   36.01    1.82   1
   4  -1  -1   36.78    1.90  -2
   4   1   0   36.78    1.90   1
  -4  -1   1   34.51    2.29  -2
  -4   1   0   34.51    2.29   1
   4  -1  -1   35.97    1.98  -2
   4   1   0   35.97    1.98   1
   4  -1  -1   37.06    2.54  -2
   4   1   0   37.06    2.54   1
   4  -1  -1   30.78    2.15  -2
   4   1   0   30.78    2.15   1
  -4  -1   1   33.02    2.59  -2
  -4   1   0   33.02    2.59   1
   5   1  -1    0.33    0.21  -2
   5  -1   0    0.33    0.21   1
   5   1  -1   -0.12    0.32  -2
   5  -1   0   -0.12    0.32   1
  -5   1   1    0.36    0.36  -2
  -5  -1   0    0.36    0.36   1
  -5   1   1    0.05    0.28  -2
  -5  -1   0    0.05    0.28   1
  -5   1   1   -0.03    0.19  -2
  -5  -1   0   -0.03    0.19   1
   5   1  -1    0.55    0.38  -2
   5  -1   0    0.55    0.38   1
   5   1  -1    0.26    0.24  -2
   5  -1   0    0.26    0.24   1
   5  -1  -1    0.14    0.21  -2
   5   1   0    0.14    0.21   1
  -5  -1   1    0.11    0.30  -2
  -5   1   0    0.11    0.30   1
   5  -1  -1    0.51    0.42  -2
   5   1   0    0.51    0.42   1
   5  -1  -1   -0.03    0.21  -2
   5   1   0   -0.03    0.21   1
   5  -1  -1    0.61    0.36  -2
   5   1   0    0.61    0.36   1
  -5  -1   1    0.83    0.54  -2
  -5   1   0    0.83    0.54   1
  -6  -1   0   12.16    1.29   1
  -6  -1   0    9.66    1.52   1
   6  -1   0    9.52    1.72   1
   6  -1   0   11.66    1.21   1
   6  -1   0   11.98    1.65   1
   6  -1   0    9.82    1.12   1
  -6  -1   0   12.92    1.63   1
  -6   1   0   14.14    1.83   1
  -6   1   0   12.50    1.28   1
   6   1   0   13.00    1.82   1
   6   1   0   12.74    1.65   1
   6   1   0   11.51    1.25   1
   6   1   0   12.38    1.28   1
  -6   1   0   11.50    1.79   1
  -7  -1   0    0.23    0.33   1
   7  -1   0   -0.15    0.52   1
   7  -1   0    0.09    0.35   1
   7  -1   0   -0.03    0.65   1
  -7  -1   0    0.11    0.49   1
  -7  -1   0    0.95    0.58   1
   7  -1   0    0.78    0.40   1
  -7   1   0    0.28    0.62   1
   7   1   0    0.18    0.31   1
   7   1   0   -0.11    0.49   1
   7   1   0   -0.09    0.29   1
  -7   1   0    0.61    0.38   1
  -7   1   0   -0.34    0.53   1
   8  -1   0    2.86    0.75   1
   8  -1   0    0.88    0.67   1
  -8  -1   0    2.14    0.64   1
   8  -1   0    3.39    0.77   1
   8   1   0    1.55    0.63   1
  -8   1   0    1.74    0.65   1
  -8   1   0    0.21    0.81   1
   8   1   0    0.66    0.48   1
   0   2   0    0.60    0.13  -2
   0  -2   0    0.60    0.13   1
   0   2   0    0.86    0.18  -2
   0  -2   0    0.86    0.18   1
   0   2   0    0.75    0.16  -2
   0  -2   0    0.75    0.16   1
   0   2   0    0.86    0.18  -2
   0  -2   0    0.86    0.18   1
   0  -2   0    0.45    0.14  -2
   0   2   0    0.45    0.14   1
   0  -2   0    0.64    0.17  -2
   0   2   0    0.64    0.17   1
   0  -2   0    0.58    0.14  -2
   0   2   0    0.58    0.14   1
   0  -2   0    0.76    0.15  -2
   0   2   0    0.76    0.15   1
   0  -2   0    1.16    0.21  -2
   0   2   0    1.16    0.21   1
   0  -2   0    0.40    0.13  -2
   0   2   0    0.40    0.13   1
   1  -2   0  130.98    5.76   1
   1  -2   0  120.78    6.89   1
  -1  -2   0  131.25    5.73   1
   1  -2   0  132.49    6.24   1
  -1  -2   0  132.09    6.17   1
  -1  -2   0  138.16    6.06   1
  -1  -2   0  129.57    5.81   1
   1  -2   0  128.33    5.98   1
  -1  -2   0  134.14    5.98   1
   1  -2   0  129.23    5.64   1
   1   2   0  130.98    5.97   1
   1   2   0  127.01    6.01   1
  -1   2   0  129.30    6.92   1
  -1   2   0  127.59    6.90   1
   1   2   0  129.60    5.77   1
  -1   2   0  137.99    5.82   1
  -1   2   0  126.65    6.22   1
  -1   2   0  128.23    6.03   1
  -1   2   0  123.72    6.24   1
   1   2   0  125.44    6.14   1
   1   2   0  130.46    5.96   1
  -1   2   0  127.65    6.25   1
  -2  -2   0    7.77    0.54   1
  -2  -2   0    7.93    0.48   1
   2  -2   0    6.86    0.80   1
  -2  -2   0    7.13    0.43   1
  -2  -2   0    7.43    0.53   1
   2  -2   0    7.43    0.48   1
  -2  -2   0    7.29    0.44   1
  -2  -2   0    7.34    0.57   1
  -2  -2   0    6.62    0.53   1
  -2  -2   0    6.94    0.53   1
  -2   2   0    5.56    0.74   1
   2   2   0    7.03    0.54   1
   2   2   0    7.06    0.50   1
   2   2   0    7.37    0.52   1
  -2   2   0    7.47    1.00   1
  -2   2   0    6.17    0.77   1
   2   2   0    7.21    0.41   1
   2   2   0    7.34    0.56   1
  -2   2   0    8.11    0.45   1
  -3  -2   0    3.67    0.20   1
   3  -2   0    3.13    0.38   1
   3  -2   0    4.11    0.85   1
  -3  -2   0    3.18    0.51   1
  -3  -2   0    3.58    0.20   1
  -3  -2   0    2.91    0.45   1
  -3  -2   0    2.84    0.49   1
  -3  -2   0    3.24    0.42   1
   3  -2   0    2.23    0.55   1
  -3  -2   0    2.40    0.35   1
  -3   2   0    3.50    0.21   1
   3   2   0    4.05    0.43   1
  -3   2   0    4.03    0.82   1
   3   2   0    3.55    0.52   1
   3   2   0    3.25    0.55   1
  -3   2   0    3.94    0.82   1
   3   2   0    3.06    0.47   1
   3   2   0    3.24    0.48   1
  -3   2   0    3.80    0.68   1
  -4   2   1   10.41    0.76  -2
  -4  -2   0   10.41    0.76   1
   4   2  -1   11.25    1.40  -2
   4  -2   0   11.25    1.40   1
   4   2  -1   10.71    1.56  -2
   4  -2   0   10.71    1.56   1
  -4   2   1    8.96    1.09  -2
  -4  -2   0    8.96    1.09   1
  -4   2   1   11.32    1.03  -2
  -4  -2   0   11.32    1.03   1
   4   2  -1   10.00    0.74  -2
   4  -2   0   10.00    0.74   1
  -4   2   1   10.70    0.87  -2
  -4  -2   0   10.70    0.87   1
   4  -2  -1   10.93    1.07  -2
   4   2   0   10.93    1.07   1
  -4  -2   1   11.85    1.41  -2
  -4   2   0   11.85    1.41   1
   4  -2  -1    9.55    1.05  -2
   4   2   0    9.55    1.05   1
  -4  -2   1    9.32    1.38  -2
  -4   2   0    9.32    1.38   1
   4  -2  -1    7.94    1.11  -2
   4   2   0    7.94    1.11   1
   4  -2  -1   10.46    0.87  -2
   4   2   0   10.46    0.87   1
   4  -2  -1   10.32    0.77  -2
   4   2   0   10.32    0.77   1
  -5   2   1   32.30    2.05  -2
  -5  -2   0   32.30    2.05   1
   5   2  -1   23.46    2.46  -2
   5  -2   0   23.46    2.46   1
   5   2  -1   26.43    2.23  -2
   5  -2   0   26.43    2.23   1
  -5   2   1   27.59    1.81  -2
  -5  -2   0   27.59    1.81   1
   5   2  -1   29.40    1.66  -2
   5  -2   0   29.40    1.66   1
  -5   2   1   27.76    2.17  -2
  -5  -2   0   27.76    2.17   1
  -5   2   1   28.97    2.17  -2
  -5  -2   0   28.97    2.17   1
   5   2  -1   30.76    1.72  -2
   5  -2   0   30.76    1.72   1
   5  -2  -1   31.30    2.07  -2
   5   2   0   31.30    2.07   1
   5  -2  -1   28.84    1.85  -2
   5   2   0   28.84    1.85   1
  -5  -2   1   26.74    2.15  -2
  -5   2   0   26.74    2.15   1
   5  -2  -1   29.59    1.77  -2
   5   2   0   29.59    1.77   1
   5  -2  -1   31.50    2.30  -2
   5   2   0   31.50    2.30   1
  -5  -2   1   24.27    2.41  -2
  -5   2   0   24.27    2.41   1
  -6  -2   0    1.58    0.66   1
   6  -2   0    2.39    0.55   1
   6  -2   0    2.96    0.62   1
  -6  -2   0    2.38    0.61   1
  -6  -2   0    3.33    0.83   1
   6  -2   0    2.39    0.94   1
   6  -2   0    2.15    0.84   1
  -6   2   0    2.42    0.96   1
   6   2   0    3.25    0.77   1
  -6   2   0    2.98    0.93   1
   6   2   0    1.86    0.58   1
   6   2   0    3.24    0.67   1
   7  -2   0    2.12    1.05   1
  -7  -2   0    4.53    1.06   1
   7  -2   0    3.21    1.00   1
   7  -2   0    2.94    0.69   1
  -7  -2   0    2.22    0.64   1
   7  -2   0    2.92    0.67   1
  -7   2   0    2.86    1.07   1
   7   2   0    4.76    0.89   1
  -7   2   0    5.66    1.39   1
   7   2   0    2.22    0.77   1
  -7   2   0    2.66    0.67   1
   7   2   0    2.59    0.69   1
   8  -2   0    0.56    0.45   1
   8  -2   0   -0.13    0.42   1
  -8  -2   0    0.40    0.49   1
   8   2   0    0.45    0.47   1
  -8   2   0    0.50    0.52   1
  -8   2   0    1.43    0.87   1
   0   3   0    0.00    0.08  -2
   0  -3   0    0.00    0.08   1
   0   3   0    0.54    0.17  -2
   0  -3   0    0.54    0.17   1
   0   3   0    0.03    0.10  -2
   0  -3   0    0.03    0.10   1
   0   3   0   -0.02    0.06  -2
   0  -3   0   -0.02    0.06   1
   0  -3   0    0.06    0.11  -2
   0   3   0    0.06    0.11   1
   0  -3   0   -0.01    0.08  -2
   0   3   0   -0.01    0.08   1
   0  -3   0    0.02    0.09  -2
   0   3   0    0.02    0.09   1
   0  -3   0    0.72    0.19  -2
   0   3   0    0.72    0.19   1
   0  -3   0    0.03    0.08  -2
   0   3   0    0.03    0.08   1
   1  -3   0    8.28    0.61   1
   1  -3   0    8.85    0.60   1
   1  -3   0   10.42    0.60   1
   1  -3   0    8.78    0.86   1
   1  -3   0    8.07    0.73   1
  -1  -3   0    9.50    0.58   1
  -1  -3   0    7.29    0.63   1
  -1  -3   0    8.00    0.64   1
   1  -3   0    7.08    0.68   1
  -1  -3   0    9.85    0.66   1
  -1   3   0    9.74    0.66   1
  -1   3   0    8.77    0.87   1
  -1   3   0    8.47    0.65   1
  -1   3   0    9.69    0.80   1
   1   3   0    7.78    0.49   1
  -1   3   0    8.06    0.82   1
   1   3   0    8.54    0.62   1
   1   3   0    8.26    0.48   1
  -1   3   0    8.66    0.69   1
   1   3   0    8.99    0.64   1
   1   3   0    9.78    0.73   1
  -1   3   0    8.56    0.73   1
   1   3   0    9.19    0.53   1
   2  -3   0    6.96    0.52   1
   2  -3   0    8.00    0.46   1
   2  -3   0    8.02    1.14   1
  -2  -3   0    8.30    0.62   1
  -2  -3   0    7.27    0.61   1
  -2  -3   0    8.01    0.48   1
  -2  -3   0    6.84    0.55   1
  -2  -3   0    7.92    0.67   1
  -2   3   0    8.96    1.16   1
  -2   3   0    8.64    0.60   1
  -2   3   0    7.17    0.54   1
   2   3   0    6.97    0.55   1
   2   3   0    6.98    0.55   1
  -2   3   0    6.00    0.73   1
   2   3   0    8.07    0.45   1
   2   3   0    6.13    0.42   1
  -2   3   0    8.80    1.16   1
  -2   3   0    7.36    0.91   1
   2   3   0    6.73    0.49   1
  -3  -3   0    2.55    0.37   1
  -3  -3   0    2.06    0.35   1
  -3  -3   0    2.23    0.43   1
  -3  -3   0    2.57    0.32   1
  -3  -3   0    3.16    0.34   1
  -3  -3   0    2.97    0.38   1
   3  -3   0    0.52    0.36   1
   3  -3   0    2.52    0.35   1
   3   3   0    1.99    0.35   1
  -3   3   0    2.60    0.33   1
  -3   3   0    2.82    0.63   1
   3   3   0    2.29    0.34   1
  -4   3   1    3.68    0.40  -2
  -4  -3   0    3.68    0.40   1
   4   3  -1    3.15    0.78  -2
   4  -3   0    3.15    0.78   1
  -4   3   1    4.37    0.52  -2
  -4  -3   0    4.37    0.52   1
  -4   3   1    3.44    0.60  -2
  -4  -3   0    3.44    0.60   1
   4   3  -1    4.16    0.51  -2
   4  -3   0    4.16    0.51   1
  -4   3   1    3.35    0.58  -2
  -4  -3   0    3.35    0.58   1
  -4   3   1    3.51    0.37  -2
  -4  -3   0    3.51    0.37   1
   4   3  -1    3.07    0.92  -2
   4  -3   0    3.07    0.92   1
  -4   3   1    4.26    0.60  -2
  -4  -3   0    4.26    0.60   1
   4  -3  -1    3.03    0.45  -2
   4   3   0    3.03    0.45   1
  -4  -3   1    3.60    0.37  -2
  -4   3   0    3.60    0.37   1
  -4  -3   1    6.13    1.06  -2
  -4   3   0    6.13    1.06   1
  -4  -3   1    4.59    0.99  -2
  -4   3   0    4.59    0.99   1
   4  -3  -1    3.55    0.61  -2
   4   3   0    3.55    0.61   1
   4  -3  -1    3.63    0.61  -2
   4   3   0    3.63    0.61   1
   5   3  -1    3.07    0.52  -2
   5  -3   0    3.07    0.52   1
  -5   3   1    2.84    0.33  -2
  -5  -3   0    2.84    0.33   1
  -5   3   1    2.53    0.30  -2
  -5  -3   0    2.53    0.30   1
   5   3  -1    1.39    0.72  -2
   5  -3   0    1.39    0.72   1
   5   3  -1    2.74    0.76  -2
   5  -3   0    2.74    0.76   1
  -5   3   1    2.85    0.65  -2
  -5  -3   0    2.85    0.65   1
  -5   3   1    3.28    0.65  -2
  -5  -3   0    3.28    0.65   1
  -5   3   1    2.70    0.61  -2
  -5  -3   0    2.70    0.61   1
   5  -3  -1    3.37    0.64  -2
   5   3   0    3.37    0.64   1
   5  -3  -1    3.08    0.50  -2
   5   3   0    3.08    0.50   1
  -5  -3   1    3.88    0.91  -2
  -5   3   0    3.88    0.91   1
   5  -3  -1    2.77    0.62  -2
   5   3   0    2.77    0.62   1
  -5  -3   1    5.02    1.18  -2
  -5   3   0    5.02    1.18   1
  -5  -3   1    3.32    0.35  -2
  -5   3   0    3.32    0.35   1
  -6  -3   0    8.67    1.28   1
  -6  -3   0    8.53    1.14   1
   6  -3   0   10.07    1.93   1
  -6  -3   0    9.70    0.60   1
   6  -3   0    9.13    1.00   1
  -6  -3   0    9.44    0.62   1
   6  -3   0    9.28    1.04   1
   6   3   0   10.16    1.22   1
  -6   3   0    8.67    0.60   1
   6   3   0    9.51    1.30   1
  -6   3   0   11.30    1.74   1
  -6   3   0    8.25    1.66   1
   7  -3   0   -0.08    0.33   1
   7  -3   0    0.19    0.35   1
  -7  -3   0   -0.07    0.28   1
  -7  -3   0    0.02    0.13   1
   7  -3   0    0.28    0.77   1
   7   3   0    0.03    0.35   1
  -7   3   0    0.08    0.63   1
  -7   3   0    0.51    0.69   1
   8  -3   0    1.89    0.65   1
  -8  -3   0    2.13    0.37   1
  -8  -3   0    3.00    0.82   1
   8   3   0    3.31    0.82   1
  -8   3   0    1.23    0.67   1
   0   4   0    0.57    0.25  -2
   0  -4   0    0.57    0.25   1
   0   4   0    1.02    0.30  -2
   0  -4   0    1.02    0.30   1
   0   4   0    0.62    0.22  -2
   0  -4   0    0.62    0.22   1
   0   4   0    1.13    0.25  -2
   0  -4   0    1.13    0.25   1
   0   4   0    1.12    0.29  -2
   0  -4   0    1.12    0.29   1
   0  -4   0    1.18    0.31  -2
   0   4   0    1.18    0.31   1
   0  -4   0    1.04    0.29  -2
   0   4   0    1.04    0.29   1
   0  -4   0    0.66    0.23  -2
   0   4   0    0.66    0.23   1
   0  -4   0    1.07    0.30  -2
   0   4   0    1.07    0.30   1
   0  -4   0    1.21    0.27  -2
   0   4   0    1.21    0.27   1
   0  -4   0    1.45    0.30  -2
   0   4   0    1.45    0.30   1
   1  -4   0    8.64    0.97   1
  -1  -4   0    8.17    0.67   1
  -1  -4   0   10.30    0.79   1
   1  -4   0    8.48    0.70   1
  -1  -4   0    7.63    0.62   1
   1  -4   0    9.52    0.64   1
   1  -4   0    8.46    1.09   1
   1  -4   0    7.11    0.86   1
   1  -4   0    9.57    0.69   1
  -1  -4   0    8.57    0.73   1
   1   4   0    8.65    0.57   1
   1   4   0    8.38    0.70   1
  -1   4   0    8.74    1.00   1
  -1   4   0    8.38    0.75   1
  -1   4   0    9.63    0.74   1
  -1   4   0    5.56    0.76   1
   1   4   0    9.32    0.66   1
   1   4   0    8.42    0.58   1
  -1   4   0    8.85    0.74   1
  -1   4   0    7.92    1.06   1
   1   4   0    9.86    1.00   1
   1   4   0    7.89    0.56   1
  -2  -4   0   11.76    0.73   1
   2  -4   0   11.32    0.74   1
  -2  -4   0   11.40    0.87   1
   2  -4   0   12.31    0.70   1
   2  -4   0   12.62    1.54   1
  -2  -4   0   12.18    0.89   1
  -2  -4   0   12.82    0.94   1
   2  -4   0   11.52    0.77   1
   2   4   0   11.22    0.83   1
   2   4   0   11.66    0.70   1
  -2   4   0   11.68    0.98   1
  -2   4   0    8.73    1.26   1
  -2   4   0   11.24    0.87   1
   2   4   0   11.69    0.75   1
  -2   4   0   10.73    1.41   1
   2   4   0   10.55    0.86   1
  -2   4   0   11.32    1.04   1
  -2   4   0   12.54    0.87   1
  -3  -4   0    0.65    0.29   1
   3  -4   0    0.49    0.19   1
  -3  -4   0    0.45    0.20   1
  -3  -4   0    0.69    0.26   1
   3  -4   0   -0.12    0.30   1
  -3  -4   0    0.51    0.17   1
  -3   4   0    0.77    0.34   1
   3   4   0    0.49    0.17   1
  -3   4   0    0.22    0.18   1
   3   4   0    0.29    0.17   1
  -3   4   0    1.11    0.29   1
   3   4   0    0.31    0.16   1
  -3   4   0    0.51    0.40   1
  -3   4   0    0.75    0.41   1
  -4   4   1    0.37    0.20  -2
  -4  -4   0    0.37    0.20   1
   4   4  -1   -0.05    0.32  -2
   4  -4   0   -0.05    0.32   1
  -4   4   1    0.79    0.31  -2
  -4  -4   0    0.79    0.31   1
  -4   4   1    0.27    0.15  -2
  -4  -4   0    0.27    0.15   1
   4   4  -1    0.57    0.21  -2
   4  -4   0    0.57    0.21   1
  -4   4   1    0.29    0.15  -2
  -4  -4   0    0.29    0.15   1
  -4   4   1    0.51    0.18  -2
  -4  -4   0    0.51    0.18   1
  -4  -4   1    0.05    0.36  -2
  -4   4   0    0.05    0.36   1
  -4  -4   1   -0.24    0.25  -2
  -4   4   0   -0.24    0.25   1
   4  -4  -1    0.19    0.22  -2
   4   4   0    0.19    0.22   1
  -4  -4   1    0.16    0.14  -2
  -4   4   0    0.16    0.14   1
   4  -4  -1    0.04    0.13  -2
   4   4   0    0.04    0.13   1
  -5   4   1   70.16    3.45  -2
  -5  -4   0   70.16    3.45   1
   5   4  -1   72.59    5.11  -2
   5  -4   0   72.59    5.11   1
  -5   4   1   73.15    3.98  -2
  -5  -4   0   73.15    3.98   1
   5   4  -1   68.29    3.46  -2
   5  -4   0   68.29    3.46   1
  -5   4   1   66.69    3.72  -2
  -5  -4   0   66.69    3.72   1
  -5  -4   1   65.81    4.86  -2
  -5   4   0   65.81    4.86   1
  -5  -4   1   70.76    3.46  -2
  -5   4   0   70.76    3.46   1
   5  -4  -1   70.71    3.72  -2
   5   4   0   70.71    3.72   1
   5  -4  -1   71.44    3.90  -2
   5   4   0   71.44    3.90   1
  -5  -4   1   70.72    4.39  -2
  -5   4   0   70.72    4.39   1
   6  -4   0    3.65    0.63   1
  -6  -4   0    3.13    0.48   1
   6  -4   0    3.54    0.68   1
  -6  -4   0    3.70    0.78   1
   6  -4   0    2.25    1.07   1
  -6   4   0    2.75    0.98   1
   6   4   0    2.89    0.54   1
  -6   4   0    1.52    0.90   1
  -7  -4   0    1.09    0.33   1
   7  -4   0    1.51    0.55   1
   7  -4   0    0.58    0.42   1
  -7  -4   0    0.97    0.51   1
  -7   4   0    1.83    1.05   1
  -8  -4   0    1.75    0.69   1
   8  -4   0    1.49    0.60   1
   0   5   0    0.00    0.16  -2
   0  -5   0    0.00    0.16   1
   0   5   0   -0.14    0.10  -2
   0  -5   0   -0.14    0.10   1
   0   5   0    0.03    0.15  -2
   0  -5   0    0.03    0.15   1
   0   5   0   -0.11    0.15  -2
   0  -5   0   -0.11    0.15   1
   0   5   0    0.00    0.14  -2
   0  -5   0    0.00    0.14   1
   0  -5   0   -0.07    0.14  -2
   0   5   0   -0.07    0.14   1
   0  -5   0    0.04    0.13  -2
   0   5   0    0.04    0.13   1
   0  -5   0   -0.08    0.13  -2
   0   5   0   -0.08    0.13   1
   0  -5   0    0.19    0.18  -2
   0   5   0    0.19    0.18   1
   0  -5   0   -0.13    0.16  -2
   0   5   0   -0.13    0.16   1
   0  -5   0   -0.05    0.13  -2
   0   5   0   -0.05    0.13   1
  -1  -5   0   55.48    2.78   1
  -1  -5   0   52.23    2.82   1
   1  -5   0   60.71    3.29   1
  -1  -5   0   53.53    2.67   1
   1  -5   0   52.97    2.75   1
   1  -5   0   48.52    3.28   1
   1  -5   0   51.41    2.57   1
  -1  -5   0   51.37    2.89   1
   1   5   0   50.52    2.72   1
  -1   5   0   50.85    3.30   1
  -1   5   0   54.98    2.94   1
  -1   5   0   51.57    2.83   1
   1   5   0   52.13    2.85   1
  -1   5   0   47.40    2.87   1
   1   5   0   50.63    2.80   1
   1   5   0   46.54    2.78   1
  -1   5   0   51.25    2.80   1
   1   5   0   51.56    2.62   1
  -1   5   0   49.63    3.25   1
   2  -5   0   25.24    1.39   1
   2  -5   0   23.28    1.44   1
  -2  -5   0   25.49    1.46   1
   2  -5   0   25.57    1.42   1
  -2  -5   0   24.30    1.61   1
  -2  -5   0   23.72    1.55   1
   2  -5   0   25.28    2.13   1
  -2   5   0   25.60    1.60   1
  -2   5   0   24.65    2.05   1
   2   5   0   27.00    1.41   1
  -2   5   0   23.85    1.77   1
   2   5   0   25.46    1.35   1
   2   5   0   24.20    1.45   1
  -2   5   0   25.71    1.64   1
   2   5   0   24.59    1.64   1
   2   5   0   23.19    1.54   1
  -2   5   0   26.02    1.74   1
  -3  -5   0    0.26    0.22   1
   3  -5   0    0.01    0.11   1
   3  -5   0    0.33    0.39   1
   3  -5   0    0.18    0.14   1
  -3  -5   0    0.26    0.16   1
  -3  -5   0    0.40    0.24   1
  -3   5   0    0.11    0.28   1
  -3   5   0   -0.11    0.24   1
  -3   5   0    0.43    0.43   1
   3   5   0    0.28    0.10   1
   3   5   0    0.13    0.15   1
  -3   5   0   -0.04    0.19   1
   3   5   0    0.09    0.16   1
   3   5   0    0.17    0.17   1
  -3   5   0    0.04    0.18   1
  -4   5   1    4.00    0.72  -2
  -4  -5   0    4.00    0.72   1
  -4   5   1    3.25    0.60  -2
  -4  -5   0    3.25    0.60   1
   4   5  -1    3.90    0.57  -2
   4  -5   0    3.90    0.57   1
  -4   5   1    4.29    0.53  -2
  -4  -5   0    4.29    0.53   1
   4  -5  -1    4.79    0.64  -2
   4   5   0    4.79    0.64   1
  -4  -5   1    4.43    0.66  -2
  -4   5   0    4.43    0.66   1
   4  -5  -1    4.39    0.60  -2
   4   5   0    4.39    0.60   1
  -4  -5   1    3.58    0.77  -2
  -4   5   0    3.58    0.77   1
  -4  -5   1    4.51    1.12  -2
  -4   5   0    4.51    1.12   1
  -5   5   1    0.36    0.26  -2
  -5  -5   0    0.36    0.26   1
   5   5  -1    0.45    0.63  -2
   5  -5   0    0.45    0.63   1
  -5   5   1    0.46    0.33  -2
  -5  -5   0    0.46    0.33   1
   5   5  -1    1.19    0.38  -2
   5  -5   0    1.19    0.38   1
   5  -5  -1    0.71    0.27  -2
   5   5   0    0.71    0.27   1
  -5  -5   1    0.53    0.62  -2
  -5   5   0    0.53    0.62   1
   5  -5  -1    0.34    0.31  -2
   5   5   0    0.34    0.31   1
  -5  -5   1    1.01    0.52  -2
  -5   5   0    1.01    0.52   1
  -5  -5   1    1.08    0.56  -2
  -5   5   0    1.08    0.56   1
   6  -5   0   -0.05    0.27   1
  -6  -5   0    0.12    0.27   1
  -6  -5   0    0.06    0.28   1
   6  -5   0    0.02    0.71   1
  -6   5   0    0.40    0.75   1
   6   5   0    0.30    0.26   1
  -6   5   0    0.04    0.62   1
   7  -5   0    2.66    0.63   1
  -7  -5   0    2.91    0.79   1
  -7  -5   0    2.94    0.62   1
   7  -5   0    2.98    0.66   1
  -7   5   0    1.52    0.95   1
   7   5   0    3.67    0.68   1
   0   6   0    1.20    0.41  -2
   0  -6   0    1.20    0.41   1
   0   6   0    1.49    0.45  -2
   0  -6   0    1.49    0.45   1
   0   6   0    1.42    0.38  -2
   0  -6   0    1.42    0.38   1
   0  -6   0    1.61    0.37  -2
   0   6   0    1.61    0.37   1
   0  -6   0    1.20    0.39  -2
   0   6   0    1.20    0.39   1
   0  -6   0    1.52    0.44  -2
   0   6   0    1.52    0.44   1
   0  -6   0    0.81    0.31  -2
   0   6   0    0.81    0.31   1
   0  -6   0    0.93    0.36  -2
   0   6   0    0.93    0.36   1
   1  -6   0    0.61    0.23   1
  -1  -6   0    0.71    0.28   1
   1  -6   0    0.34    0.24   1
   1  -6   0    0.85    0.43   1
  -1  -6   0    0.34    0.31   1
  -1   6   0    0.65    0.33   1
  -1   6   0    0.51    0.27   1
   1   6   0    0.57    0.26   1
  -1   6   0    0.60    0.31   1
   1   6   0    0.69    0.22   1
   1   6   0    0.47    0.25   1
   1   6   0    0.62    0.22   1
  -1   6   0    0.84    0.42   1
  -1   6   0    0.55    0.39   1
   1   6   0    0.33    0.19   1
  -1   6   0    0.55    0.30   1
  -2  -6   0    5.67    0.88   1
   2  -6   0    5.59    1.12   1
   2  -6   0    6.21    0.71   1
  -2  -6   0    5.33    0.69   1
   2  -6   0    4.88    0.67   1
  -2  -6   0    3.75    0.66   1
   2  -6   0    7.05    0.60   1
   2   6   0    5.23    0.85   1
  -2   6   0    5.38    0.85   1
  -2   6   0    8.25    1.09   1
   2   6   0    6.00    0.75   1
  -2   6   0    6.30    1.01   1
  -2   6   0    5.61    1.07   1
   2   6   0    5.72    0.61   1
   2   6   0    5.34    0.75   1
  -2   6   0    6.50    0.86   1
  -3  -6   0   38.47    2.37   1
  -3  -6   0   44.92    2.53   1
   3  -6   0   35.90    3.14   1
  -3   6   0   39.93    3.16   1
  -3   6   0   41.49    2.65   1
   4   6  -1    0.40    0.59  -2
   4  -6   0    0.40    0.59   1
  -4   6   1    0.04    0.24  -2
  -4  -6   0    0.04    0.24   1
   4   6  -1    0.08    0.18  -2
   4  -6   0    0.08    0.18   1
  -4   6   1    0.05    0.21  -2
  -4  -6   0    0.05    0.21   1
   4  -6  -1   -0.25    0.20  -2
   4   6   0   -0.25    0.20   1
   4  -6  -1    0.00    0.13  -2
   4   6   0    0.00    0.13   1
  -4  -6   1    0.00    0.31  -2
  -4   6   0    0.00    0.31   1
  -4  -6   1    0.36    0.33  -2
  -4   6   0    0.36    0.33   1
   4  -6  -1   -0.06    0.12  -2
   4   6   0   -0.06    0.12   1
  -4  -6   1   -0.33    0.35  -2
  -4   6   0   -0.33    0.35   1
  -5   6   1    0.72    0.38  -2
  -5  -6   0    0.72    0.38   1
  -5   6   1    1.02    0.46  -2
  -5  -6   0    1.02    0.46   1
   5   6  -1    1.58    0.98  -2
   5  -6   0    1.58    0.98   1
   5   6  -1    1.83    0.45  -2
   5  -6   0    1.83    0.45   1
  -5  -6   1    2.08    1.03  -2
  -5   6   0    2.08    1.03   1
  -5  -6   1    1.47    0.69  -2
  -5   6   0    1.47    0.69   1
  -5  -6   1    1.12    0.57  -2
  -5   6   0    1.12    0.57   1
   5  -6  -1    1.24    0.37  -2
   5   6   0    1.24    0.37   1
   6  -6   0    1.84    0.49   1
  -6  -6   0    1.74    0.52   1
  -6  -6   0    2.09    0.52   1
  -6   6   0    1.44    0.86   1
  -6   6   0    2.25    0.81   1
   6   6   0    0.68    0.35   1
   7  -6   0    0.32    0.32   1
  -7  -6   0    0.99    0.55   1
   0   7   0    0.32    0.23  -2
   0  -7   0    0.32    0.23   1
   0   7   0    0.12    0.29  -2
   0  -7   0    0.12    0.29   1
   0   7   0    0.35    0.32  -2
   0  -7   0    0.35    0.32   1
   0  -7   0   -0.29    0.25  -2
   0   7   0   -0.29    0.25   1
   0  -7   0    0.13    0.23  -2
   0   7   0    0.13    0.23   1
   0  -7   0    0.20    0.30  -2
   0   7   0    0.20    0.30   1
   0  -7   0   -0.02    0.21  -2
   0   7   0   -0.02    0.21   1
   0  -7   0    0.06    0.19  -2
   0   7   0    0.06    0.19   1
   1  -7   0    1.62    0.62   1
   1  -7   0    1.67    0.40   1
   1  -7   0    1.78    0.48   1
  -1  -7   0    1.47    0.52   1
  -1  -7   0    1.45    0.42   1
   1   7   0    0.95    0.33   1
  -1   7   0    1.14    0.47   1
   1   7   0    1.48    0.36   1
   1   7   0    1.75    0.38   1
   1   7   0    1.29    0.32   1
  -1   7   0    1.69    0.48   1
  -1   7   0    2.35    0.64   1
   1   7   0    1.86    0.49   1
  -1   7   0    1.24    0.54   1
   2  -7   0   -0.06    0.16   1
  -2  -7   0    0.32    0.25   1
  -2  -7   0    0.54    0.42   1
   2  -7   0    0.25    0.47   1
  -2   7   0    0.47    0.47   1
  -2   7   0    0.34    0.33   1
  -2   7   0    0.04    0.28   1
  -2   7   0    0.19    0.29   1
   2   7   0    0.32    0.26   1
  -2   7   0   -0.10    0.27   1
   2   7   0    0.22    0.18   1
   2   7   0    0.35    0.17   1
  -3  -7   0    6.39    0.94   1
   3  -7   0    6.10    0.79   1
   3  -7   0    6.74    0.56   1
  -3  -7   0    6.43    1.00   1
   3  -7   0    4.75    1.24   1
  -3   7   0    5.30    1.23   1
  -3   7   0    7.71    1.30   1
   3   7   0    6.27    0.86   1
   3   7   0    6.08    0.64   1
  -3   7   0    6.74    1.11   1
   4   7  -1   -0.08    0.54  -2
   4  -7   0   -0.08    0.54   1
  -4   7   1    0.13    0.28  -2
  -4  -7   0    0.13    0.28   1
  -4   7   1    0.21    0.35  -2
  -4  -7   0    0.21    0.35   1
   4   7  -1   -0.06    0.20  -2
   4  -7   0   -0.06    0.20   1
  -4  -7   1   -0.05    0.39  -2
  -4   7   0   -0.05    0.39   1
  -4  -7   1    0.34    0.57  -2
  -4   7   0    0.34    0.57   1
   4  -7  -1    0.08    0.22  -2
   4   7   0    0.08    0.22   1
  -4  -7   1    0.19    0.47  -2
  -4   7   0    0.19    0.47   1
  -5   7   1    1.99    0.63  -2
  -5  -7   0    1.99    0.63   1
   5   7  -1    3.53    1.33  -2
   5  -7   0    3.53    1.33   1
  -5   7   1    2.62    0.72  -2
  -5  -7   0    2.62    0.72   1
   5   7  -1    2.81    0.59  -2
   5  -7   0    2.81    0.59   1
   5  -7  -1    2.79    0.56  -2
   5   7   0    2.79    0.56   1
  -5  -7   1    4.09    1.12  -2
  -5   7   0    4.09    1.12   1
  -5  -7   1    3.14    0.93  -2
  -5   7   0    3.14    0.93   1
  -5  -7   1    3.60    1.26  -2
  -5   7   0    3.60    1.26   1
  -6  -7   0    4.96    0.99   1
  -6  -7   0    6.27    1.06   1
   6  -7   0    5.82    0.86   1
  -6   7   0    5.46    1.36   1
   6   7   0    6.64    0.90   1
   7  -7   0    4.95    0.94   1
  -7  -7   0    4.73    1.02   1
   0   8   0    0.21    0.25  -2
   0  -8   0    0.21    0.25   1
   0   8   0    0.18    0.41  -2
   0  -8   0    0.18    0.41   1
   0  -8   0   -0.19    0.29  -2
   0   8   0   -0.19    0.29   1
   0  -8   0   -0.02    0.27  -2
   0   8   0   -0.02    0.27   1
   0  -8   0   -0.04    0.29  -2
   0   8   0   -0.04    0.29   1
   0  -8   0   -0.13    0.30  -2
   0   8   0   -0.13    0.30   1
   0  -8   0   -0.13    0.22  -2
   0   8   0   -0.13    0.22   1
   1  -8   0    2.35    0.79   1
  -1  -8   0    5.02    0.85   1
   1  -8   0    4.72    0.73   1
  -1  -8   0    4.71    0.98   1
  -1   8   0    5.54    0.93   1
   1   8   0    6.16    0.76   1
   1   8   0    4.17    0.71   1
   1   8   0    7.19    1.04   1
  -1   8   0    6.08    0.96   1
   1   8   0    4.97    0.69   1
  -1   8   0    4.95    0.97   1
  -1   8   0    5.71    1.10   1
   2  -8   0   -0.27    0.49   1
  -2  -8   0    0.31    0.31   1
  -2  -8   0   -0.10    0.41   1
   2  -8   0    0.21    0.24   1
  -2   8   0    0.52    0.52   1
   2   8   0    0.03    0.27   1
  -2   8   0    0.54    0.40   1
   2   8   0    0.22    0.18   1
  -2   8   0    0.04    0.42   1
  -2   8   0    0.11    0.38   1
   2   8   0    0.19    0.19   1
  -3  -8   0   -0.01    0.44   1
   3  -8   0    0.45    0.28   1
  -3  -8   0    0.27    0.31   1
   3  -8   0    1.41    0.80   1
  -3   8   0    0.02    0.40   1
  -3   8   0    0.08    0.52   1
   3   8   0    0.81    0.38   1
  -3   8   0    0.49    0.54   1
   4   8  -1    5.22    1.36  -2
   4  -8   0    5.22    1.36   1
  -4   8   1    9.12    1.20  -2
  -4  -8   0    9.12    1.20   1
  -4   8   1    6.26    0.92  -2
  -4  -8   0    6.26    0.92   1
   4   8  -1    3.41    0.63  -2
   4  -8   0    3.41    0.63   1
  -4  -8   1    6.57    1.38  -2
  -4   8   0    6.57    1.38   1
  -4  -8   1    6.41    1.08  -2
  -4   8   0    6.41    1.08   1
  -5   8   1    5.07    1.06  -2
  -5  -8   0    5.07    1.06   1
  -5   8   1    4.79    0.92  -2
  -5  -8   0    4.79    0.92   1
   5   8  -1    5.03    0.81  -2
   5  -8   0    5.03    0.81   1
  -5  -8   1    6.03    1.41  -2
  -5   8   0    6.03    1.41   1
   5  -8  -1    4.07    0.74  -2
   5   8   0    4.07    0.74   1
  -6  -8   0    3.00    0.83   1
   6  -8   0    1.67    0.50   1
   0   9   0   -0.42    0.38  -2
   0  -9   0   -0.42    0.38   1
   0   9   0   -0.21    0.24  -2
   0  -9   0   -0.21    0.24   1
   0  -9   0    0.05    0.34  -2
   0   9   0    0.05    0.34   1
   0  -9   0   -0.41    0.39  -2
   0   9   0   -0.41    0.39   1
   0  -9   0    0.04    0.29  -2
   0   9   0    0.04    0.29   1
  -1  -9   0    0.06    0.48   1
   1  -9   0    0.11    0.25   1
   1  -9   0    0.58    0.55   1
  -1  -9   0    0.35    0.34   1
   1   9   0    0.78    0.49   1
   1   9   0    0.42    0.28   1
  -1   9   0    0.55    0.46   1
  -1   9   0    0.84    0.50   1
  -1   9   0    0.57    0.46   1
  -1   9   0    0.67    0.45   1
   1   9   0   -0.12    0.24   1
   2  -9   0    5.30    0.84   1
   2  -9   0    4.12    1.18   1
  -2  -9   0    5.56    0.92   1
  -2  -9   0    4.29    1.04   1
  -2   9   0    4.94    1.13   1
  -2   9   0    5.27    1.27   1
   2   9   0    6.41    1.05   1
   2   9   0    4.25    0.68   1
  -2   9   0    4.47    0.92   1
  -2   9   0    3.97    0.92   1
   3  -9   0    3.93    1.27   1
  -3  -9   0    4.08    1.00   1
   3  -9   0    3.16    0.64   1
  -3  -9   0    3.30    0.73   1
  -3   9   0    4.82    1.01   1
  -3   9   0    4.95    1.08   1
   3   9   0    2.95    0.66   1
  -3   9   0    5.15    1.33   1
  -4   9   1    2.50    0.69  -2
  -4  -9   0    2.50    0.69   1
  -4   9   1    1.98    0.89  -2
  -4  -9   0    1.98    0.89   1
   4   9  -1    2.22    0.63  -2
   4  -9   0    2.22    0.63   1
  -4  -9   1    2.51    1.08  -2
  -4   9   0    2.51    1.08   1
  -4  -9   1    1.51    0.75  -2
  -4   9   0    1.51    0.75   1
   4  -9  -1    2.81    0.68  -2
   4   9   0    2.81    0.68   1
  -5   9   1   -0.30    0.35  -2
  -5  -9   0   -0.30    0.35   1
   5   9  -1   -0.08    0.30  -2
   5  -9   0   -0.08    0.30   1
   0  10   0   14.78    1.55  -2
   0 -10   0   14.78    1.55   1
   0 -10   0   14.03    1.76  -2
   0  10   0   14.03    1.76   1
   0 -10   0   10.01    1.46  -2
   0  10   0   10.01    1.46   1
   0 -10   0   14.60    1.50  -2
   0  10   0   14.60    1.50   1
  -1 -10   0   -0.15    0.28   1
   1 -10   0   -0.10    0.27   1
   1  10   0    0.26    0.33   1
  -1  10   0    0.34    0.43   1
  -1  10   0    0.05    0.46   1
   1  10   0    0.00    0.46   1
  -2 -10   0    2.34    0.66   1
   2 -10   0    2.22    0.59   1
   2 -10   0    3.25    1.18   1
  -2 -10   0    4.20    1.02   1
  -2  10   0    1.11    0.76   1
   2  10   0    2.05    0.52   1
  -2  10   0    2.15    0.79   1
  -2  10   0    2.26    0.78   1
   3 -10   0    8.08    1.09   1
  -3 -10   0    6.65    1.10   1
  -3 -10   0    7.50    1.41   1
   3 -10   0    7.07    1.72   1
  -3  10   0    7.91    1.76   1
  -3  10   0   11.54    1.72   1
  -4  10   1    0.23    0.40  -2
  -4 -10   0    0.23    0.40   1
   4  10  -1    0.32    0.43  -2
   4 -10   0    0.32    0.43   1
  -4  10   1    0.57    0.75  -2
  -4 -10   0    0.57    0.75   1
  -4 -10   1    0.91    0.75  -2
  -4  10   0    0.91    0.75   1
  -5  10   1    0.99    0.59  -2
  -5 -10   0    0.99    0.59   1
   5  10  -1    1.77    0.60  -2
   5 -10   0    1.77    0.60   1
   0  11   0   -0.02    0.33  -2
   0 -11   0   -0.02    0.33   1
   0 -11   0   -0.05    0.55  -2
   0  11   0   -0.05    0.55   1
  -1 -11   0   28.43    2.17   1
   1 -11   0   30.58    2.12   1
   1  11   0   30.01    2.36   1
  -1  11   0   31.92    2.57   1
  -1  11   0   32.34    2.37   1
  -2 -11   0    4.60    0.99   1
   2 -11   0    6.83    1.01   1
  -2  11   0    5.66    1.18   1
   2  11   0    4.39    0.77   1
  -2  11   0    7.03    1.37   1
  -3 -11   0    0.01    0.75   1
   3 -11   0    0.07    0.33   1
  -3 -11   0    0.13    0.39   1
  -3  11   0    1.32    0.80   1
   0  12   0   15.64    1.70  -2
   0 -12   0   15.64    1.70   1
   0 -12   0   10.88    1.64  -2
   0  12   0   10.88    1.64   1
  -1 -12   0    1.06    0.54   1
   1 -12   0    0.21    0.44   1
   1  12   0   -0.29    0.45   1
  -1  12   0    0.51    0.62   1
   2 -12   0    0.14    0.37   1
  -2 -12   0   -0.01    0.45   1
  -2  12   0    0.07    0.62   1
  -8   0   1    0.06    0.38   1
  -8   0   1   -0.28    0.59   1
   8   0  -1   -0.14    0.38   1
   8   0  -1    0.25    0.62   1
   8   0  -1   -0.23    0.34   1
  -8   0   1   -0.49    0.66   1
  -7   0   1    0.03    0.34   1
   7   0  -1   -0.22    0.28   1
   7   0  -1   -0.60    0.46   1
  -7   0   1    0.05    0.54   1
  -7   0   1   -0.55    0.47   1
   7   0  -1   -0.05    0.32   1
   6   0  -1    0.16    0.47   1
   6   0  -1    0.16    0.32   1
  -6   0   1    0.14    0.41   1
  -6   0   1    0.37    0.45   1
   6   0  -1    0.01    0.39   1
   6   0  -1    0.14    0.25   1
  -6   0   1    0.34    0.26   1
  -5   0   0    7.02    1.11  -2
  -5   0   1    7.02    1.11   1
  -5   0   0    6.58    1.19  -2
  -5   0   1    6.58    1.19   1
   5   0   0    5.69    0.98  -2
   5   0  -1    5.69    0.98   1
   5   0   0    4.57    0.71  -2
   5   0  -1    4.57    0.71   1
   5   0   0    5.86    0.77  -2
   5   0  -1    5.86    0.77   1
  -5   0   0    6.58    0.83  -2
  -5   0   1    6.58    0.83   1
   5   0   0    8.74    1.41  -2
   5   0  -1    8.74    1.41   1
   4   0   0   -0.02    0.14  -2
   4   0  -1   -0.02    0.14   1
   4   0   0   -0.06    0.22  -2
   4   0  -1   -0.06    0.22   1
  -4   0   0   -0.01    0.19  -2
  -4   0   1   -0.01    0.19   1
  -4   0   0    0.06    0.18  -2
  -4   0   1    0.06    0.18   1
  -4   0   0   -0.05    0.27  -2
  -4   0   1   -0.05    0.27   1
  -4   0   0    0.06    0.12  -2
  -4   0   1    0.06    0.12   1
  -4   0   0    0.10    0.15  -2
  -4   0   1    0.10    0.15   1
   4   0   0    0.02    0.12  -2
   4   0  -1    0.02    0.12   1
   4   0   0   -0.04    0.21  -2
   4   0  -1   -0.04    0.21   1
   3   0  -1    0.80    0.29   1
  -3   0   1    1.42    0.25   1
  -3   0   1    1.63    0.47   1
  -3   0   1    1.85    0.41   1
  -3   0   1    2.67    0.59   1
   3   0  -1    0.32    0.27   1
   3   0  -1    1.83    0.31   1
   3   0  -1    1.97    0.33   1
  -3   0   1    2.23    0.34   1
  -3   0   1    1.70    0.38   1
   2   0  -1   -0.03    0.10   1
  -2   0   1   -0.04    0.11   1
   2   0  -1   -0.01    0.13   1
  -2   0   1    0.07    0.09   1
   2   0  -1    0.00    0.11   1
  -2   0   1   -0.04    0.09   1
   2   0  -1    0.01    0.04   1
  -2   0   1   -0.02    0.11   1
  -2   0   1    0.00    0.04   1
   2   0  -1   -0.02    0.05   1
  -1   0   1  139.18    6.26   1
  -1   0   1  138.38    5.77   1
  -1   0   1  121.39    6.91   1
   1   0  -1  132.62    6.92   1
   1   0  -1  136.45    6.94   1
  -1   0   1  142.53    6.26   1
   1   0  -1  138.65    5.34   1
  -1   0   1  140.37    6.93   1
   1   0  -1  121.84    6.25   1
   1   0  -1  128.87    6.24   1
   1   0  -1  134.48    5.77   1
  -1   0   1  137.44    6.27   1
   0   0  -1    0.00    0.00  -2
   0   0   1    0.00    0.00   1
   0   0   1    0.00    0.00  -2
   0   0  -1    0.00    0.00   1
   1   0   1  252.90    9.80   1
   1   0   1  247.17   11.43   1
  -1   0  -1  255.34   11.43   1
  -1   0  -1  242.19   10.59   1
   1   0   1  244.23   10.60   1
  -2   0  -1   -0.06    0.09   1
   2   0   1   -0.03    0.05   1
   2   0   1    0.02    0.12   1
   2   0   1   -0.02    0.09   1
  -2   0  -1    0.02    0.09   1
   2   0   1   -0.06    0.05   1
  -2   0  -1    0.01    0.04   1
  -2   0  -1   -0.03    0.11   1
  -3   0  -1    3.11    0.54   1
  -3   0  -1    2.72    0.62   1
  -3   0  -1    3.59    0.40   1
  -3   0  -1    3.11    0.52   1
  -3   0  -1    2.58    0.58   1
   3   0   1    3.43    0.45   1
   3   0   1    3.38    0.43   1
  -4   0   2   -0.03    0.09  -2
  -4   0  -1   -0.03    0.09   1
   4   0  -2    0.04    0.22  -2
   4   0   1    0.04    0.22   1
  -4   0   2    0.02    0.22  -2
  -4   0  -1    0.02    0.22   1
  -4   0   2   -0.13    0.15  -2
  -4   0  -1   -0.13    0.15   1
  -4   0   2   -0.13    0.24  -2
  -4   0  -1   -0.13    0.24   1
  -4   0   2    0.09    0.17  -2
  -4   0  -1    0.09    0.17   1
   4   0  -2    0.00    0.19  -2
   4   0   1    0.00    0.19   1
   4   0  -2    0.12    0.13  -2
   4   0   1    0.12    0.13   1
   4   0  -2   -0.05    0.11  -2
   4   0   1   -0.05    0.11   1
   5   0  -2    1.82    0.65  -2
   5   0   1    1.82    0.65   1
  -5   0   2    3.22    0.85  -2
  -5   0  -1    3.22    0.85   1
   5   0  -2    2.89    0.73  -2
   5   0   1    2.89    0.73   1
   5   0  -2    1.30    0.37  -2
   5   0   1    1.30    0.37   1
  -5   0   2    1.65    0.56  -2
  -5   0  -1    1.65    0.56   1
   5   0  -2    2.47    0.50  -2
   5   0   1    2.47    0.50   1
  -5   0   2    1.60    0.42  -2
  -5   0  -1    1.60    0.42   1
   6   0   1   -0.02    0.34   1
  -6   0  -1    0.10    0.26   1
   6   0   1    0.18    0.49   1
   6   0   1    0.21    0.26   1
  -6   0  -1    0.27    0.46   1
  -6   0  -1    0.49    0.48   1
   6   0   1    0.21    0.29   1
  -7   0  -1    1.37    0.49   1
  -7   0  -1    0.67    0.63   1
   7   0   1    1.40    0.70   1
   7   0   1    1.25    0.50   1
   7   0   1    0.91    0.77   1
  -7   0  -1    0.59    0.67   1
   7   0   1    1.58    0.52   1
  -8   0  -1   -0.02    0.68   1
  -8   0  -1   -0.01    0.69   1
   8   0   1   -0.53    0.62   1
   8   0   1    0.23    0.38   1
  -8   0  -1    0.28    0.43   1
   8   0   1   -0.07    0.46   1
  -8  -1   1    0.09    0.41   1
   8  -1  -1    0.25    0.42   1
   8  -1  -1    0.11    0.44   1
  -8   1   1    0.83    0.50   1
  -8   1   1    0.52    0.82   1
   8   1  -1    0.80    0.55   1
   8   1  -1    0.10    0.42   1
   7  -1  -1   -0.09    0.70   1
   7  -1  -1   -0.03    0.40   1
   7  -1  -1    0.40    0.32   1
  -7  -1   1    0.11    0.35   1
  -7  -1   1    0.46    0.46   1
  -7  -1   1    0.45    0.56   1
   7  -1  -1    0.12    0.32   1
   7   1  -1   -0.49    0.25   1
   7   1  -1    0.11    0.32   1
  -7   1   1    0.09    0.62   1
  -7   1   1    0.02    0.61   1
  -7   1   1    0.12    0.36   1
   7   1  -1   -0.06    0.44   1
   6  -1  -1    1.41    0.44   1
  -6  -1   1    1.09    0.58   1
   6  -1  -1    1.77    0.49   1
   6  -1  -1    0.33    0.52   1
  -6  -1   1    1.36    0.63   1
   6  -1  -1    1.89    0.84   1
  -6  -1   1    0.88    0.39   1
   6   1  -1    0.75    0.37   1
  -6   1   1    1.31    0.68   1
  -6   1   1    1.05    0.42   1
  -6   1   1    0.75    0.53   1
   6   1  -1    1.16    0.46   1
   6   1  -1    2.21    0.71   1
  -5   1   0    0.42    0.39  -2
  -5  -1   1    0.42    0.39   1
   5   1   0    1.11    0.33  -2
   5  -1  -1    1.11    0.33   1
  -5   1   0    1.06    0.37  -2
  -5  -1   1    1.06    0.37   1
  -5   1   0    0.40    0.35  -2
  -5  -1   1    0.40    0.35   1
   5   1   0    0.72    0.45  -2
   5  -1  -1    0.72    0.45   1
   5   1   0    0.88    0.30  -2
   5  -1  -1    0.88    0.30   1
   5   1   0    0.89    0.55  -2
   5  -1  -1    0.89    0.55   1
  -5  -1   0    1.02    0.49  -2
  -5   1   1    1.02    0.49   1
   5  -1   0    0.54    0.28  -2
   5   1  -1    0.54    0.28   1
   5  -1   0    1.49    0.61  -2
   5   1  -1    1.49    0.61   1
  -5  -1   0    0.49    0.43  -2
  -5   1   1    0.49    0.43   1
   5  -1   0    0.63    0.39  -2
   5   1  -1    0.63    0.39   1
   5  -1   0    0.33    0.25  -2
   5   1  -1    0.33    0.25   1
   4   1   0   11.49    1.34  -2
   4  -1  -1   11.49    1.34   1
  -4   1   0   10.75    0.84  -2
  -4  -1   1   10.75    0.84   1
   4   1   0   11.14    0.78  -2
   4  -1  -1   11.14    0.78   1
  -4   1   0   10.03    0.75  -2
  -4  -1   1   10.03    0.75   1
  -4   1   0   11.75    1.36  -2
  -4  -1   1   11.75    1.36   1
  -4   1   0   10.35    1.11  -2
  -4  -1   1   10.35    1.11   1
  -4   1   0    9.92    1.25  -2
  -4  -1   1    9.92    1.25   1
   4   1   0    9.40    0.74  -2
   4  -1  -1    9.40    0.74   1
   4   1   0   12.65    1.63  -2
   4  -1  -1   12.65    1.63   1
   4  -1   0    9.20    0.81  -2
   4   1  -1    9.20    0.81   1
   4  -1   0    9.46    1.12  -2
   4   1  -1    9.46    1.12   1
   4  -1   0   10.82    0.98  -2
   4   1  -1   10.82    0.98   1
  -4  -1   0   12.57    1.37  -2
  -4   1   1   12.57    1.37   1
   4  -1   0   13.15    1.50  -2
   4   1  -1   13.15    1.50   1
  -4  -1   0   11.60    1.51  -2
  -4   1   1   11.60    1.51   1
  -3  -1   1   12.71    0.96   1
   3  -1  -1   13.63    1.13   1
  -3  -1   1   14.37    0.85   1
  -3  -1   1   15.95    0.93   1
  -3  -1   1   14.05    0.95   1
  -3  -1   1   14.98    1.16   1
  -3  -1   1   11.82    1.07   1
   3  -1  -1   12.49    1.27   1
   3  -1  -1   14.21    0.80   1
   3  -1  -1   12.72    0.79   1
   3   1  -1   11.68    0.96   1
  -3   1   1   12.08    1.24   1
   3   1  -1   12.33    0.84   1
   3   1  -1   14.74    0.88   1
   3   1  -1   12.61    0.88   1
  -3   1   1   13.47    1.27   1
  -3   1   1   14.57    1.11   1
   3   1  -1   12.18    1.11   1
  -2  -1   1    1.99    0.35   1
  -2  -1   1    1.48    0.24   1
   2  -1  -1    1.86    0.39   1
   2  -1  -1    2.17    0.47   1
  -2  -1   1    1.50    0.21   1
  -2  -1   1    1.43    0.30   1
  -2  -1   1    1.93    0.27   1
   2  -1  -1    1.23    0.30   1
   2  -1  -1    1.99    0.23   1
   2   1  -1    1.66    0.29   1
   2   1  -1    1.61    0.26   1
   2   1  -1    1.70    0.24   1
   2   1  -1    1.61    0.26   1
  -2   1   1    1.77    0.37   1
  -2   1   1    1.92    0.38   1
   2   1  -1    1.84    0.34   1
  -2   1   1    2.09    0.47   1
   2   1  -1    1.79    0.35   1
  -2   1   1    2.36    0.49   1
  -1  -1   1    8.29    0.43   1
  -1  -1   1    7.52    0.41   1
  -1  -1   1    7.67    0.39   1
  -1  -1   1    6.96    0.44   1
   1  -1  -1    8.07    0.57   1
   1  -1  -1    7.45    0.40   1
  -1  -1   1    7.84    0.50   1
  -1  -1   1    7.78    0.47   1
  -1  -1   1    7.71    0.46   1
  -1  -1   1    7.69    0.37   1
   1  -1  -1    6.99    0.62   1
  -1   1   1    6.59    0.62   1
  -1   1   1    7.52    0.41   1
   1   1  -1    8.13    0.45   1
  -1   1   1    7.92    0.58   1
  -1   1   1    7.66    0.39   1
   1   1  -1    7.15    0.42   1
   1   1  -1    8.08    0.45   1
  -1   1   1    6.85    0.54   1
   1   1  -1    6.69    0.48   1
   0   1   1    1.76    0.17  -2
   0  -1  -1    1.76    0.17   1
   0   1   1    1.85    0.16  -2
   0  -1  -1    1.85    0.16   1
   0   1   1    1.48    0.18  -2
   0  -1  -1    1.48    0.18   1
   0   1  -1    1.20    0.15  -2
   0  -1   1    1.20    0.15   1
   0   1  -1    1.82    0.22  -2
   0  -1   1    1.82    0.22   1
   0   1  -1    1.78    0.16  -2
   0  -1   1    1.78    0.16   1
   0   1  -1    1.83    0.16  -2
   0  -1   1    1.83    0.16   1
   0   1   1    1.81    0.15  -2
   0  -1  -1    1.81    0.15   1
   0   1   1    1.40    0.17  -2
   0  -1  -1    1.40    0.17   1
   0   1  -1    1.33    0.16  -2
   0  -1   1    1.33    0.16   1
   0   1  -1    1.84    0.18  -2
   0  -1   1    1.84    0.18   1
   0   1   1    1.76    0.19  -2
   0  -1  -1    1.76    0.19   1
   0  -1  -1    2.57    0.17  -2
   0   1   1    2.57    0.17   1
   0  -1  -1    1.90    0.20  -2
   0   1   1    1.90    0.20   1
   0  -1   1    2.24    0.18  -2
   0   1  -1    2.24    0.18   1
   0  -1   1    1.64    0.17  -2
   0   1  -1    1.64    0.17   1
   0  -1   1    1.89    0.22  -2
   0   1  -1    1.89    0.22   1
   0  -1  -1    1.85    0.16  -2
   0   1   1    1.85    0.16   1
   0  -1  -1    1.86    0.16  -2
   0   1   1    1.86    0.16   1
   0  -1   1    1.13    0.16  -2
   0   1  -1    1.13    0.16   1
   0  -1  -1    1.90    0.18  -2
   0   1   1    1.90    0.18   1
   0  -1  -1    1.82    0.16  -2
   0   1   1    1.82    0.16   1
   0  -1   1    1.96    0.16  -2
   0   1  -1    1.96    0.16   1
   0  -1  -1    1.90    0.17  -2
   0   1   1    1.90    0.17   1
   0  -1   1    1.97    0.17  -2
   0   1  -1    1.97    0.17   1
  -1  -1  -1   28.91    1.34   1
  -1  -1  -1   27.08    1.36   1
  -1  -1  -1   25.22    1.46   1
   1  -1   1   28.56    1.49   1
  -1  -1  -1   27.71    1.23   1
   1  -1   1   27.40    1.27   1
  -1  -1  -1   28.41    1.34   1
  -1   1  -1   30.45    1.52   1
   1   1   1   27.05    1.31   1
   1   1   1   29.30    1.26   1
  -1   1  -1   27.96    1.25   1
   1   1   1   25.86    1.34   1
   1   1   1   27.81    1.33   1
   1   1   1   25.82    1.48   1
   1   1   1   26.53    1.35   1
  -1   1  -1   25.87    1.67   1
  -2  -1  -1    6.20    0.48   1
   2  -1   1    6.16    0.72   1
   2  -1   1    6.08    0.41   1
  -2  -1  -1    6.55    0.48   1
  -2  -1  -1    5.78    0.55   1
  -2  -1  -1    7.23    0.60   1
   2  -1   1    4.00    0.64   1
  -2  -1  -1    6.03    0.41   1
  -2   1  -1    6.62    0.72   1
   2   1   1    5.95    0.57   1
   2   1   1    6.09    0.46   1
   2   1   1    5.83    0.47   1
  -2   1  -1    6.46    0.73   1
  -2   1  -1    5.52    0.76   1
   2   1   1    6.27    0.51   1
  -2   1  -1    6.19    0.79   1
   2   1   1    5.94    0.41   1
   3  -1   1    1.06    0.25   1
   3  -1   1    0.65    0.30   1
  -3  -1  -1    1.43    0.39   1
   3  -1   1    0.81    0.33   1
  -3  -1  -1    0.95    0.32   1
  -3  -1  -1    1.17    0.21   1
  -3  -1  -1    1.04    0.27   1
   3  -1   1    1.19    0.23   1
  -3  -1  -1    1.21    0.28   1
   3   1   1    1.12    0.22   1
   3   1   1    0.56    0.21   1
  -3   1  -1    0.68    0.32   1
  -3   1  -1    1.47    0.48   1
  -3   1  -1    1.46    0.45   1
   3   1   1    1.52    0.36   1
   3   1   1    1.10    0.36   1
   3   1   1    0.93    0.26   1
   4   1  -2   43.71    2.63  -2
   4  -1   1   43.71    2.63   1
  -4   1   2   39.63    2.09  -2
  -4  -1  -1   39.63    2.09   1
  -4   1   2   41.05    2.17  -2
  -4  -1  -1   41.05    2.17   1
   4   1  -2   37.49    2.04  -2
   4  -1   1   37.49    2.04   1
   4   1  -2   38.62    1.97  -2
   4  -1   1   38.62    1.97   1
  -4   1   2   41.46    2.69  -2
  -4  -1  -1   41.46    2.69   1
   4   1  -2   35.88    2.81  -2
   4  -1   1   35.88    2.81   1
  -4   1   2   38.67    2.63  -2
  -4  -1  -1   38.67    2.63   1
   4  -1  -2   38.16    2.14  -2
   4   1   1   38.16    2.14   1
   4  -1  -2   38.28    2.68  -2
   4   1   1   38.28    2.68   1
  -4  -1   2   43.68    2.56  -2
  -4   1  -1   43.68    2.56   1
   4  -1  -2   38.84    2.04  -2
   4   1   1   38.84    2.04   1
  -4  -1   2   35.60    2.77  -2
  -4   1  -1   35.60    2.77   1
   4  -1  -2   37.69    2.38  -2
   4   1   1   37.69    2.38   1
  -5   1   2    0.69    0.45  -2
  -5  -1  -1    0.69    0.45   1
   5   1  -2    0.56    0.48  -2
   5  -1   1    0.56    0.48   1
  -5   1   2    1.26    0.41  -2
  -5  -1  -1    1.26    0.41   1
   5   1  -2    0.58    0.26  -2
   5  -1   1    0.58    0.26   1
  -5   1   2    1.04    0.46  -2
  -5  -1  -1    1.04    0.46   1
   5   1  -2    0.73    0.42  -2
   5  -1   1    0.73    0.42   1
   5   1  -2    0.63    0.30  -2
   5  -1   1    0.63    0.30   1
   5  -1  -2    0.73    0.34  -2
   5   1   1    0.73    0.34   1
  -5  -1   2   -0.17    0.31  -2
  -5   1  -1   -0.17    0.31   1
   5  -1  -2    1.97    0.47  -2
   5   1   1    1.97    0.47   1
   5  -1  -2    0.77    0.40  -2
   5   1   1    0.77    0.40   1
  -5  -1   2    0.57    0.50  -2
  -5   1  -1    0.57    0.50   1
   5  -1  -2    1.48    0.59  -2
   5   1   1    1.48    0.59   1
   6  -1   1    0.31    0.32   1
   6  -1   1    0.83    0.50   1
  -6  -1  -1    0.50    0.44   1
  -6  -1  -1    0.18    0.39   1
  -6  -1  -1    0.59    0.36   1
   6  -1   1    0.20    0.26   1
   6  -1   1    0.15    0.45   1
  -6   1  -1    0.61    0.35   1
   6   1   1   -0.04    0.39   1
   6   1   1    0.24    0.41   1
   6   1   1    0.11    0.29   1
  -6   1  -1   -0.18    0.44   1
  -6   1  -1    0.42    0.52   1
   6   1   1    0.12    0.30   1
  -7  -1  -1   -0.21    0.52   1
   7  -1   1    0.02    0.34   1
  -7  -1  -1    0.17    0.31   1
   7  -1   1    0.65    0.63   1
   7  -1   1    0.45    0.39   1
   7  -1   1    0.38    0.74   1
  -7  -1  -1    0.15    0.49   1
   7   1   1    0.49    0.69   1
  -7   1  -1    0.52    0.64   1
   7   1   1   -0.60    0.48   1
  -7   1  -1    0.10    0.36   1
  -7   1  -1    0.74    0.71   1
   7   1   1   -0.12    0.30   1
   7   1   1    0.00    0.34   1
   8  -1   1    0.32    0.71   1
   8  -1   1    0.58    0.47   1
  -8  -1  -1    0.90    0.51   1
   8  -1   1   -0.07    0.43   1
  -8   1  -1    0.18    0.41   1
   8   1   1    0.03    0.40   1
  -8   1  -1    0.99    0.85   1
   8   1   1    0.47    0.46   1
  -8  -2   1    1.22    0.62   1
   8  -2  -1    0.07    0.41   1
   8  -2  -1    1.22    0.54   1
  -8   2   1    0.59    0.54   1
   8   2  -1    0.46    0.48   1
  -8   2   1    0.02    0.79   1
   7  -2  -1    2.84    0.67   1
   7  -2  -1    3.33    0.71   1
  -7  -2   1    3.65    0.81   1
   7  -2  -1    3.38    1.18   1
  -7  -2   1    3.39    0.92   1
   7   2  -1    5.22    0.94   1
   7   2  -1    3.59    0.81   1
  -7   2   1    2.63    1.09   1
  -7   2   1    4.97    1.20   1
  -7   2   1    2.83    0.71   1
   6  -2  -1    2.40    0.53   1
   6  -2  -1    4.48    1.30   1
  -6  -2   1    2.08    0.71   1
  -6  -2   1    4.30    0.77   1
  -6  -2   1    2.04    0.73   1
   6  -2  -1    4.40    1.03   1
   6  -2  -1    2.23    0.52   1
   6   2  -1    2.38    0.74   1
  -6   2   1    2.18    0.88   1
   6   2  -1    2.63    0.63   1
   6   2  -1    3.13    0.67   1
  -6   2   1    3.17    1.05   1
   5   2   0    0.08    0.16  -2
   5  -2  -1    0.08    0.16   1
  -5   2   0    0.12    0.26  -2
  -5  -2   1    0.12    0.26   1
  -5   2   0   -0.11    0.32  -2
  -5  -2   1   -0.11    0.32   1
   5   2   0    0.28    0.21  -2
   5  -2  -1    0.28    0.21   1
   5   2   0   -0.34    0.40  -2
   5  -2  -1   -0.34    0.40   1
   5   2   0    0.27    0.36  -2
   5  -2  -1    0.27    0.36   1
  -5   2   0    0.23    0.23  -2
  -5  -2   1    0.23    0.23   1
  -5   2   0    0.04    0.28  -2
  -5  -2   1    0.04    0.28   1
  -5  -2   0    0.03    0.37  -2
  -5   2   1    0.03    0.37   1
  -5  -2   0    1.02    0.50  -2
  -5   2   1    1.02    0.50   1
   5  -2   0    0.36    0.30  -2
   5   2  -1    0.36    0.30   1
   5  -2   0    0.00    0.21  -2
   5   2  -1    0.00    0.21   1
   5  -2   0    0.16    0.22  -2
   5   2  -1    0.16    0.22   1
   4   2   0    3.17    0.83  -2
   4  -2  -1    3.17    0.83   1
   4   2   0    3.31    0.75  -2
   4  -2  -1    3.31    0.75   1
  -4   2   0    2.98    0.42  -2
  -4  -2   1    2.98    0.42   1
   4   2   0    3.15    0.44  -2
   4  -2  -1    3.15    0.44   1
  -4   2   0    2.67    0.56  -2
  -4  -2   1    2.67    0.56   1
  -4   2   0    3.66    0.57  -2
  -4  -2   1    3.66    0.57   1
  -4   2   0    2.76    0.59  -2
  -4  -2   1    2.76    0.59   1
   4   2   0    4.39    0.56  -2
   4  -2  -1    4.39    0.56   1
  -4   2   0    2.53    0.45  -2
  -4  -2   1    2.53    0.45   1
   4  -2   0    2.42    0.50  -2
   4   2  -1    2.42    0.50   1
  -4  -2   0    1.49    0.56  -2
  -4   2   1    1.49    0.56   1
   4  -2   0    2.34    0.38  -2
   4   2  -1    2.34    0.38   1
  -4  -2   0    2.71    0.63  -2
  -4   2   1    2.71    0.63   1
   4  -2   0    2.66    0.50  -2
   4   2  -1    2.66    0.50   1
   4  -2   0    2.55    0.48  -2
   4   2  -1    2.55    0.48   1
   3  -2  -1   -0.03    0.22   1
   3  -2  -1    0.18    0.21   1
  -3  -2   1   -0.06    0.12   1
  -3  -2   1   -0.10    0.11   1
  -3  -2   1    0.00    0.02   1
  -3  -2   1    0.00    0.07   1
   3  -2  -1   -0.05    0.06   1
  -3  -2   1    0.13    0.12   1
  -3  -2   1   -0.02    0.02   1
  -3  -2   1   -0.06    0.09   1
   3   2  -1   -0.06    0.11   1
  -3   2   1    0.19    0.22   1
  -3   2   1   -0.08    0.19   1
  -3   2   1   -0.06    0.13   1
   3   2  -1    0.03    0.12   1
   3   2  -1   -0.04    0.05   1
  -3   2   1    0.02    0.03   1
  -2  -2   1   16.53    1.08   1
  -2  -2   1   18.88    1.01   1
  -2  -2   1   15.82    1.03   1
  -2  -2   1   17.29    0.90   1
   2  -2  -1   16.97    0.91   1
  -2  -2   1   17.50    1.02   1
  -2  -2   1   18.26    1.04   1
  -2  -2   1   17.50    0.88   1
   2  -2  -1   18.47    1.24   1
  -2  -2   1   17.24    0.92   1
  -2   2   1   17.02    1.24   1
  -2   2   1   18.71    0.91   1
   2   2  -1   17.13    0.99   1
   2   2  -1   17.77    0.99   1
  -2   2   1   18.33    1.25   1
  -2   2   1   18.20    1.45   1
  -1  -2   1   40.86    1.94   1
   1  -2  -1   38.99    1.89   1
  -1  -2   1   41.39    1.92   1
   1  -2  -1   39.18    2.40   1
   1  -2  -1   40.58    2.43   1
  -1  -2   1   40.38    2.04   1
   1  -2  -1   38.87    1.83   1
   1  -2  -1   37.95    2.13   1
  -1  -2   1   41.16    2.04   1
   1  -2  -1   41.37    1.92   1
  -1  -2   1   40.41    1.89   1
   1   2  -1   40.08    2.00   1
   1   2  -1   39.80    2.02   1
   1   2  -1   40.42    1.88   1
  -1   2   1   40.88    2.44   1
   1   2  -1   39.59    1.87   1
  -1   2   1   38.28    1.93   1
  -1   2   1   36.02    2.37   1
  -1   2   1   38.01    2.12   1
  -1   2   1   40.10    1.97   1
   1   2  -1   40.55    1.92   1
   0   2  -1  193.32    8.77  -2
   0  -2   1  193.32    8.77   1
   0   2  -1  195.41    9.16  -2
   0  -2   1  195.41    9.16   1
   0   2   1  200.02   10.08  -2
   0  -2  -1  200.02   10.08   1
   0   2   1  207.63   10.10  -2
   0  -2  -1  207.63   10.10   1
   0   2   1  184.17    9.30  -2
   0  -2  -1  184.17    9.30   1
   0   2   1  201.62    8.54  -2
   0  -2  -1  201.62    8.54   1
   0   2   1  207.55    9.19  -2
   0  -2  -1  207.55    9.19   1
   0   2  -1  191.06   10.08  -2
   0  -2   1  191.06   10.08   1
   0   2  -1  201.11    8.54  -2
   0  -2   1  201.11    8.54   1
   0   2   1  205.58    8.79  -2
   0  -2  -1  205.58    8.79   1
   0  -2   1  199.72    9.09  -2
   0   2  -1  199.72    9.09   1
   0  -2   1  189.76   10.06  -2
   0   2  -1  189.76   10.06   1
   0  -2  -1  194.35   10.06  -2
   0   2   1  194.35   10.06   1
   0  -2  -1  199.10    9.16  -2
   0   2   1  199.10    9.16   1
   0  -2   1  202.62    8.78  -2
   0   2  -1  202.62    8.78   1
   0  -2  -1  192.26   10.08  -2
   0   2   1  192.26   10.08   1
   0  -2  -1  193.31    9.30  -2
   0   2   1  193.31    9.30   1
   0  -2  -1  202.64    9.15  -2
   0   2   1  202.64    9.15   1
   0  -2   1  199.67    9.15  -2
   0   2  -1  199.67    9.15   1
   0  -2  -1  207.07    8.78  -2
   0   2   1  207.07    8.78   1
   0  -2   1  195.40    9.30  -2
   0   2  -1  195.40    9.30   1
   0  -2   1  190.11    9.14  -2
   0   2  -1  190.11    9.14   1
   1  -2   1   28.23    1.34   1
   1  -2   1   26.93    1.56   1
   1  -2   1   27.91    1.32   1
  -1  -2  -1   26.25    1.37   1
  -1  -2  -1   28.00    1.35   1
  -1  -2  -1   27.42    1.39   1
  -1  -2  -1   24.21    1.43   1
   1  -2   1   27.17    1.34   1
   1  -2   1   24.83    1.74   1
   1  -2   1   28.19    1.60   1
  -1   2  -1   25.63    1.49   1
  -1   2  -1   29.04    1.38   1
   1   2   1   28.08    1.33   1
   1   2   1   27.27    1.34   1
   1   2   1   29.32    1.47   1
  -1   2  -1   29.12    1.61   1
  -1   2  -1   27.00    1.56   1
  -1   2  -1   28.29    1.39   1
  -1   2  -1   25.40    1.75   1
   1   2   1   25.35    1.41   1
  -2  -2  -1   -0.04    0.06   1
  -2  -2  -1    0.02    0.06   1
   2  -2   1    0.05    0.14   1
  -2  -2  -1    0.12    0.11   1
  -2  -2  -1   -0.05    0.07   1
  -2  -2  -1    0.00    0.08   1
   2  -2   1    0.05    0.14   1
   2  -2   1   -0.07    0.10   1
  -2  -2  -1   -0.02    0.05   1
   2  -2   1    0.02    0.05   1
  -2  -2  -1   -0.02    0.03   1
   2   2   1    0.01    0.08   1
   2   2   1    0.04    0.09   1
  -2   2  -1   -0.01    0.10   1
  -2   2  -1    0.14    0.20   1
   2   2   1    0.01    0.05   1
  -2   2  -1    0.05    0.14   1
   2   2   1    0.05    0.06   1
   2   2   1    0.05    0.09   1
  -2   2  -1   -0.01    0.04   1
  -2   2  -1    0.00    0.12   1
  -3  -2  -1    0.85    0.20   1
  -3  -2  -1    0.64    0.19   1
   3  -2   1    0.56    0.17   1
  -3  -2  -1    0.55    0.21   1
  -3  -2  -1    0.73    0.10   1
  -3  -2  -1    0.82    0.24   1
  -3  -2  -1    0.94    0.28   1
   3  -2   1    0.14    0.22   1
  -3  -2  -1    0.64    0.08   1
   3  -2   1    0.94    0.35   1
  -3   2  -1    0.24    0.24   1
   3   2   1    0.87    0.30   1
  -3   2  -1    0.76    0.38   1
   3   2   1    1.40    0.32   1
  -3   2  -1    0.38    0.29   1
   3   2   1    0.74    0.18   1
   3   2   1    1.02    0.27   1
   3   2   1    0.74    0.26   1
  -4   2   2   16.75    1.35  -2
  -4  -2  -1   16.75    1.35   1
   4   2  -2   16.58    1.04  -2
   4  -2   1   16.58    1.04   1
  -4   2   2   16.80    1.05  -2
  -4  -2  -1   16.80    1.05   1
  -4   2   2   16.41    1.16  -2
  -4  -2  -1   16.41    1.16   1
  -4   2   2   17.52    1.39  -2
  -4  -2  -1   17.52    1.39   1
   4   2  -2   15.47    1.94  -2
   4  -2   1   15.47    1.94   1
   4   2  -2   16.71    1.48  -2
   4  -2   1   16.71    1.48   1
   4  -2  -2   16.01    1.05  -2
   4   2   1   16.01    1.05   1
  -4  -2   2   18.38    1.71  -2
  -4   2  -1   18.38    1.71   1
   4  -2  -2   11.29    1.43  -2
   4   2   1   11.29    1.43   1
   4  -2  -2   16.07    1.13  -2
   4   2   1   16.07    1.13   1
   4  -2  -2   18.92    1.23  -2
   4   2   1   18.92    1.23   1
  -4  -2   2   15.15    1.39  -2
  -4   2  -1   15.15    1.39   1
   4  -2  -2   17.25    1.29  -2
   4   2   1   17.25    1.29   1
  -5   2   2   33.11    2.56  -2
  -5  -2  -1   33.11    2.56   1
  -5   2   2   35.99    2.62  -2
  -5  -2  -1   35.99    2.62   1
  -5   2   2   40.41    2.48  -2
  -5  -2  -1   40.41    2.48   1
   5   2  -2   36.17    2.70  -2
   5  -2   1   36.17    2.70   1
   5   2  -2   34.93    2.05  -2
   5  -2   1   34.93    2.05   1
   5   2  -2   36.63    2.01  -2
   5  -2   1   36.63    2.01   1
   5   2  -2   30.40    2.93  -2
   5  -2   1   30.40    2.93   1
  -5   2   2   40.32    2.27  -2
  -5  -2  -1   40.32    2.27   1
   5  -2  -2   41.06    2.51  -2
   5   2   1   41.06    2.51   1
   5  -2  -2   40.39    2.76  -2
   5   2   1   40.39    2.76   1
   5  -2  -2   39.17    2.17  -2
   5   2   1   39.17    2.17   1
   5  -2  -2   38.40    2.26  -2
   5   2   1   38.40    2.26   1
  -5  -2   2   43.58    2.77  -2
  -5   2  -1   43.58    2.77   1
  -5  -2   2   38.88    3.07  -2
  -5   2  -1   38.88    3.07   1
   6  -2   1    1.53    0.77   1
   6  -2   1    0.74    0.32   1
   6  -2   1    0.60    0.60   1
   6  -2   1    1.53    0.47   1
  -6  -2  -1    1.39    0.64   1
  -6  -2  -1    0.87    0.54   1
  -6  -2  -1    1.99    0.57   1
   6   2   1    0.97    0.51   1
   6   2   1    1.61    0.51   1
   6   2   1    1.21    0.62   1
  -6   2  -1    0.71    0.60   1
   6   2   1    0.32    0.28   1
  -6   2  -1    1.66    0.80   1
   7  -2   1    3.85    0.78   1
  -7  -2  -1    3.05    0.72   1
   7  -2   1    5.40    1.29   1
   7  -2   1    2.50    1.13   1
  -7  -2  -1    6.02    1.20   1
   7  -2   1    6.12    0.92   1
   7   2   1    5.98    1.23   1
  -7   2  -1    6.03    1.51   1
   7   2   1    5.05    0.95   1
   7   2   1    5.38    0.94   1
  -7   2  -1    4.49    1.16   1
   8  -2   1    0.86    0.51   1
  -8  -2  -1    0.70    0.52   1
   8  -2   1    0.93    0.51   1
   8   2   1    1.33    0.63   1
   8   2   1    0.18    0.51   1
  -8   2  -1    0.73    0.85   1
  -8   2  -1    1.68    0.62   1
  -8  -3   1    1.34    0.61   1
   8  -3  -1    1.12    0.55   1
  -8  -3   1    1.60    0.34   1
  -8   3   1    1.04    0.61   1
  -8   3   1    1.47    1.18   1
  -7  -3   1    0.03    0.13   1
   7  -3  -1    0.29    0.33   1
   7  -3  -1   -0.40    0.29   1
   7  -3  -1    0.43    0.72   1
  -7  -3   1    0.12    0.28   1
   7   3  -1    0.14    0.35   1
  -7   3   1   -0.62    0.56   1
  -7   3   1    0.04    0.60   1
  -6  -3   1    2.14    0.29   1
  -6  -3   1    1.86    0.26   1
  -6  -3   1    2.12    0.66   1
   6  -3  -1    2.95    1.05   1
   6  -3  -1    1.65    0.46   1
   6  -3  -1    3.02    0.57   1
  -6  -3   1    1.89    0.54   1
   6   3  -1    1.58    0.57   1
   6   3  -1    2.39    0.63   1
  -6   3   1    2.45    0.94   1
  -6   3   1    3.12    1.02   1
  -6   3   1    2.25    0.29   1
   5   3   0    9.58    1.66  -2
   5  -3  -1    9.58    1.66   1
   5   3   0    6.66    0.74  -2
   5  -3  -1    6.66    0.74   1
  -5   3   0    3.92    0.76  -2
  -5  -3   1    3.92    0.76   1
  -5   3   0    7.25    0.95  -2
  -5  -3   1    7.25    0.95   1
  -5   3   0    6.52    0.90  -2
  -5  -3   1    6.52    0.90   1
  -5   3   0    7.67    0.99  -2
  -5  -3   1    7.67    0.99   1
  -5   3   0    6.07    0.45  -2
  -5  -3   1    6.07    0.45   1
   5   3   0    5.72    0.74  -2
   5  -3  -1    5.72    0.74   1
  -5   3   0    6.73    0.46  -2
  -5  -3   1    6.73    0.46   1
   5  -3   0    8.02    0.98  -2
   5   3  -1    8.02    0.98   1
   5  -3   0    5.93    0.70  -2
   5   3  -1    5.93    0.70   1
  -5  -3   0    6.26    0.46  -2
  -5   3   1    6.26    0.46   1
   5  -3   0    5.56    0.87  -2
   5   3  -1    5.56    0.87   1
  -5  -3   0    7.56    1.42  -2
  -5   3   1    7.56    1.42   1
  -5  -3   0    7.29    1.29  -2
  -5   3   1    7.29    1.29   1
  -4   3   0   19.39    1.31  -2
  -4  -3   1   19.39    1.31   1
  -4   3   0   18.00    1.01  -2
  -4  -3   1   18.00    1.01   1
  -4   3   0   19.59    1.13  -2
  -4  -3   1   19.59    1.13   1
  -4   3   0   18.46    1.32  -2
  -4  -3   1   18.46    1.32   1
  -4   3   0   19.98    1.02  -2
  -4  -3   1   19.98    1.02   1
   4   3   0   18.47    1.10  -2
   4  -3  -1   18.47    1.10   1
  -4   3   0   15.80    1.31  -2
  -4  -3   1   15.80    1.31   1
   4   3   0   16.32    2.11  -2
   4  -3  -1   16.32    2.11   1
   4  -3   0   18.72    1.25  -2
   4   3  -1   18.72    1.25   1
  -4  -3   0   16.71    2.05  -2
  -4   3   1   16.71    2.05   1
  -4  -3   0   16.73    1.56  -2
  -4   3   1   16.73    1.56   1
   4  -3   0   18.34    1.19  -2
   4   3  -1   18.34    1.19   1
  -4  -3   0   17.99    1.01  -2
  -4   3   1   17.99    1.01   1
  -3  -3   1    0.21    0.17   1
  -3  -3   1    0.74    0.21   1
  -3  -3   1    0.73    0.18   1
   3  -3  -1   -0.25    0.17   1
   3  -3  -1    0.69    0.20   1
  -3  -3   1    0.52    0.16   1
  -3  -3   1    0.76    0.16   1
  -3  -3   1    1.23    0.23   1
  -3  -3   1    0.65    0.21   1
  -3   3   1    0.68    0.18   1
   3   3  -1    0.51    0.16   1
  -3   3   1    0.07    0.23   1
  -3   3   1   -0.08    0.19   1
   3   3  -1    0.81    0.24   1
  -2  -3   1    5.41    0.49   1
   2  -3  -1    5.38    0.36   1
  -2  -3   1    5.93    0.37   1
   2  -3  -1    6.10    0.44   1
   2  -3  -1    3.78    0.75   1
  -2  -3   1    4.63    0.50   1
  -2  -3   1    5.13    0.62   1
  -2  -3   1    5.31    0.59   1
  -2   3   1    5.46    0.89   1
   2   3  -1    5.35    0.39   1
  -2   3   1    4.82    0.43   1
  -2   3   1    5.01    0.85   1
   2   3  -1    4.68    0.34   1
  -2   3   1    3.04    0.60   1
  -2   3   1    5.53    0.47   1
   2   3  -1    5.54    0.34   1
   2   3  -1    5.46    0.45   1
   2   3  -1    5.14    0.45   1
   1  -3  -1   16.96    1.30   1
   1  -3  -1   17.10    0.96   1
  -1  -3   1   16.39    1.03   1
  -1  -3   1   15.81    0.91   1
   1  -3  -1   15.68    0.96   1
   1  -3  -1   14.18    1.08   1
  -1  -3   1   17.46    0.99   1
  -1  -3   1   17.29    0.91   1
   1  -3  -1   17.32    0.90   1
  -1  -3   1   14.94    0.99   1
   1   3  -1   15.63    0.95   1
  -1   3   1   13.24    0.96   1
  -1   3   1   14.83    1.07   1
   1   3  -1   16.78    0.86   1
   1   3  -1   15.40    0.98   1
  -1   3   1   15.33    1.23   1
   1   3  -1   16.52    0.97   1
  -1   3   1   14.11    1.24   1
   1   3  -1   16.95    1.06   1
   1   3  -1   15.33    0.85   1
  -1   3   1   16.58    0.99   1
  -1   3   1   16.96    1.10   1
   0   3   1   14.14    0.90  -2
   0  -3  -1   14.14    0.90   1
   0   3   1   12.79    0.78  -2
   0  -3  -1   12.79    0.78   1
   0   3   1   11.98    0.88  -2
   0  -3  -1   11.98    0.88   1
   0   3  -1   13.77    0.87  -2
   0  -3   1   13.77    0.87   1
   0   3   1   12.07    0.93  -2
   0  -3  -1   12.07    0.93   1
   0   3   1   12.55    0.86  -2
   0  -3  -1   12.55    0.86   1
   0   3  -1   14.19    0.80  -2
   0  -3   1   14.19    0.80   1
   0   3  -1   14.44    0.89  -2
   0  -3   1   14.44    0.89   1
   0   3  -1   13.61    0.96  -2
   0  -3   1   13.61    0.96   1
   0  -3  -1   12.07    0.94  -2
   0   3   1   12.07    0.94   1
   0  -3   1   11.41    0.90  -2
   0   3  -1   11.41    0.90   1
   0  -3  -1   11.68    0.83  -2
   0   3   1   11.68    0.83   1
   0  -3  -1   12.71    0.92  -2
   0   3   1   12.71    0.92   1
   0  -3   1   13.41    0.88  -2
   0   3  -1   13.41    0.88   1
   0  -3  -1   14.37    0.90  -2
   0   3   1   14.37    0.90   1
   0  -3  -1   13.93    0.86  -2
   0   3   1   13.93    0.86   1
   0  -3   1   12.42    0.85  -2
   0   3  -1   12.42    0.85   1
   0  -3   1   13.83    0.88  -2
   0   3  -1   13.83    0.88   1
   0  -3  -1   13.70    0.85  -2
   0   3   1   13.70    0.85   1
   0  -3   1   12.47    0.83  -2
   0   3  -1   12.47    0.83   1
  -1  -3  -1   15.92    0.98   1
   1  -3   1   16.25    1.08   1
   1  -3   1   14.69    1.07   1
  -1  -3  -1   15.99    1.00   1
  -1  -3  -1   15.35    0.96   1
  -1  -3  -1   14.67    0.89   1
   1  -3   1   16.77    0.92   1
   1  -3   1   15.07    0.87   1
   1  -3   1   14.38    1.22   1
   1  -3   1   15.74    0.93   1
  -1   3  -1   13.72    1.19   1
  -1   3  -1   15.57    1.04   1
   1   3   1   15.47    0.86   1
   1   3   1   15.47    0.82   1
   1   3   1   15.90    0.93   1
  -1   3  -1   15.62    0.97   1
   1   3   1   17.47    1.08   1
  -1   3  -1   15.74    0.96   1
  -1   3  -1   17.02    1.28   1
  -1   3  -1   14.68    1.06   1
   1   3   1   15.16    0.87   1
  -1   3  -1   14.57    1.10   1
   1   3   1   15.06    0.96   1
   2  -3   1    0.32    0.26   1
  -2  -3  -1    0.39    0.16   1
  -2  -3  -1    0.25    0.14   1
  -2  -3  -1    0.54    0.14   1
   2  -3   1    0.28    0.13   1
  -2  -3  -1    0.43    0.15   1
   2  -3   1    0.27    0.10   1
   2   3   1    0.42    0.10   1
  -2   3  -1    0.26    0.24   1
  -2   3  -1    0.36    0.15   1
  -2   3  -1    0.78    0.37   1
   2   3   1    0.31    0.12   1
   2   3   1    0.35    0.09   1
   2   3   1    0.20    0.11   1
   2   3   1    0.21    0.13   1
  -2   3  -1    0.50    0.16   1
  -2   3  -1    0.46    0.22   1
  -2   3  -1   -0.02    0.15   1
  -3  -3  -1    0.41    0.15   1
  -3  -3  -1    0.82    0.27   1
  -3  -3  -1    0.19    0.14   1
  -3  -3  -1    0.81    0.18   1
   3  -3   1    0.08    0.23   1
   3  -3   1    0.56    0.31   1
  -3  -3  -1    0.40    0.14   1
   3  -3   1    0.54    0.18   1
  -3  -3  -1    0.44    0.15   1
   3   3   1    0.21    0.15   1
   3   3   1    0.45    0.15   1
   3   3   1    0.68    0.25   1
  -3   3  -1    0.05    0.21   1
   3   3   1    0.63    0.21   1
  -3   3  -1    0.50    0.16   1
  -3   3  -1    0.76    0.34   1
  -4   3   2    2.65    0.49  -2
  -4  -3  -1    2.65    0.49   1
  -4   3   2    2.50    0.50  -2
  -4  -3  -1    2.50    0.50   1
   4   3  -2    2.67    0.42  -2
   4  -3   1    2.67    0.42   1
  -4   3   2    2.00    0.26  -2
  -4  -3  -1    2.00    0.26   1
  -4   3   2    2.04    0.30  -2
  -4  -3  -1    2.04    0.30   1
  -4   3   2    1.85    0.42  -2
  -4  -3  -1    1.85    0.42   1
   4   3  -2    2.07    0.74  -2
   4  -3   1    2.07    0.74   1
   4   3  -2    1.66    0.58  -2
   4  -3   1    1.66    0.58   1
  -4  -3   2    1.81    0.59  -2
  -4   3  -1    1.81    0.59   1
   4  -3  -2    0.89    0.33  -2
   4   3   1    0.89    0.33   1
  -4  -3   2    1.55    0.62  -2
  -4   3  -1    1.55    0.62   1
   4  -3  -2    1.66    0.31  -2
   4   3   1    1.66    0.31   1
   4  -3  -2    2.38    0.51  -2
   4   3   1    2.38    0.51   1
   4  -3  -2    2.01    0.47  -2
   4   3   1    2.01    0.47   1
  -4  -3   2    1.77    0.26  -2
  -4   3  -1    1.77    0.26   1
   5   3  -2    7.51    1.33  -2
   5  -3   1    7.51    1.33   1
   5   3  -2   10.33    1.73  -2
   5  -3   1   10.33    1.73   1
  -5   3   2    9.88    1.15  -2
  -5  -3  -1    9.88    1.15   1
   5   3  -2    7.41    0.84  -2
   5  -3   1    7.41    0.84   1
  -5   3   2    9.21    0.56  -2
  -5  -3  -1    9.21    0.56   1
  -5   3   2    8.97    1.07  -2
  -5  -3  -1    8.97    1.07   1
  -5   3   2    7.81    1.04  -2
  -5  -3  -1    7.81    1.04   1
  -5   3   2    9.14    0.61  -2
  -5  -3  -1    9.14    0.61   1
  -5  -3   2    7.93    1.53  -2
  -5   3  -1    7.93    1.53   1
  -5  -3   2   10.74    1.48  -2
  -5   3  -1   10.74    1.48   1
  -5  -3   2    8.14    0.57  -2
  -5   3  -1    8.14    0.57   1
   5  -3  -2    8.58    0.76  -2
   5   3   1    8.58    0.76   1
   5  -3  -2    8.43    1.10  -2
   5   3   1    8.43    1.10   1
   5  -3  -2    7.88    0.99  -2
   5   3   1    7.88    0.99   1
  -6  -3  -1    4.73    0.92   1
  -6  -3  -1    4.13    0.44   1
   6  -3   1    2.28    0.93   1
   6  -3   1    3.16    0.61   1
  -6  -3  -1    3.96    0.75   1
   6  -3   1    3.17    0.89   1
   6  -3   1    3.71    0.62   1
  -6  -3  -1    3.67    0.36   1
   6   3   1    3.74    0.76   1
   6   3   1    4.37    0.88   1
  -6   3  -1    2.96    0.35   1
  -6   3  -1    2.49    0.94   1
  -6   3  -1    3.35    0.95   1
   7  -3   1    1.31    0.47   1
  -7  -3  -1    0.34    0.34   1
  -7  -3  -1    0.59    0.19   1
   7  -3   1    0.31    0.36   1
   7  -3   1    0.27    0.70   1
  -7   3  -1    0.56    0.77   1
   7   3   1    0.16    0.37   1
   8  -3   1    1.09    0.57   1
   8  -3   1    0.32    0.44   1
  -8  -3  -1    0.34    0.42   1
  -8  -3  -1    0.18    0.21   1
   8   3   1   -0.01    0.51   1
  -8   3  -1    0.47    0.50   1
  -8  -4   1    5.44    1.09   1
  -7  -4   1    0.29    0.40   1
  -7  -4   1    0.06    0.23   1
   7  -4  -1   -0.16    0.30   1
   7  -4  -1    0.03    0.28   1
  -7   4   1   -0.16    0.69   1
   6  -4  -1    1.30    0.42   1
  -6  -4   1    0.40    0.39   1
   6  -4  -1    1.05    0.35   1
   6  -4  -1    0.94    0.72   1
  -6  -4   1    1.19    0.33   1
  -6   4   1    0.63    0.67   1
   6   4  -1    1.41    0.38   1
  -6   4   1    1.08    0.66   1
  -5   4   0   25.96    1.73  -2
  -5  -4   1   25.96    1.73   1
   5   4   0   24.85    3.05  -2
   5  -4  -1   24.85    3.05   1
  -5   4   0   28.19    1.58  -2
  -5  -4   1   28.19    1.58   1
   5   4   0   26.72    1.57  -2
   5  -4  -1   26.72    1.57   1
  -5   4   0   25.56    1.78  -2
  -5  -4   1   25.56    1.78   1
   5  -4   0   26.45    1.69  -2
   5   4  -1   26.45    1.69   1
  -5  -4   0   28.98    1.59  -2
  -5   4   1   28.98    1.59   1
  -5  -4   0   26.02    2.56  -2
  -5   4   1   26.02    2.56   1
  -5  -4   0   24.25    2.17  -2
  -5   4   1   24.25    2.17   1
   5  -4   0   24.22    1.78  -2
   5   4  -1   24.22    1.78   1
  -4   4   0    6.67    0.72  -2
  -4  -4   1    6.67    0.72   1
   4   4   0    5.37    0.64  -2
   4  -4  -1    5.37    0.64   1
  -4   4   0    5.17    0.47  -2
  -4  -4   1    5.17    0.47   1
  -4   4   0    6.89    0.51  -2
  -4  -4   1    6.89    0.51   1
  -4   4   0    5.33    0.53  -2
  -4  -4   1    5.33    0.53   1
  -4   4   0    5.82    0.81  -2
  -4  -4   1    5.82    0.81   1
   4  -4   0    5.18    0.61  -2
   4   4  -1    5.18    0.61   1
  -4  -4   0    4.54    0.58  -2
  -4   4   1    4.54    0.58   1
  -4  -4   0    6.41    1.13  -2
  -4   4   1    6.41    1.13   1
   3  -4  -1    1.10    0.56   1
  -3  -4   1    0.53    0.24   1
  -3  -4   1    0.53    0.15   1
  -3  -4   1    0.24    0.18   1
  -3  -4   1    0.83    0.34   1
   3  -4  -1    0.63    0.21   1
   3   4  -1    0.88    0.24   1
  -3   4   1    0.51    0.21   1
  -3   4   1    0.18    0.37   1
  -3   4   1   -0.09    0.20   1
   3   4  -1    0.66    0.22   1
  -3   4   1    0.59    0.24   1
   3   4  -1    0.71    0.18   1
   2  -4  -1   -0.02    0.07   1
   2  -4  -1    0.04    0.07   1
   2  -4  -1   -0.01    0.23   1
  -2  -4   1   -0.12    0.09   1
  -2  -4   1   -0.06    0.12   1
  -2  -4   1    0.03    0.11   1
  -2  -4   1    0.14    0.10   1
   2  -4  -1   -0.01    0.08   1
   2   4  -1    0.00    0.09   1
  -2   4   1   -0.07    0.16   1
  -2   4   1    0.09    0.23   1
   2   4  -1   -0.01    0.06   1
   2   4  -1    0.02    0.07   1
  -2   4   1    0.22    0.13   1
   2   4  -1    0.07    0.09   1
  -2   4   1   -0.11    0.11   1
   2   4  -1   -0.01    0.13   1
  -2   4   1   -0.10    0.13   1
  -2   4   1   -0.07    0.22   1
  -1  -4   1   32.72    1.65   1
   1  -4  -1   30.32    1.55   1
  -1  -4   1   28.89    1.62   1
   1  -4  -1   29.81    1.67   1
  -1  -4   1   28.83    1.67   1
  -1  -4   1   29.00    1.75   1
   1  -4  -1   30.21    2.01   1
   1  -4  -1   30.18    2.10   1
   1  -4  -1   25.31    1.79   1
   1  -4  -1   31.66    1.68   1
  -1  -4   1   30.69    1.74   1
   1   4  -1   29.27    1.54   1
   1   4  -1   29.84    1.72   1
  -1   4   1   28.70    1.80   1
   1   4  -1   27.51    1.65   1
   1   4  -1   32.23    1.83   1
  -1   4   1   30.93    1.81   1
  -1   4   1   30.27    1.73   1
   1   4  -1   27.65    1.62   1
   1   4  -1   28.10    1.60   1
  -1   4   1   29.81    2.09   1
  -1   4   1   30.79    1.73   1
   0   4   1    3.69    0.56  -2
   0  -4  -1    3.69    0.56   1
   0   4   1    4.84    0.62  -2
   0  -4  -1    4.84    0.62   1
   0   4  -1    3.70    0.47  -2
   0  -4   1    3.70    0.47   1
   0   4   1    3.28    0.53  -2
   0  -4  -1    3.28    0.53   1
   0   4   1    3.58    0.54  -2
   0  -4  -1    3.58    0.54   1
   0   4  -1    3.32    0.49  -2
   0  -4   1    3.32    0.49   1
   0   4  -1    2.96    0.50  -2
   0  -4   1    2.96    0.50   1
   0   4  -1    3.57    0.56  -2
   0  -4   1    3.57    0.56   1
   0   4   1    3.49    0.47  -2
   0  -4  -1    3.49    0.47   1
   0  -4   1    3.24    0.47  -2
   0   4  -1    3.24    0.47   1
   0  -4  -1    2.83    0.46  -2
   0   4   1    2.83    0.46   1
   0  -4  -1    3.96    0.55  -2
   0   4   1    3.96    0.55   1
   0  -4  -1    3.69    0.56  -2
   0   4   1    3.69    0.56   1
   0  -4  -1    3.10    0.49  -2
   0   4   1    3.10    0.49   1
   0  -4  -1    2.88    0.43  -2
   0   4   1    2.88    0.43   1
   0  -4  -1    4.78    0.57  -2
   0   4   1    4.78    0.57   1
   0  -4   1    3.80    0.53  -2
   0   4  -1    3.80    0.53   1
   0  -4   1    3.89    0.50  -2
   0   4  -1    3.89    0.50   1
   0  -4   1    2.92    0.49  -2
   0   4  -1    2.92    0.49   1
   0  -4   1    4.46    0.60  -2
   0   4  -1    4.46    0.60   1
   0  -4   1    2.48    0.41  -2
   0   4  -1    2.48    0.41   1
  -1  -4  -1    1.10    0.26   1
   1  -4   1    0.78    0.32   1
   1  -4   1    0.86    0.29   1
  -1  -4  -1    0.29    0.20   1
   1  -4   1    0.83    0.21   1
   1  -4   1    0.52    0.24   1
  -1  -4  -1    0.53    0.21   1
  -1  -4  -1    0.65    0.20   1
   1  -4   1    0.88    0.25   1
   1  -4   1    1.00    0.25   1
  -1   4  -1    0.22    0.19   1
  -1   4  -1    0.11    0.16   1
   1   4   1    0.60    0.16   1
   1   4   1    0.64    0.16   1
  -1   4  -1    0.84    0.38   1
  -1   4  -1    0.42    0.17   1
  -1   4  -1    0.75    0.31   1
   1   4   1    0.88    0.22   1
   1   4   1    0.56    0.13   1
   1   4   1    1.17    0.37   1
  -1   4  -1    0.54    0.22   1
  -1   4  -1    0.42    0.19   1
   1   4   1    0.37    0.16   1
  -2  -4  -1   13.65    0.98   1
   2  -4   1   15.06    1.43   1
  -2  -4  -1   13.56    0.84   1
  -2  -4  -1   12.23    0.96   1
  -2  -4  -1   13.05    0.97   1
   2  -4   1   13.73    0.84   1
   2  -4   1   13.11    0.87   1
   2  -4   1   14.79    0.81   1
  -2   4  -1   13.18    1.32   1
  -2   4  -1   14.45    0.95   1
   2   4   1   15.17    1.03   1
   2   4   1   13.18    0.93   1
  -2   4  -1   10.57    1.24   1
  -2   4  -1   14.87    1.00   1
   2   4   1   14.51    0.87   1
   2   4   1   13.42    0.81   1
  -2   4  -1   12.54    1.57   1
  -2   4  -1   13.33    1.08   1
   3  -4   1    4.78    1.03   1
   3  -4   1    3.82    0.50   1
  -3  -4  -1    3.51    0.58   1
  -3  -4  -1    4.17    0.43   1
  -3  -4  -1    3.19    0.50   1
  -3  -4  -1    3.16    0.47   1
  -3   4  -1    5.29    0.91   1
  -3   4  -1    3.23    0.44   1
   3   4   1    3.54    0.48   1
  -3   4  -1    4.06    0.90   1
  -3   4  -1    3.06    0.45   1
   3   4   1    3.53    0.45   1
   3   4   1    3.44    0.42   1
  -3   4  -1    2.24    0.55   1
  -4   4   2    4.72    0.53  -2
  -4  -4  -1    4.72    0.53   1
   4   4  -2    4.43    0.57  -2
   4  -4   1    4.43    0.57   1
  -4   4   2    4.73    0.73  -2
  -4  -4  -1    4.73    0.73   1
  -4   4   2    5.81    0.65  -2
  -4  -4  -1    5.81    0.65   1
  -4   4   2    5.16    0.46  -2
  -4  -4  -1    5.16    0.46   1
  -4  -4   2    4.57    0.55  -2
  -4   4  -1    4.57    0.55   1
   4  -4  -2    4.31    0.65  -2
   4   4   1    4.31    0.65   1
  -4  -4   2    3.29    0.84  -2
  -4   4  -1    3.29    0.84   1
   4  -4  -2    5.48    0.62  -2
   4   4   1    5.48    0.62   1
  -5   4   2   12.57    1.38  -2
  -5  -4  -1   12.57    1.38   1
   5   4  -2   14.73    1.03  -2
   5  -4   1   14.73    1.03   1
  -5   4   2   12.79    1.11  -2
  -5  -4  -1   12.79    1.11   1
   5   4  -2   14.75    2.20  -2
   5  -4   1   14.75    2.20   1
  -5   4   2   13.56    0.94  -2
  -5  -4  -1   13.56    0.94   1
   5  -4  -2   13.73    1.04  -2
   5   4   1   13.73    1.04   1
  -5  -4   2   12.01    1.93  -2
  -5   4  -1   12.01    1.93   1
   5  -4  -2   12.47    1.37  -2
   5   4   1   12.47    1.37   1
  -5  -4   2   12.72    0.95  -2
  -5   4  -1   12.72    0.95   1
  -5  -4   2   14.28    1.88  -2
  -5   4  -1   14.28    1.88   1
   6  -4   1   23.91    1.64   1
   6  -4   1   32.77    3.62   1
  -6  -4  -1   26.18    1.92   1
   6  -4   1   26.09    1.68   1
  -6  -4  -1   24.70    1.49   1
   6   4   1   24.98    1.69   1
  -6   4  -1   26.98    2.86   1
  -6   4  -1   25.38    3.18   1
   7  -4   1    0.11    0.29   1
  -7  -4  -1    0.38    0.24   1
  -7  -4  -1    0.44    0.39   1
   7  -4   1    0.11    0.34   1
  -7   4  -1   -0.45    0.69   1
  -8  -4  -1   -0.04    0.42   1
   8  -4   1   -0.05    0.40   1
  -7  -5   1    0.08    0.34   1
  -7  -5   1   -0.24    0.28   1
   7  -5  -1   -0.14    0.28   1
   7   5  -1   -0.32    0.26   1
  -7   5   1    0.89    0.85   1
  -6  -5   1    4.99    0.95   1
  -6  -5   1    5.66    0.79   1
   6  -5  -1    6.04    0.84   1
   6  -5  -1    1.88    0.99   1
  -6   5   1    6.19    1.55   1
  -6   5   1    5.39    1.31   1
   6   5  -1    6.68    0.83   1
  -5   5   0    0.31    0.24  -2
  -5  -5   1    0.31    0.24   1
   5   5   0    1.08    0.76  -2
   5  -5  -1    1.08    0.76   1
   5   5   0    0.26    0.22  -2
   5  -5  -1    0.26    0.22   1
  -5   5   0    0.11    0.32  -2
  -5  -5   1    0.11    0.32   1
  -5  -5   0    0.36    0.54  -2
  -5   5   1    0.36    0.54   1
  -5  -5   0    0.09    0.45  -2
  -5   5   1    0.09    0.45   1
   5  -5   0    0.47    0.26  -2
   5   5  -1    0.47    0.26   1
  -4   5   0    1.26    0.42  -2
  -4  -5   1    1.26    0.42   1
  -4   5   0    0.97    0.34  -2
  -4  -5   1    0.97    0.34   1
   4   5   0    1.24    0.33  -2
   4  -5  -1    1.24    0.33   1
   4   5   0    0.18    0.43  -2
   4  -5  -1    0.18    0.43   1
  -4   5   0    2.30    0.34  -2
  -4  -5   1    2.30    0.34   1
   4  -5   0    1.76    0.38  -2
   4   5  -1    1.76    0.38   1
  -4  -5   0    1.31    0.38  -2
  -4   5   1    1.31    0.38   1
  -4  -5   0    1.34    0.65  -2
  -4   5   1    1.34    0.65   1
  -4  -5   0   -0.04    0.29  -2
  -4   5   1   -0.04    0.29   1
  -4  -5   0    1.37    0.48  -2
  -4   5   1    1.37    0.48   1
   3  -5  -1   -0.27    0.26   1
   3  -5  -1    0.05    0.13   1
  -3  -5   1   -0.07    0.15   1
  -3  -5   1    0.05    0.15   1
   3  -5  -1   -0.02    0.10   1
  -3  -5   1    0.02    0.12   1
  -3   5   1    0.02    0.27   1
  -3   5   1    0.29    0.35   1
   3   5  -1   -0.01    0.14   1
  -3   5   1    0.13    0.26   1
   3   5  -1   -0.07    0.11   1
   3   5  -1    0.01    0.07   1
  -3   5   1    0.06    0.19   1
  -3   5   1   -0.20    0.15   1
   3   5  -1    0.08    0.14   1
  -2  -5   1    1.31    0.29   1
  -2  -5   1    1.42    0.41   1
   2  -5  -1    0.99    0.27   1
   2  -5  -1    1.45    0.27   1
   2  -5  -1    0.69    0.44   1
  -2  -5   1    1.04    0.34   1
   2  -5  -1    0.94    0.28   1
  -2   5   1    1.11    0.31   1
   2   5  -1    0.41    0.18   1
   2   5  -1    1.51    0.23   1
   2   5  -1    1.21    0.35   1
   2   5  -1    0.83    0.20   1
   2   5  -1    1.11    0.31   1
  -2   5   1    0.92    0.42   1
  -2   5   1    0.75    0.31   1
  -2   5   1    0.96    0.43   1
  -2   5   1    0.70    0.32   1
  -1  -5   1   24.13    1.60   1
  -1  -5   1   24.04    1.46   1
   1  -5  -1   22.88    1.87   1
   1  -5  -1   27.11    1.43   1
  -1  -5   1   24.48    1.50   1
  -1  -5   1   25.31    1.50   1
  -1  -5   1   23.99    1.59   1
   1  -5  -1   24.71    1.53   1
  -1   5   1   25.71    1.93   1
  -1   5   1   22.01    1.80   1
  -1   5   1   23.18    1.56   1
  -1   5   1   25.20    1.64   1
   1   5  -1   24.62    1.37   1
   1   5  -1   22.18    1.45   1
   1   5  -1   24.04    1.55   1
   1   5  -1   22.23    1.45   1
  -1   5   1   22.62    1.54   1
   1   5  -1   25.59    1.44   1
  -1   5   1   25.14    1.64   1
   0   5   1    1.61    0.42  -2
   0  -5  -1    1.61    0.42   1
   0   5   1    1.75    0.42  -2
   0  -5  -1    1.75    0.42   1
   0   5  -1    0.73    0.28  -2
   0  -5   1    0.73    0.28   1
   0   5  -1    2.79    0.56  -2
   0  -5   1    2.79    0.56   1
   0   5  -1    2.03    0.46  -2
   0  -5   1    2.03    0.46   1
   0   5   1    2.74    0.59  -2
   0  -5  -1    2.74    0.59   1
   0   5   1    2.13    0.40  -2
   0  -5  -1    2.13    0.40   1
   0   5  -1    1.78    0.45  -2
   0  -5   1    1.78    0.45   1
   0   5  -1    1.81    0.37  -2
   0  -5   1    1.81    0.37   1
   0   5   1    1.70    0.40  -2
   0  -5  -1    1.70    0.40   1
   0  -5  -1    1.28    0.36  -2
   0   5   1    1.28    0.36   1
   0  -5  -1    1.79    0.40  -2
   0   5   1    1.79    0.40   1
   0  -5  -1    2.21    0.43  -2
   0   5   1    2.21    0.43   1
   0  -5   1    2.01    0.46  -2
   0   5  -1    2.01    0.46   1
   0  -5  -1    1.78    0.37  -2
   0   5   1    1.78    0.37   1
   0  -5   1    1.65    0.39  -2
   0   5  -1    1.65    0.39   1
   0  -5  -1    2.73    0.52  -2
   0   5   1    2.73    0.52   1
   0  -5   1    1.59    0.41  -2
   0   5  -1    1.59    0.41   1
   0  -5  -1    1.35    0.32  -2
   0   5   1    1.35    0.32   1
   0  -5   1    2.66    0.50  -2
   0   5  -1    2.66    0.50   1
   0  -5   1    2.10    0.43  -2
   0   5  -1    2.10    0.43   1
  -1  -5  -1    0.17    0.17   1
   1  -5   1    0.09    0.15   1
   1  -5   1    0.17    0.22   1
  -1  -5  -1    0.32    0.19   1
  -1  -5  -1    0.69    0.29   1
   1  -5   1    0.46    0.19   1
  -1  -5  -1    0.49    0.23   1
  -1   5  -1    0.30    0.27   1
  -1   5  -1    0.15    0.16   1
   1   5   1    0.18    0.14   1
  -1   5  -1    0.04    0.20   1
   1   5   1    0.26    0.16   1
  -1   5  -1   -0.17    0.15   1
   1   5   1    0.32    0.17   1
  -1   5  -1    0.06    0.19   1
   1   5   1    0.33    0.14   1
   1   5   1    0.47    0.18   1
  -1   5  -1    0.39    0.21   1
  -2  -5  -1   59.16    3.14   1
   2  -5   1   61.92    2.98   1
   2  -5   1   64.62    4.08   1
   2  -5   1   61.65    3.04   1
   2  -5   1   63.09    3.04   1
  -2  -5  -1   63.91    3.26   1
  -2  -5  -1   61.41    3.11   1
  -2   5  -1   54.93    3.88   1
  -2   5  -1   62.03    3.26   1
   2   5   1   66.53    3.35   1
   2   5   1   59.47    3.00   1
  -2   5  -1   57.69    3.47   1
   2   5   1   60.87    3.01   1
   2   5   1   62.98    3.07   1
   2   5   1   60.18    3.24   1
  -2   5  -1   57.06    3.38   1
  -2   5  -1   59.03    3.22   1
   3  -5   1    0.19    0.37   1
   3  -5   1    0.00    0.13   1
   3  -5   1    0.01    0.11   1
  -3  -5  -1   -0.09    0.14   1
  -3  -5  -1    0.08    0.16   1
  -3  -5  -1   -0.08    0.15   1
   3   5   1    0.04    0.07   1
  -3   5  -1   -0.01    0.23   1
  -3   5  -1   -0.04    0.18   1
  -3   5  -1    0.00    0.14   1
   3   5   1   -0.08    0.12   1
  -3   5  -1    0.04    0.27   1
   3   5   1    0.00    0.12   1
  -3   5  -1    0.04    0.29   1
   3   5   1    0.02    0.14   1
   4   5  -2    0.03    0.17  -2
   4  -5   1    0.03    0.17   1
  -4   5   2   -0.02    0.18  -2
  -4  -5  -1   -0.02    0.18   1
  -4   5   2   -0.22    0.15  -2
  -4  -5  -1   -0.22    0.15   1
   4   5  -2    0.03    0.38  -2
   4  -5   1    0.03    0.38   1
  -4  -5   2   -0.02    0.32  -2
  -4   5  -1   -0.02    0.32   1
   4  -5  -2   -0.02    0.15  -2
   4   5   1   -0.02    0.15   1
  -4  -5   2    0.05    0.36  -2
  -4   5  -1    0.05    0.36   1
  -4  -5   2    0.34    0.22  -2
  -4   5  -1    0.34    0.22   1
  -4  -5   2    0.07    0.27  -2
  -4   5  -1    0.07    0.27   1
   4  -5  -2    0.19    0.21  -2
   4   5   1    0.19    0.21   1
   5   5  -2    0.05    0.21  -2
   5  -5   1    0.05    0.21   1
  -5   5   2    0.00    0.20  -2
  -5  -5  -1    0.00    0.20   1
   5   5  -2   -0.12    0.51  -2
   5  -5   1   -0.12    0.51   1
  -5   5   2   -0.30    0.21  -2
  -5  -5  -1   -0.30    0.21   1
  -5  -5   2    0.24    0.52  -2
  -5   5  -1    0.24    0.52   1
   5  -5  -2    0.26    0.24  -2
   5   5   1    0.26    0.24   1
   5  -5  -2   -0.04    0.30  -2
   5   5   1   -0.04    0.30   1
  -5  -5   2    0.33    0.36  -2
  -5   5  -1    0.33    0.36   1
  -5  -5   2    0.52    0.58  -2
  -5   5  -1    0.52    0.58   1
  -6  -5  -1   -0.05    0.31   1
   6  -5   1    0.14    0.59   1
  -6  -5  -1   -0.20    0.21   1
   6  -5   1   -0.36    0.18   1
  -6   5  -1   -0.33    0.54   1
  -6   5  -1   -0.52    0.62   1
  -6   5  -1   -0.20    0.40   1
   6   5   1    0.14    0.20   1
  -7  -5  -1    0.73    0.36   1
   7  -5   1    0.09    0.33   1
   7  -5   1    0.60    0.42   1
  -7  -5  -1    0.83    0.55   1
  -7   5  -1   -0.08    0.73   1
   7  -6  -1    0.20    0.32   1
  -7  -6   1    0.29    0.47   1
  -6  -6   1    0.39    0.35   1
  -6  -6   1    0.01    0.29   1
   6  -6  -1    0.44    0.35   1
   6   6  -1   -0.02    0.24   1
  -6   6   1   -0.13    0.49   1
  -6   6   1    0.67    0.79   1
   5   6   0    0.01    0.72  -2
   5  -6  -1    0.01    0.72   1
  -5   6   0    0.23    0.27  -2
  -5  -6   1    0.23    0.27   1
  -5   6   0   -0.18    0.28  -2
  -5  -6   1   -0.18    0.28   1
   5   6   0   -0.03    0.17  -2
   5  -6  -1   -0.03    0.17   1
  -5  -6   0    0.41    0.58  -2
  -5   6   1    0.41    0.58   1
  -5  -6   0    0.52    0.63  -2
  -5   6   1    0.52    0.63   1
  -5  -6   0   -0.35    0.48  -2
  -5   6   1   -0.35    0.48   1
   5  -6   0    0.07    0.23  -2
   5   6  -1    0.07    0.23   1
   4   6   0    3.41    1.10  -2
   4  -6  -1    3.41    1.10   1
  -4   6   0    4.44    0.76  -2
  -4  -6   1    4.44    0.76   1
   4   6   0    4.95    0.68  -2
   4  -6  -1    4.95    0.68   1
  -4   6   0    4.84    0.79  -2
  -4  -6   1    4.84    0.79   1
   4  -6   0    3.84    0.58  -2
   4   6  -1    3.84    0.58   1
  -4  -6   0    5.46    1.16  -2
  -4   6   1    5.46    1.16   1
  -4  -6   0    3.60    0.88  -2
  -4   6   1    3.60    0.88   1
  -4  -6   0    4.92    1.15  -2
  -4   6   1    4.92    1.15   1
   3  -6  -1    0.64    0.26   1
  -3  -6   1    1.14    0.31   1
   3  -6  -1    1.03    0.69   1
  -3  -6   1    1.32    0.46   1
   3  -6  -1    1.03    0.27   1
  -3  -6   1    0.43    0.26   1
  -3   6   1    0.99    0.45   1
  -3   6   1    1.13    0.38   1
  -3   6   1    1.33    0.57   1
  -3   6   1    0.36    0.52   1
   3   6  -1    0.76    0.22   1
   3   6  -1    0.87    0.32   1
  -3   6   1    0.07    0.26   1
   3   6  -1    1.07    0.24   1
   3   6  -1    0.94    0.32   1
  -2  -6   1    2.32    0.50   1
  -2  -6   1    1.71    0.39   1
   2  -6  -1    1.44    0.33   1
   2  -6  -1    2.07    0.39   1
  -2  -6   1    1.30    0.46   1
   2  -6  -1    1.78    0.40   1
   2  -6  -1    2.20    0.77   1
  -2   6   1    2.00    0.51   1
  -2   6   1    2.31    0.53   1
  -2   6   1    2.69    0.60   1
   2   6  -1    2.85    0.49   1
   2   6  -1    2.11    0.31   1
   2   6  -1    1.81    0.42   1
  -2   6   1    2.00    0.69   1
   2   6  -1    1.69    0.33   1
   2   6  -1    1.69    0.50   1
  -2   6   1    3.09    0.67   1
  -1  -6   1    7.57    0.88   1
  -1  -6   1    9.10    1.10   1
  -1  -6   1    7.72    0.91   1
  -1  -6   1    5.45    0.67   1
   1  -6  -1    5.20    0.76   1
   1  -6  -1    6.04    0.71   1
   1  -6  -1    6.47    1.09   1
   1   6  -1    5.70    0.73   1
  -1   6   1    5.59    0.81   1
  -1   6   1    5.59    1.00   1
   1   6  -1    6.36    0.83   1
  -1   6   1    8.29    1.03   1
  -1   6   1    5.71    0.84   1
   1   6  -1    7.17    0.60   1
   1   6  -1    5.51    0.66   1
  -1   6   1    7.23    0.92   1
  -1   6   1    7.24    1.09   1
   0   6   1    0.23    0.30  -2
   0  -6  -1    0.23    0.30   1
   0   6   1    0.29    0.22  -2
   0  -6  -1    0.29    0.22   1
   0   6   1    0.35    0.26  -2
   0  -6  -1    0.35    0.26   1
   0   6  -1    0.22    0.24  -2
   0  -6   1    0.22    0.24   1
   0   6  -1    0.24    0.25  -2
   0  -6   1    0.24    0.25   1
   0   6  -1    0.65    0.26  -2
   0  -6   1    0.65    0.26   1
   0  -6  -1    0.81    0.32  -2
   0   6   1    0.81    0.32   1
   0  -6  -1    0.18    0.21  -2
   0   6   1    0.18    0.21   1
   0  -6   1    0.48    0.27  -2
   0   6  -1    0.48    0.27   1
   0  -6  -1    0.38    0.24  -2
   0   6   1    0.38    0.24   1
   0  -6  -1    0.24    0.25  -2
   0   6   1    0.24    0.25   1
   0  -6   1    0.30    0.22  -2
   0   6  -1    0.30    0.22   1
   0  -6  -1    0.48    0.26  -2
   0   6   1    0.48    0.26   1
   0  -6   1   -0.19    0.19  -2
   0   6  -1   -0.19    0.19   1
   0  -6   1    0.20    0.21  -2
   0   6  -1    0.20    0.21   1
   0  -6   1    0.25    0.20  -2
   0   6  -1    0.25    0.20   1
   1  -6   1    0.53    0.22   1
  -1  -6  -1    0.19    0.31   1
  -1  -6  -1    0.90    0.32   1
   1  -6   1    0.43    0.28   1
   1  -6   1    0.07    0.32   1
  -1   6  -1    0.76    0.33   1
   1   6   1    0.73    0.31   1
   1   6   1    0.51    0.21   1
   1   6   1    0.84    0.23   1
   1   6   1    0.41    0.20   1
  -1   6  -1    0.49    0.39   1
  -1   6  -1    0.37    0.29   1
  -1   6  -1    0.34    0.28   1
   1   6   1    0.69    0.28   1
  -1   6  -1    0.49    0.29   1
  -1   6  -1    0.53    0.29   1
   2  -6   1    1.81    0.40   1
  -2  -6  -1    2.40    0.58   1
   2  -6   1    2.09    0.73   1
  -2  -6  -1    2.53    0.52   1
   2  -6   1    1.65    0.35   1
   2  -6   1    1.78    0.39   1
  -2  -6  -1    1.79    0.44   1
  -2   6  -1    1.61    0.48   1
  -2   6  -1    2.99    0.58   1
   2   6   1    1.12    0.36   1
  -2   6  -1    1.42    0.58   1
   2   6   1    1.51    0.33   1
  -2   6  -1    1.14    0.46   1
   2   6   1    2.04    0.44   1
  -2   6  -1    1.51    0.47   1
   2   6   1    1.27    0.47   1
   2   6   1    2.06    0.33   1
   3  -6   1    5.61    1.35   1
   3  -6   1    6.43    0.78   1
   3  -6   1    6.22    0.64   1
  -3  -6  -1    4.86    0.81   1
  -3  -6  -1    4.34    0.74   1
  -3   6  -1    4.52    0.77   1
   3   6   1    5.39    0.78   1
   3   6   1    5.12    0.58   1
   3   6   1    4.54    0.64   1
  -3   6  -1    6.47    1.10   1
  -3   6  -1    7.94    1.12   1
  -3   6  -1    6.39    1.27   1
   3   6   1    6.25    0.59   1
  -3   6  -1    5.41    0.78   1
   4   6  -2    7.34    1.55  -2
   4  -6   1    7.34    1.55   1
  -4   6   2    9.55    1.17  -2
  -4  -6  -1    9.55    1.17   1
   4   6  -2   10.72    1.04  -2
   4  -6   1   10.72    1.04   1
  -4   6   2    9.06    1.13  -2
  -4  -6  -1    9.06    1.13   1
  -4  -6   2   11.11    1.40  -2
  -4   6  -1   11.11    1.40   1
   4  -6  -2    8.17    0.92  -2
   4   6   1    8.17    0.92   1
   4  -6  -2    7.75    0.67  -2
   4   6   1    7.75    0.67   1
   4  -6  -2    9.08    0.82  -2
   4   6   1    9.08    0.82   1
  -4  -6   2    6.09    1.25  -2
  -4   6  -1    6.09    1.25   1
  -4  -6   2   10.84    1.57  -2
  -4   6  -1   10.84    1.57   1
  -5   6   2    0.12    0.28  -2
  -5  -6  -1    0.12    0.28   1
   5   6  -2    0.32    0.26  -2
   5  -6   1    0.32    0.26   1
  -5   6   2    0.35    0.33  -2
  -5  -6  -1    0.35    0.33   1
   5   6  -2   -0.20    0.51  -2
   5  -6   1   -0.20    0.51   1
  -5  -6   2    0.43    0.57  -2
  -5   6  -1    0.43    0.57   1
   5  -6  -2    0.44    0.25  -2
   5   6   1    0.44    0.25   1
  -5  -6   2    0.10    0.43  -2
  -5   6  -1    0.10    0.43   1
  -5  -6   2    0.36    0.64  -2
  -5   6  -1    0.36    0.64   1
  -6  -6  -1    0.14    0.31   1
  -6  -6  -1    0.14    0.37   1
   6  -6   1    0.18    0.30   1
  -6   6  -1   -0.29    0.48   1
   6   6   1    0.05    0.24   1
  -6   6  -1    0.12    0.63   1
  -7  -6  -1    0.05    0.41   1
   7  -6   1    0.56    0.40   1
   7  -7  -1    4.29    0.83   1
  -7  -7   1    3.07    0.81   1
  -6  -7   1    0.11    0.41   1
  -6  -7   1   -0.06    0.30   1
   6  -7  -1   -0.09    0.25   1
  -6   7   1    0.18    0.66   1
   6   7  -1    0.32    0.29   1
   5   7   0    0.51    0.77  -2
   5  -7  -1    0.51    0.77   1
   5   7   0    0.01    0.24  -2
   5  -7  -1    0.01    0.24   1
  -5   7   0    0.27    0.34  -2
  -5  -7   1    0.27    0.34   1
  -5   7   0    0.22    0.39  -2
  -5  -7   1    0.22    0.39   1
  -5  -7   0    0.02    0.50  -2
  -5   7   1    0.02    0.50   1
   5  -7   0    0.39    0.29  -2
   5   7  -1    0.39    0.29   1
  -5  -7   0   -0.24    0.43  -2
  -5   7   1   -0.24    0.43   1
  -5  -7   0    0.20    0.58  -2
  -5   7   1    0.20    0.58   1
  -4   7   0    2.53    0.62  -2
  -4  -7   1    2.53    0.62   1
   4   7   0    2.59    1.04  -2
   4  -7  -1    2.59    1.04   1
   4   7   0    2.43    0.52  -2
   4  -7  -1    2.43    0.52   1
  -4   7   0    2.86    0.74  -2
  -4  -7   1    2.86    0.74   1
   4  -7   0    3.23    0.58  -2
   4   7  -1    3.23    0.58   1
  -4  -7   0    2.82    0.88  -2
  -4   7   1    2.82    0.88   1
  -4  -7   0    2.61    0.95  -2
  -4   7   1    2.61    0.95   1
  -4  -7   0    2.51    0.76  -2
  -4   7   1    2.51    0.76   1
  -3  -7   1    2.82    0.70   1
  -3  -7   1    2.48    0.61   1
   3  -7  -1    3.64    0.62   1
   3  -7  -1    3.22    0.41   1
   3  -7  -1    3.34    1.06   1
  -3   7   1    3.04    0.85   1
  -3   7   1    4.11    1.10   1
   3   7  -1    2.39    0.39   1
  -3   7   1    5.23    1.01   1
   3   7  -1    2.03    0.47   1
  -2  -7   1    2.23    0.52   1
  -2  -7   1    2.94    0.77   1
   2  -7  -1    1.62    0.71   1
   2  -7  -1    1.94    0.44   1
   2   7  -1    2.47    0.35   1
   2   7  -1    2.28    0.43   1
   2   7  -1    1.96    0.53   1
  -2   7   1    2.26    0.73   1
  -2   7   1    2.61    0.67   1
  -2   7   1    2.49    0.58   1
  -2   7   1    1.99    0.56   1
  -2   7   1    2.87    0.74   1
   1  -7  -1    0.17    0.23   1
   1  -7  -1    0.03    0.37   1
  -1  -7   1    0.61    0.41   1
  -1  -7   1   -0.01    0.20   1
   1  -7  -1    0.05    0.13   1
  -1   7   1   -0.03    0.26   1
   1   7  -1   -0.09    0.16   1
   1   7  -1    0.21    0.20   1
   1   7  -1    0.37    0.28   1
   1   7  -1   -0.04    0.11   1
  -1   7   1    0.08    0.32   1
   1   7  -1    0.14    0.18   1
  -1   7   1   -0.01    0.23   1
  -1   7   1    0.41    0.30   1
   0   7   1    0.10    0.21  -2
   0  -7  -1    0.10    0.21   1
   0   7  -1    0.61    0.26  -2
   0  -7   1    0.61    0.26   1
   0   7  -1    0.61    0.39  -2
   0  -7   1    0.61    0.39   1
   0   7  -1    0.65    0.37  -2
   0  -7   1    0.65    0.37   1
   0   7   1    0.75    0.43  -2
   0  -7  -1    0.75    0.43   1
   0  -7   1    0.15    0.25  -2
   0   7  -1    0.15    0.25   1
   0  -7   1    1.06    0.44  -2
   0   7  -1    1.06    0.44   1
   0  -7   1    1.18    0.45  -2
   0   7  -1    1.18    0.45   1
   0  -7   1    0.73    0.29  -2
   0   7  -1    0.73    0.29   1
   0  -7  -1    0.25    0.31  -2
   0   7   1    0.25    0.31   1
   0  -7  -1    0.41    0.29  -2
   0   7   1    0.41    0.29   1
   0  -7  -1    0.84    0.38  -2
   0   7   1    0.84    0.38   1
   0  -7  -1    1.25    0.45  -2
   0   7   1    1.25    0.45   1
   0  -7  -1    0.53    0.28  -2
   0   7   1    0.53    0.28   1
   0  -7   1    0.67    0.37  -2
   0   7  -1    0.67    0.37   1
  -1  -7  -1    4.65    0.74   1
   1  -7   1    5.59    0.73   1
  -1  -7  -1    4.20    0.86   1
   1  -7   1    3.85    0.93   1
   1  -7   1    3.02    0.59   1
  -1   7  -1    3.07    0.62   1
   1   7   1    3.92    0.54   1
  -1   7  -1    6.44    0.96   1
  -1   7  -1    3.90    0.89   1
   1   7   1    4.00    0.58   1
   1   7   1    4.66    0.70   1
  -1   7  -1    5.49    0.95   1
   1   7   1    4.01    0.58   1
   1   7   1    4.59    0.79   1
   2  -7   1    5.69    0.73   1
   2  -7   1    5.17    1.10   1
  -2  -7  -1    8.73    1.17   1
  -2  -7  -1    3.97    0.70   1
   2   7   1    4.36    0.59   1
  -2   7  -1    3.20    0.76   1
  -2   7  -1    2.51    0.77   1
  -2   7  -1    3.04    0.68   1
   2   7   1    5.41    0.56   1
   2   7   1    4.76    0.75   1
  -2   7  -1    4.60    0.86   1
  -2   7  -1    4.21    0.76   1
  -3  -7  -1    1.88    0.58   1
  -3  -7  -1    1.04    0.39   1
   3  -7   1    0.03    0.56   1
   3  -7   1    1.12    0.36   1
   3  -7   1    0.74    0.22   1
  -3   7  -1    1.03    0.46   1
   3   7   1    0.74    0.35   1
  -3   7  -1    1.21    0.65   1
   3   7   1    0.49    0.21   1
  -3   7  -1    0.68    0.49   1
  -4   7   2    0.55    0.45  -2
  -4  -7  -1    0.55    0.45   1
  -4   7   2   -0.02    0.29  -2
  -4  -7  -1   -0.02    0.29   1
   4   7  -2    0.36    0.29  -2
   4  -7   1    0.36    0.29   1
   4   7  -2    0.47    0.62  -2
   4  -7   1    0.47    0.62   1
  -4  -7   2    0.31    0.54  -2
  -4   7  -1    0.31    0.54   1
   4  -7  -2    0.15    0.22  -2
   4   7   1    0.15    0.22   1
  -4  -7   2    0.14    0.42  -2
  -4   7  -1    0.14    0.42   1
  -4  -7   2    0.01    0.41  -2
  -4   7  -1    0.01    0.41   1
  -5   7   2    0.98    0.49  -2
  -5  -7  -1    0.98    0.49   1
   5   7  -2    0.63    0.35  -2
   5  -7   1    0.63    0.35   1
   5   7  -2   -0.17    0.61  -2
   5  -7   1   -0.17    0.61   1
  -5   7   2    0.56    0.35  -2
  -5  -7  -1    0.56    0.35   1
   5  -7  -2    0.45    0.27  -2
   5   7   1    0.45    0.27   1
  -5  -7   2    1.04    0.81  -2
  -5   7  -1    1.04    0.81   1
  -5  -7   2    1.36    0.73  -2
  -5   7  -1    1.36    0.73   1
  -5  -7   2    0.51    0.54  -2
  -5   7  -1    0.51    0.54   1
  -6  -7  -1    2.29    0.72   1
   6  -7   1    2.85    0.63   1
  -6  -7  -1    2.92    0.75   1
  -6   7  -1    2.40    1.11   1
   6   7   1    3.98    0.70   1
   7  -7   1    1.86    0.65   1
  -7  -7  -1    4.25    1.00   1
   6  -8  -1    1.47    0.51   1
  -6  -8   1    3.05    0.79   1
  -5   8   0    0.75    0.46  -2
  -5  -8   1    0.75    0.46   1
   5   8   0    2.71    0.59  -2
   5  -8  -1    2.71    0.59   1
  -5   8   0    2.19    0.73  -2
  -5  -8   1    2.19    0.73   1
   5  -8   0    1.30    0.46  -2
   5   8  -1    1.30    0.46   1
  -5  -8   0    0.47    0.70  -2
  -5   8   1    0.47    0.70   1
   4   8   0    0.65    0.71  -2
   4  -8  -1    0.65    0.71   1
  -4   8   0   -0.05    0.45  -2
  -4  -8   1   -0.05    0.45   1
   4   8   0    0.84    0.43  -2
   4  -8  -1    0.84    0.43   1
  -4   8   0    0.28    0.35  -2
  -4  -8   1    0.28    0.35   1
  -4  -8   0    0.11    0.56  -2
  -4   8   1    0.11    0.56   1
  -4  -8   0    0.56    0.67  -2
  -4   8   1    0.56    0.67   1
   4  -8   0    0.58    0.35  -2
   4   8  -1    0.58    0.35   1
  -4  -8   0    0.20    0.55  -2
  -4   8   1    0.20    0.55   1
   3  -8  -1    0.54    0.66   1
  -3  -8   1   -0.01    0.23   1
  -3  -8   1    0.28    0.45   1
   3  -8  -1    0.11    0.25   1
  -3   8   1    0.13    0.48   1
  -3   8   1   -0.27    0.44   1
   3   8  -1    0.02    0.26   1
  -3   8   1    0.04    0.39   1
  -2  -8   1    1.47    0.46   1
   2  -8  -1    1.66    0.42   1
  -2  -8   1    1.05    0.53   1
   2  -8  -1    2.57    0.94   1
  -2   8   1    2.85    0.79   1
   2   8  -1    1.64    0.40   1
  -2   8   1    0.55    0.46   1
   2   8  -1    1.01    0.27   1
   2   8  -1    0.99    0.42   1
  -2   8   1    0.84    0.60   1
  -2   8   1    0.71    0.47   1
   1  -8  -1    5.75    0.81   1
  -1  -8   1    6.56    1.08   1
   1  -8  -1    6.02    1.12   1
  -1  -8   1    7.16    0.98   1
   1   8  -1    6.70    1.02   1
  -1   8   1    6.03    0.93   1
   1   8  -1    5.44    0.69   1
  -1   8   1    6.74    1.01   1
   1   8  -1    6.57    0.90   1
   1   8  -1    5.29    0.75   1
  -1   8   1    3.08    0.83   1
  -1   8   1    5.45    1.00   1
   0   8  -1    0.33    0.29  -2
   0  -8   1    0.33    0.29   1
   0   8  -1    0.56    0.42  -2
   0  -8   1    0.56    0.42   1
   0   8   1    0.51    0.48  -2
   0  -8  -1    0.51    0.48   1
   0   8   1    1.08    0.38  -2
   0  -8  -1    1.08    0.38   1
   0   8  -1    0.30    0.47  -2
   0  -8   1    0.30    0.47   1
   0  -8  -1    0.14    0.38  -2
   0   8   1    0.14    0.38   1
   0  -8  -1    0.78    0.43  -2
   0   8   1    0.78    0.43   1
   0  -8   1    0.41    0.26  -2
   0   8  -1    0.41    0.26   1
   0  -8   1    0.25    0.34  -2
   0   8  -1    0.25    0.34   1
   0  -8   1    0.55    0.39  -2
   0   8  -1    0.55    0.39   1
   0  -8   1    0.07    0.38  -2
   0   8  -1    0.07    0.38   1
   0  -8  -1    0.69    0.32  -2
   0   8   1    0.69    0.32   1
   0  -8  -1    0.48    0.40  -2
   0   8   1    0.48    0.40   1
   0  -8  -1    0.69    0.38  -2
   0   8   1    0.69    0.38   1
   0  -8   1    0.34    0.32  -2
   0   8  -1    0.34    0.32   1
  -1  -8  -1    3.72    0.85   1
   1  -8   1    4.39    0.71   1
  -1  -8  -1    4.22    0.75   1
   1  -8   1    4.03    1.00   1
   1   8   1    4.94    0.70   1
  -1   8  -1    4.12    0.78   1
  -1   8  -1    5.43    0.99   1
   1   8   1    5.20    0.79   1
  -1   8  -1    2.88    0.70   1
   1   8   1    2.89    0.56   1
  -1   8  -1    3.66    0.92   1
   1   8   1    5.54    0.91   1
   2  -8   1    0.46    0.29   1
  -2  -8  -1    1.00    0.38   1
   2  -8   1    1.26    0.74   1
  -2  -8  -1    1.06    0.54   1
  -2   8  -1    1.82    0.64   1
  -2   8  -1    0.68    0.54   1
  -2   8  -1    1.01    0.51   1
   2   8   1    0.77    0.30   1
   2   8   1    0.67    0.39   1
  -2   8  -1    1.65    0.63   1
   2   8   1    1.14    0.28   1
  -3  -8  -1    0.23    0.41   1
   3  -8   1    0.22    0.66   1
   3  -8   1    0.00    0.21   1
  -3  -8  -1   -0.01    0.23   1
  -3   8  -1    0.02    0.48   1
  -3   8  -1   -0.08    0.37   1
   3   8   1   -0.03    0.21   1
  -3   8  -1    0.54    0.43   1
   4   8  -2    3.12    1.16  -2
   4  -8   1    3.12    1.16   1
  -4   8   2    2.51    0.69  -2
  -4  -8  -1    2.51    0.69   1
   4   8  -2    2.47    0.58  -2
   4  -8   1    2.47    0.58   1
  -4   8   2    3.27    0.87  -2
  -4  -8  -1    3.27    0.87   1
  -4  -8   2    1.27    0.67  -2
  -4   8  -1    1.27    0.67   1
  -4  -8   2    2.98    1.00  -2
  -4   8  -1    2.98    1.00   1
  -4  -8   2    1.59    0.98  -2
  -4   8  -1    1.59    0.98   1
   4  -8  -2    1.70    0.49  -2
   4   8   1    1.70    0.49   1
   5   8  -2    7.21    0.96  -2
   5  -8   1    7.21    0.96   1
  -5   8   2    5.01    1.00  -2
  -5  -8  -1    5.01    1.00   1
  -5   8   2    9.19    1.36  -2
  -5  -8  -1    9.19    1.36   1
  -5  -8   2    8.75    1.71  -2
  -5   8  -1    8.75    1.71   1
   5  -8  -2    6.69    0.93  -2
   5   8   1    6.69    0.93   1
  -6  -8  -1    2.16    0.75   1
   6  -8   1    3.32    0.72   1
  -5   9   0   -0.01    0.40  -2
  -5  -9   1   -0.01    0.40   1
   5   9   0    0.21    0.37  -2
   5  -9  -1    0.21    0.37   1
  -4   9   0   -0.12    0.34  -2
  -4  -9   1   -0.12    0.34   1
  -4   9   0   -0.30    0.57  -2
  -4  -9   1   -0.30    0.57   1
   4   9   0    0.13    0.35  -2
   4  -9  -1    0.13    0.35   1
  -4  -9   0    0.30    0.61  -2
  -4   9   1    0.30    0.61   1
  -4  -9   0   -0.01    0.68  -2
  -4   9   1   -0.01    0.68   1
   4  -9   0   -0.30    0.28  -2
   4   9  -1   -0.30    0.28   1
  -3  -9   1   -0.13    0.53   1
   3  -9  -1    0.07    0.25   1
  -3  -9   1   -0.08    0.24   1
   3  -9  -1    1.60    0.93   1
  -3   9   1    0.27    0.61   1
  -3   9   1    0.98    0.57   1
  -3   9   1   -0.20    0.42   1
   3   9  -1    0.19    0.32   1
  -2  -9   1    0.16    0.43   1
   2  -9  -1    1.06    0.75   1
   2  -9  -1    0.42    0.28   1
  -2  -9   1    0.43    0.35   1
  -2   9   1    0.08    0.52   1
  -2   9   1    0.10    0.44   1
  -2   9   1    0.54    0.50   1
   2   9  -1    0.38    0.27   1
   2   9  -1    0.14    0.41   1
  -2   9   1    0.40    0.55   1
  -1  -9   1    3.97    0.97   1
  -1  -9   1    1.84    0.57   1
   1  -9  -1    2.98    0.64   1
   1   9  -1    3.00    0.78   1
  -1   9   1    4.00    0.98   1
   1   9  -1    2.57    0.63   1
  -1   9   1    3.41    0.77   1
   1   9  -1    1.85    0.47   1
  -1   9   1    3.44    0.88   1
  -1   9   1    2.41    0.73   1
   0   9  -1    1.00    0.42  -2
   0  -9   1    1.00    0.42   1
   0   9   1    1.12    0.41  -2
   0  -9  -1    1.12    0.41   1
   0   9  -1    0.15    0.56  -2
   0  -9   1    0.15    0.56   1
   0   9   1   -0.37    0.44  -2
   0  -9  -1   -0.37    0.44   1
   0  -9   1    1.12    0.43  -2
   0   9  -1    1.12    0.43   1
   0  -9  -1    0.96    0.44  -2
   0   9   1    0.96    0.44   1
   0  -9  -1    1.14    0.56  -2
   0   9   1    1.14    0.56   1
   0  -9   1    1.75    0.65  -2
   0   9  -1    1.75    0.65   1
   0  -9  -1    0.51    0.50  -2
   0   9   1    0.51    0.50   1
   0  -9   1    0.19    0.51  -2
   0   9  -1    0.19    0.51   1
  -1  -9  -1    2.15    0.77   1
   1  -9   1    2.06    0.54   1
  -1  -9  -1    2.65    0.64   1
   1  -9   1    1.44    0.73   1
  -1   9  -1    2.69    0.79   1
   1   9   1    3.24    0.81   1
   1   9   1    2.08    0.57   1
  -1   9  -1    1.93    0.69   1
  -1   9  -1    2.34    0.72   1
   1   9   1    1.60    0.44   1
  -1   9  -1    2.06    0.63   1
   2  -9   1    2.47    0.55   1
   2  -9   1    2.38    0.99   1
  -2  -9  -1    3.53    0.74   1
  -2  -9  -1    2.85    0.83   1
  -2   9  -1    3.75    0.97   1
  -2   9  -1    2.83    0.78   1
   2   9   1    2.57    0.70   1
   2   9   1    2.92    0.57   1
  -2   9  -1    5.01    1.24   1
  -2   9  -1    2.40    0.77   1
  -3  -9  -1   -0.22    0.51   1
   3  -9   1    0.22    0.68   1
   3  -9   1    0.80    0.39   1
  -3  -9  -1    0.79    0.41   1
  -3   9  -1    0.57    0.59   1
  -3   9  -1    0.90    0.87   1
  -3   9  -1    0.18    0.46   1
   3   9   1    0.44    0.40   1
   4   9  -2    0.96    0.44  -2
   4  -9   1    0.96    0.44   1
  -4   9   2    0.06    0.36  -2
  -4  -9  -1    0.06    0.36   1
  -4   9   2   -0.43    0.56  -2
  -4  -9  -1   -0.43    0.56   1
  -4  -9   2   -0.02    0.57  -2
  -4   9  -1   -0.02    0.57   1
  -4  -9   2    0.77    0.65  -2
  -4   9  -1    0.77    0.65   1
   4  -9  -2    0.11    0.33  -2
   4   9   1    0.11    0.33   1
   5   9  -2    0.68    0.42  -2
   5  -9   1    0.68    0.42   1
  -5   9   2    0.10    0.46  -2
  -5  -9  -1    0.10    0.46   1
   5  10   0    2.02    0.62  -2
   5 -10  -1    2.02    0.62   1
  -5  10   0    2.44    0.79  -2
  -5 -10   1    2.44    0.79   1
   4  10   0    2.51    0.67  -2
   4 -10  -1    2.51    0.67   1
  -4  10   0    1.80    0.59  -2
  -4 -10   1    1.80    0.59   1
  -4  10   0    3.36    1.15  -2
  -4 -10   1    3.36    1.15   1
  -4 -10   0    0.98    0.92  -2
  -4  10   1    0.98    0.92   1
  -3 -10   1   -0.06    0.54   1
   3 -10  -1   -0.25    0.28   1
  -3 -10   1   -0.01    0.26   1
  -3  10   1    0.34    0.53   1
  -3  10   1   -0.20    0.72   1
   2 -10  -1    0.29    0.28   1
  -2 -10   1   -0.16    0.30   1
  -2 -10   1    0.13    0.62   1
  -2  10   1    0.27    0.60   1
  -2  10   1    0.24    0.56   1
  -2  10   1    0.25    0.51   1
   2  10  -1   -0.03    0.25   1
   1 -10  -1    0.51    0.39   1
  -1 -10   1    0.83    0.41   1
   1  10  -1    0.47    0.36   1
   1  10  -1    0.47    0.54   1
  -1  10   1    0.70    0.46   1
  -1  10   1    0.78    0.47   1
   0  10  -1    0.19    0.34  -2
   0 -10   1    0.19    0.34   1
   0  10   1    0.11    0.31  -2
   0 -10  -1    0.11    0.31   1
   0 -10   1    0.43    0.53  -2
   0  10  -1    0.43    0.53   1
   0 -10   1    0.32    0.38  -2
   0  10  -1    0.32    0.38   1
   0 -10  -1    0.13    0.51  -2
   0  10   1    0.13    0.51   1
   0 -10  -1    0.29    0.48  -2
   0  10   1    0.29    0.48   1
   0 -10  -1    0.40    0.37  -2
   0  10   1    0.40    0.37   1
   0 -10   1   -0.72    0.40  -2
   0  10  -1   -0.72    0.40   1
   1 -10   1    2.41    0.60   1
  -1 -10  -1    1.93    0.59   1
  -1  10  -1    3.23    0.83   1
   1  10   1    4.29    1.04   1
   1  10   1    2.74    0.70   1
   1  10   1    3.14    0.66   1
  -1  10  -1    4.30    0.92   1
   2 -10   1    4.94    0.82   1
  -2 -10  -1    2.54    0.93   1
  -2 -10  -1    2.23    0.63   1
   2 -10   1    4.20    1.24   1
   2  10   1    3.00    0.62   1
  -2  10  -1    2.83    1.04   1
  -2  10  -1    3.05    0.87   1
   2  10   1    2.90    0.80   1
  -2  10  -1    4.29    1.06   1
   3 -10   1    1.01    0.91   1
  -3 -10  -1   -0.07    0.30   1
  -3 -10  -1    0.90    0.68   1
   3 -10   1    1.22    0.49   1
  -3  10  -1    0.85    0.68   1
  -3  10  -1    0.48    0.81   1
   4  10  -2    0.56    0.45  -2
   4 -10   1    0.56    0.45   1
  -4  10   2    0.72    0.48  -2
  -4 -10  -1    0.72    0.48   1
  -4  10   2   -0.06    0.68  -2
  -4 -10  -1   -0.06    0.68   1
  -4 -10   2    0.46    0.75  -2
  -4  10  -1    0.46    0.75   1
   5  10  -2    1.38    0.55  -2
   5 -10   1    1.38    0.55   1
  -5  10   2    1.06    0.55  -2
  -5 -10  -1    1.06    0.55   1
  -3 -11   1    0.76    0.45   1
   3 -11  -1    0.40    0.42   1
  -3 -11   1    0.72    0.80   1
  -3  11   1    1.05    0.68   1
  -2 -11   1    1.33    0.58   1
   2 -11  -1    1.81    0.58   1
  -2  11   1    0.61    0.69   1
   2  11  -1    0.45    0.35   1
  -2  11   1    0.99    0.64   1
  -1 -11   1    1.22    0.55   1
   1 -11  -1    2.39    0.67   1
   1  11  -1    2.20    0.65   1
  -1  11   1    2.77    0.87   1
  -1  11   1    3.12    0.89   1
   0  11   1    3.79    0.83  -2
   0 -11  -1    3.79    0.83   1
   0  11  -1    3.33    0.76  -2
   0 -11   1    3.33    0.76   1
   0 -11  -1    5.38    1.15  -2
   0  11   1    5.38    1.15   1
   0 -11   1    6.05    1.23  -2
   0  11  -1    6.05    1.23   1
   0 -11  -1    3.72    0.85  -2
   0  11   1    3.72    0.85   1
   1 -11   1    7.85    1.14   1
  -1 -11  -1    9.51    1.33   1
  -1  11  -1    9.44    1.38   1
   1  11   1    7.96    1.28   1
  -1  11  -1   11.50    1.65   1
  -2 -11  -1    1.54    0.62   1
   2 -11   1    1.25    0.52   1
  -2  11  -1    1.65    0.72   1
   2  11   1    1.46    0.47   1
  -2  11  -1    0.60    0.68   1
  -3 -11  -1    0.70    0.82   1
  -3 -11  -1    0.63    0.45   1
   3 -11   1    0.11    0.32   1
  -3  11  -1    0.69    0.70   1
   2 -12  -1   -0.17    0.35   1
  -2 -12   1    0.13    0.40   1
  -2  12   1    0.57    0.59   1
  -1 -12   1    3.00    0.78   1
   1 -12  -1    3.58    0.85   1
   1  12  -1    4.00    1.00   1
  -1  12   1    2.68    0.91   1
   0  12   1    5.14    0.99  -2
   0 -12  -1    5.14    0.99   1
   0  12  -1    3.87    0.85  -2
   0 -12   1    3.87    0.85   1
   0 -12  -1    5.92    1.24  -2
   0  12   1    5.92    1.24   1
   0 -12   1    5.68    1.19  -2
   0  12  -1    5.68    1.19   1
   1 -12   1    4.09    0.89   1
  -1 -12  -1    2.52    0.78   1
   1  12   1    4.08    0.93   1
  -1  12  -1    3.58    1.05   1
   2 -12   1   -0.02    0.38   1
  -2 -12  -1    0.03    0.38   1
  -2  12  -1   -0.22    0.59   1
  -8   0   2    2.56    1.05   1
  -8   0   2    0.97    0.48   1
   8   0  -2    0.89    0.52   1
  -8   0   2    1.21    0.84   1
   8   0  -2    0.97    0.51   1
  -7   0   2   -0.56    0.46   1
  -7   0   2    0.44    0.53   1
   7   0  -2    0.24    0.35   1
  -7   0   2   -0.30    0.30   1
   7   0  -2    0.38    0.52   1
   7   0  -2   -0.16    0.26   1
   6   0  -2   18.26    1.36   1
  -6   0   2   21.99    2.25   1
  -6   0   2   20.31    2.34   1
   6   0  -2   19.16    1.43   1
  -6   0   2   18.77    1.42   1
   6   0  -2   19.13    2.07   1
  -5   0  -1   -0.25    0.25  -2
  -5   0   2   -0.25    0.25   1
   5   0   1    0.06    0.34  -2
   5   0  -2    0.06    0.34   1
  -5   0  -1   -0.08    0.26  -2
  -5   0   2   -0.08    0.26   1
   5   0   1    0.12    0.18  -2
   5   0  -2    0.12    0.18   1
  -5   0  -1    0.01    0.16  -2
  -5   0   2    0.01    0.16   1
   5   0   1    0.08    0.18  -2
   5   0  -2    0.08    0.18   1
   5   0   1    0.07    0.28  -2
   5   0  -2    0.07    0.28   1
  -4   0  -1    5.61    0.97  -2
  -4   0   2    5.61    0.97   1
   4   0   1    4.10    0.54  -2
   4   0  -2    4.10    0.54   1
  -4   0  -1    4.57    0.54  -2
  -4   0   2    4.57    0.54   1
   4   0   1    4.64    0.79  -2
   4   0  -2    4.64    0.79   1
   4   0   1    4.50    0.93  -2
   4   0  -2    4.50    0.93   1
  -4   0  -1    6.12    0.90  -2
  -4   0   2    6.12    0.90   1
  -4   0  -1    5.46    0.64  -2
  -4   0   2    5.46    0.64   1
  -4   0  -1    4.21    0.88  -2
  -4   0   2    4.21    0.88   1
   4   0   1    5.71    0.66  -2
   4   0  -2    5.71    0.66   1
  -3   0   2    0.08    0.15   1
   3   0  -2   -0.03    0.09   1
   3   0  -2   -0.10    0.07   1
   3   0  -2    0.06    0.19   1
  -3   0   2    0.07    0.10   1
  -3   0   2   -0.02    0.18   1
  -3   0   2   -0.02    0.15   1
  -3   0   2   -0.10    0.13   1
   3   0  -2   -0.04    0.15   1
  -3   0   2   -0.04    0.06   1
   3   0  -2   -0.08    0.16   1
  -2   0   2   77.33    4.47   1
  -2   0   2   83.06    4.00   1
   2   0  -2   82.06    3.36   1
  -2   0   2   80.27    4.46   1
   2   0  -2   75.47    3.96   1
   2   0  -2   78.58    4.45   1
  -2   0   2   80.20    3.98   1
   2   0  -2   81.20    3.61   1
  -2   0   2   82.05    3.63   1
   2   0  -2   84.16    4.03   1
   2   0  -2   83.66    4.52   1
  -2   0   2   82.01    3.91   1
  -1   0   2    0.07    0.08   1
  -1   0   2   -0.13    0.07   1
   1   0  -2   -0.15    0.06   1
   1   0  -2   -0.09    0.06   1
  -1   0   2   -0.15    0.07   1
   1   0  -2   -0.17    0.03   1
  -1   0   2   -0.17    0.05   1
   1   0  -2   -0.19    0.02   1
  -1   0   2   -0.18    0.02   1
  -1   0   2   -0.20    0.02   1
  -1   0   2   -0.19    0.02   1
  -1   0  -2   -0.03    0.04   1
   1   0   2    0.02    0.03   1
   1   0   2   -0.01    0.04   1
  -1   0  -2    0.10    0.07   1
  -1   0  -2    0.02    0.02   1
   1   0   2    0.01    0.03   1
   1   0   2    0.00    0.04   1
   2   0   2   37.55    1.86   1
   2   0   2   37.77    1.76   1
  -2   0  -2   40.00    1.92   1
  -2   0  -2   38.34    2.08   1
  -2   0  -2   38.19    2.34   1
   2   0   2   37.93    2.36   1
   2   0   2   39.75    2.12   1
  -3   0  -2    0.09    0.16   1
   3   0   2   -0.07    0.08   1
  -3   0  -2   -0.07    0.15   1
   3   0   2    0.02    0.16   1
   3   0   2    0.06    0.13   1
   3   0   2   -0.07    0.08   1
  -3   0  -2   -0.06    0.06   1
  -3   0  -2   -0.08    0.12   1
  -4   0   3    5.57    0.49  -2
  -4   0  -2    5.57    0.49   1
   4   0  -3    5.15    0.65  -2
   4   0   2    5.15    0.65   1
   4   0  -3    3.99    0.76  -2
   4   0   2    3.99    0.76   1
  -4   0   3    4.72    0.91  -2
  -4   0  -2    4.72    0.91   1
  -4   0   3    6.17    0.89  -2
  -4   0  -2    6.17    0.89   1
   4   0  -3    8.53    1.23  -2
   4   0   2    8.53    1.23   1
   4   0  -3    4.76    0.62  -2
   4   0   2    4.76    0.62   1
  -4   0   3    6.92    1.08  -2
  -4   0  -2    6.92    1.08   1
   5   0  -3   -0.02    0.18  -2
   5   0   2   -0.02    0.18   1
   5   0  -3   -0.07    0.29  -2
   5   0   2   -0.07    0.29   1
   5   0  -3   -0.08    0.26  -2
   5   0   2   -0.08    0.26   1
  -5   0   3    0.18    0.21  -2
  -5   0  -2    0.18    0.21   1
   5   0  -3   -0.10    0.13  -2
   5   0   2   -0.10    0.13   1
  -5   0   3   -0.30    0.28  -2
  -5   0  -2   -0.30    0.28   1
  -5   0   3   -0.22    0.23  -2
  -5   0  -2   -0.22    0.23   1
  -6   0  -2   34.04    2.11   1
  -6   0  -2   32.42    2.76   1
  -6   0  -2   33.76    2.51   1
   6   0   2   29.30    2.76   1
   6   0   2   34.13    2.11   1
   6   0   2   31.79    2.52   1
   6   0   2   30.64    1.98   1
   7   0   2    0.19    0.56   1
   7   0   2    0.31    0.63   1
  -7   0  -2    0.02    0.28   1
  -7   0  -2   -0.31    0.50   1
   7   0   2   -0.12    0.29   1
   7   0   2    0.19    0.31   1
  -7   0  -2   -0.27    0.47   1
   8   0   2   -0.09    0.38   1
   8   0   2   -0.38    0.34   1
   8   0   2    0.67    0.66   1
  -8   0  -2   -0.02    0.70   1
  -8   0  -2   -0.09    0.81   1
  -8   0  -2    0.23    0.43   1
   8  -1  -2    0.49    0.48   1
  -8  -1   2    0.20    0.42   1
   8  -1  -2   -0.03    0.43   1
  -8   1   2   -0.16    0.40   1
   8   1  -2    0.40    0.48   1
  -8   1   2   -0.60    0.72   1
   8   1  -2    0.49    0.50   1
  -7  -1   2    9.37    1.54   1
   7  -1  -2    8.72    1.10   1
  -7  -1   2   10.07    1.66   1
   7  -1  -2    8.51    1.09   1
  -7  -1   2    7.47    1.12   1
   7   1  -2    9.87    1.23   1
  -7   1   2   10.52    1.25   1
  -7   1   2    7.24    1.52   1
   7   1  -2   10.60    1.61   1
   7   1  -2    9.17    1.22   1
  -7   1   2    9.24    1.79   1
  -6  -1   2    6.55    1.20   1
   6  -1  -2    5.50    1.13   1
   6  -1  -2    5.19    0.78   1
   6  -1  -2    6.28    0.86   1
   6  -1  -2    6.44    1.41   1
  -6  -1   2    6.91    1.15   1
  -6  -1   2    6.24    0.89   1
   6   1  -2    6.23    0.87   1
   6   1  -2    7.45    0.97   1
  -6   1   2    8.43    1.37   1
  -6   1   2    7.37    1.40   1
  -6   1   2    6.55    0.90   1
   6   1  -2    7.69    1.22   1
  -5   1  -1    1.13    0.35  -2
  -5  -1   2    1.13    0.35   1
   5   1   1    1.33    0.35  -2
   5  -1  -2    1.33    0.35   1
  -5   1  -1    0.95    0.46  -2
  -5  -1   2    0.95    0.46   1
   5   1   1    1.54    0.37  -2
   5  -1  -2    1.54    0.37   1
  -5   1  -1    0.22    0.33  -2
  -5  -1   2    0.22    0.33   1
   5   1   1    0.57    0.42  -2
   5  -1  -2    0.57    0.42   1
   5   1   1    0.14    0.41  -2
   5  -1  -2    0.14    0.41   1
   5  -1   1    0.23    0.22  -2
   5   1  -2    0.23    0.22   1
  -5  -1  -1    0.52    0.40  -2
  -5   1   2    0.52    0.40   1
   5  -1   1    0.88    0.35  -2
   5   1  -2    0.88    0.35   1
  -5  -1  -1    1.51    0.55  -2
  -5   1   2    1.51    0.55   1
   5  -1   1    0.17    0.26  -2
   5   1  -2    0.17    0.26   1
   4   1   1    5.82    0.64  -2
   4  -1  -2    5.82    0.64   1
  -4   1  -1    5.03    0.82  -2
  -4  -1   2    5.03    0.82   1
  -4   1  -1    4.62    0.52  -2
  -4  -1   2    4.62    0.52   1
   4   1   1    5.04    0.83  -2
   4  -1  -2    5.04    0.83   1
  -4   1  -1    6.18    0.95  -2
  -4  -1   2    6.18    0.95   1
  -4   1  -1    5.29    0.64  -2
  -4  -1   2    5.29    0.64   1
   4   1   1    4.98    0.56  -2
   4  -1  -2    4.98    0.56   1
  -4   1  -1    4.90    0.73  -2
  -4  -1   2    4.90    0.73   1
   4   1   1    3.64    0.84  -2
   4  -1  -2    3.64    0.84   1
   4  -1   1    5.52    0.93  -2
   4   1  -2    5.52    0.93   1
  -4  -1  -1    4.29    0.88  -2
  -4   1   2    4.29    0.88   1
   4  -1   1    4.56    0.61  -2
   4   1  -2    4.56    0.61   1
   4  -1   1    5.67    0.80  -2
   4   1  -2    5.67    0.80   1
  -4  -1  -1    5.60    0.88  -2
  -4   1   2    5.60    0.88   1
   4  -1   1    5.53    0.66  -2
   4   1  -2    5.53    0.66   1
  -3  -1   2    5.95    0.48   1
  -3  -1   2    5.79    0.69   1
   3  -1  -2    5.79    0.46   1
  -3  -1   2    5.43    0.75   1
  -3  -1   2    6.07    0.52   1
  -3  -1   2    7.16    0.91   1
   3  -1  -2    5.55    0.44   1
   3  -1  -2    5.62    0.83   1
  -3  -1   2    5.42    0.63   1
   3  -1  -2    4.68    0.85   1
  -3   1   2    5.92    0.91   1
  -3   1   2    5.80    0.84   1
   3   1  -2    6.45    0.73   1
   3   1  -2    6.91    0.66   1
   3   1  -2    5.46    0.60   1
   3   1  -2    5.49    0.49   1
  -3   1   2    5.30    0.89   1
  -3   1   2    5.75    0.78   1
   3   1  -2    6.03    0.87   1
   2  -1  -2   34.93    2.26   1
  -2  -1   2   35.42    2.10   1
   2  -1  -2   35.74    2.03   1
  -2  -1   2   37.89    1.86   1
  -2  -1   2   36.91    1.74   1
  -2  -1   2   33.47    2.05   1
   2  -1  -2   36.75    2.00   1
  -2  -1   2   34.51    1.80   1
  -2  -1   2   33.07    1.80   1
   2  -1  -2   36.24    2.32   1
   2  -1  -2   34.68    1.64   1
   2   1  -2   31.42    2.05   1
  -2   1   2   35.92    2.02   1
  -2   1   2   36.70    2.01   1
   2   1  -2   36.44    1.74   1
   2   1  -2   34.62    1.85   1
   2   1  -2   35.42    1.82   1
   2   1  -2   36.63    1.64   1
  -2   1   2   35.47    2.29   1
  -2   1   2   37.13    2.30   1
  -1  -1   2    0.14    0.06   1
   1  -1  -2    0.22    0.04   1
  -1  -1   2    0.20    0.04   1
  -1  -1   2    0.18    0.04   1
   1  -1  -2    0.04    0.08   1
   1  -1  -2    0.18    0.12   1
  -1  -1   2    0.16    0.05   1
   1  -1  -2    0.25    0.04   1
  -1  -1   2    0.25    0.08   1
  -1  -1   2    0.10    0.05   1
   1  -1  -2    0.28    0.13   1
  -1  -1   2    0.15    0.05   1
   1  -1  -2    0.21    0.06   1
  -1   1   2    0.17    0.10   1
  -1   1   2    0.04    0.09   1
  -1   1   2   -0.02    0.06   1
   1   1  -2    0.14    0.06   1
   1   1  -2    0.25    0.04   1
   1   1  -2    0.21    0.05   1
  -1   1   2    0.17    0.05   1
   1   1  -2    0.14    0.03   1
   1   1  -2    0.14    0.06   1
  -1   1   2    0.28    0.05   1
  -1   1   2    0.27    0.06   1
   0   1   2    7.88    0.49  -2
   0  -1  -2    7.88    0.49   1
   0   1  -2    7.33    0.48  -2
   0  -1   2    7.33    0.48   1
   0   1  -2    7.19    0.48  -2
   0  -1   2    7.19    0.48   1
   0   1  -2    6.96    0.51  -2
   0  -1   2    6.96    0.51   1
   0   1  -2    7.11    0.53  -2
   0  -1   2    7.11    0.53   1
   0   1   2    7.60    0.45  -2
   0  -1  -2    7.60    0.45   1
   0   1  -2    7.33    0.47  -2
   0  -1   2    7.33    0.47   1
   0   1   2    6.67    0.47  -2
   0  -1  -2    6.67    0.47   1
   0   1   2    7.11    0.49  -2
   0  -1  -2    7.11    0.49   1
   0   1  -2    6.90    0.47  -2
   0  -1   2    6.90    0.47   1
   0   1   2    7.66    0.50  -2
   0  -1  -2    7.66    0.50   1
   0   1  -2    6.69    0.48  -2
   0  -1   2    6.69    0.48   1
   0   1  -2    7.56    0.44  -2
   0  -1   2    7.56    0.44   1
   0   1   2    6.72    0.52  -2
   0  -1  -2    6.72    0.52   1
   0  -1   2    7.61    0.51  -2
   0   1  -2    7.61    0.51   1
   0  -1   2    6.55    0.52  -2
   0   1  -2    6.55    0.52   1
   0  -1  -2    7.85    0.48  -2
   0   1   2    7.85    0.48   1
   0  -1  -2    6.76    0.47  -2
   0   1   2    6.76    0.47   1
   0  -1   2    6.39    0.48  -2
   0   1  -2    6.39    0.48   1
   0  -1  -2    6.89    0.49  -2
   0   1   2    6.89    0.49   1
   0  -1   2    6.88    0.47  -2
   0   1  -2    6.88    0.47   1
   0  -1  -2    6.89    0.52  -2
   0   1   2    6.89    0.52   1
   0  -1  -2    6.66    0.47  -2
   0   1   2    6.66    0.47   1
   0  -1   2    6.91    0.47  -2
   0   1  -2    6.91    0.47   1
   0  -1   2    6.75    0.47  -2
   0   1  -2    6.75    0.47   1
   0  -1   2    7.59    0.49  -2
   0   1  -2    7.59    0.49   1
   0  -1   2    7.06    0.44  -2
   0   1  -2    7.06    0.44   1
   0  -1   2    7.43    0.48  -2
   0   1  -2    7.43    0.48   1
   0  -1  -2    7.88    0.46  -2
   0   1   2    7.88    0.46   1
  -1  -1  -2    0.01    0.03   1
   1  -1   2    0.02    0.03   1
  -1  -1  -2    0.01    0.03   1
   1  -1   2    0.03    0.08   1
   1  -1   2   -0.01    0.06   1
  -1  -1  -2   -0.01    0.03   1
  -1  -1  -2    0.00    0.01   1
  -1  -1  -2    0.02    0.04   1
  -1   1  -2    0.00    0.06   1
   1   1   2    0.01    0.01   1
   1   1   2    0.02    0.04   1
  -1   1  -2    0.02    0.03   1
   1   1   2    0.02    0.05   1
  -1   1  -2    0.04    0.07   1
   1   1   2    0.01    0.05   1
   1   1   2    0.02    0.03   1
   1   1   2    0.02    0.03   1
  -1   1  -2    0.00    0.08   1
   2  -1   2    1.42    0.40   1
   2  -1   2    1.77    0.38   1
  -2  -1  -2    1.20    0.24   1
   2  -1   2    1.61    0.23   1
  -2  -1  -2    1.57    0.26   1
  -2  -1  -2    1.67    0.20   1
  -2  -1  -2    1.76    0.33   1
   2   1   2    1.18    0.25   1
   2   1   2    1.56    0.27   1
  -2   1  -2    2.41    0.44   1
   2   1   2    1.57    0.20   1
  -2   1  -2    1.20    0.29   1
   2   1   2    1.49    0.27   1
  -2   1  -2    2.13    0.47   1
   2   1   2    1.22    0.28   1
  -3  -1  -2   19.83    1.22   1
  -3  -1  -2   19.04    1.46   1
   3  -1   2   21.28    1.16   1
   3  -1   2   19.97    1.68   1
  -3  -1  -2   20.50    1.28   1
   3  -1   2   21.43    1.51   1
  -3  -1  -2   21.00    1.14   1
  -3  -1  -2   19.63    1.50   1
   3   1   2   20.59    1.18   1
  -3   1  -2   19.69    1.66   1
  -3   1  -2   21.85    1.47   1
   3   1   2   17.62    1.47   1
   3   1   2   21.10    1.17   1
   3   1   2   22.69    1.26   1
  -3   1  -2   18.90    1.62   1
   4   1  -3    6.07    1.10  -2
   4  -1   2    6.07    1.10   1
   4   1  -3    6.70    0.72  -2
   4  -1   2    6.70    0.72   1
   4   1  -3    6.90    0.99  -2
   4  -1   2    6.90    0.99   1
   4   1  -3    6.61    0.69  -2
   4  -1   2    6.61    0.69   1
  -4   1   3    6.83    0.53  -2
  -4  -1  -2    6.83    0.53   1
  -4   1   3    6.28    0.76  -2
  -4  -1  -2    6.28    0.76   1
  -4   1   3    5.73    0.90  -2
  -4  -1  -2    5.73    0.90   1
  -4   1   3    5.29    0.87  -2
  -4  -1  -2    5.29    0.87   1
  -4  -1   3    8.03    1.10  -2
  -4   1  -2    8.03    1.10   1
   4  -1  -3    6.23    0.75  -2
   4   1   2    6.23    0.75   1
   4  -1  -3    6.19    0.74  -2
   4   1   2    6.19    0.74   1
   4  -1  -3    5.93    0.97  -2
   4   1   2    5.93    0.97   1
  -4  -1   3    5.53    1.03  -2
  -4   1  -2    5.53    1.03   1
   4  -1  -3    5.37    0.82  -2
   4   1   2    5.37    0.82   1
  -5   1   3    0.27    0.28  -2
  -5  -1  -2    0.27    0.28   1
  -5   1   3    0.28    0.35  -2
  -5  -1  -2    0.28    0.35   1
   5   1  -3    0.80    0.48  -2
   5  -1   2    0.80    0.48   1
   5   1  -3    0.11    0.18  -2
   5  -1   2    0.11    0.18   1
   5   1  -3   -0.02    0.18  -2
   5  -1   2   -0.02    0.18   1
  -5   1   3    0.35    0.23  -2
  -5  -1  -2    0.35    0.23   1
   5   1  -3   -0.27    0.23  -2
   5  -1   2   -0.27    0.23   1
   5  -1  -3    0.08    0.31  -2
   5   1   2    0.08    0.31   1
   5  -1  -3    0.04    0.18  -2
   5   1   2    0.04    0.18   1
   5  -1  -3    0.05    0.36  -2
   5   1   2    0.05    0.36   1
  -5  -1   3    0.25    0.39  -2
  -5   1  -2    0.25    0.39   1
   5  -1  -3    0.43    0.27  -2
   5   1   2    0.43    0.27   1
  -5  -1   3    0.59    0.46  -2
  -5   1  -2    0.59    0.46   1
   6  -1   2    1.03    0.69   1
  -6  -1  -2    0.69    0.34   1
   6  -1   2    0.62    0.56   1
  -6  -1  -2    0.44    0.48   1
   6  -1   2    1.09    0.41   1
   6  -1   2    1.00    0.39   1
  -6  -1  -2    0.64    0.51   1
   6   1   2    1.00    0.60   1
  -6   1  -2    0.68    0.58   1
   6   1   2    1.47    0.61   1
   6   1   2    0.18    0.30   1
  -6   1  -2    1.10    0.47   1
   6   1   2    1.38    0.48   1
  -6   1  -2    1.41    0.65   1
  -7  -1  -2    0.03    0.33   1
  -7  -1  -2    0.19    0.50   1
   7  -1   2    0.01    0.32   1
   7  -1   2    0.08    0.28   1
  -7  -1  -2    0.09    0.49   1
   7  -1   2   -0.09    0.64   1
   7  -1   2   -0.20    0.44   1
  -7   1  -2    0.43    0.63   1
   7   1   2    0.04    0.29   1
  -7   1  -2    0.53    0.35   1
  -7   1  -2   -0.11    0.56   1
   7   1   2    0.40    0.64   1
   7   1   2    0.10    0.35   1
   7   1   2    0.57    0.48   1
   8  -1   2    0.18    0.46   1
   8  -1   2   -1.03    0.63   1
  -8  -1  -2   -0.04    0.41   1
  -8  -1  -2   -0.50    0.67   1
   8  -1   2    0.09    0.44   1
  -8   1  -2   -0.25    0.75   1
   8   1   2   -0.12    0.34   1
  -8   1  -2    0.22    0.41   1
   8   1   2    0.12    0.44   1
   8  -2  -2   -0.10    0.35   1
  -8  -2   2    0.08    0.46   1
  -8   2   2    0.03    0.87   1
  -8   2   2    0.27    0.45   1
   8   2  -2   -0.09    0.46   1
   7  -2  -2   -0.22    0.62   1
   7  -2  -2    0.00    0.31   1
  -7  -2   2   -0.07    0.35   1
   7  -2  -2   -0.23    0.28   1
   7   2  -2    0.43    0.41   1
  -7   2   2   -0.08    0.57   1
  -7   2   2   -0.16    0.29   1
  -7   2   2   -0.21    0.58   1
  -6  -2   2   11.15    1.24   1
  -6  -2   2   10.84    1.48   1
   6  -2  -2    8.95    1.74   1
   6  -2  -2   10.66    1.09   1
   6  -2  -2   12.36    1.19   1
  -6  -2   2   13.04    1.57   1
   6   2  -2    8.06    1.08   1
   6   2  -2    7.64    1.23   1
  -6   2   2   12.74    1.80   1
  -6   2   2    9.59    1.73   1
   6   2  -2   11.76    1.27   1
   5   2   1    8.42    1.28  -2
   5  -2  -2    8.42    1.28   1
  -5   2  -1    7.46    0.92  -2
  -5  -2   2    7.46    0.92   1
  -5   2  -1    8.25    1.20  -2
  -5  -2   2    8.25    1.20   1
   5   2   1   10.66    1.77  -2
   5  -2  -2   10.66    1.77   1
  -5   2  -1    6.16    0.98  -2
  -5  -2   2    6.16    0.98   1
   5   2   1    7.14    0.81  -2
   5  -2  -2    7.14    0.81   1
  -5   2  -1    9.19    1.15  -2
  -5  -2   2    9.19    1.15   1
   5   2   1    8.07    0.83  -2
   5  -2  -2    8.07    0.83   1
  -5  -2  -1    8.60    1.32  -2
  -5   2   2    8.60    1.32   1
   5  -2   1    6.66    0.98  -2
   5   2  -2    6.66    0.98   1
  -5  -2  -1    8.37    1.52  -2
  -5   2   2    8.37    1.52   1
   5  -2   1    9.26    1.02  -2
   5   2  -2    9.26    1.02   1
   5  -2   1    8.32    0.98  -2
   5   2  -2    8.32    0.98   1
  -4   2  -1    2.14    0.45  -2
  -4  -2   2    2.14    0.45   1
  -4   2  -1    2.25    0.52  -2
  -4  -2   2    2.25    0.52   1
  -4   2  -1    1.85    0.41  -2
  -4  -2   2    1.85    0.41   1
   4   2   1    1.78    0.35  -2
   4  -2  -2    1.78    0.35   1
  -4   2  -1    0.96    0.29  -2
  -4  -2   2    0.96    0.29   1
   4   2   1    1.50    0.29  -2
   4  -2  -2    1.50    0.29   1
   4   2   1    2.09    0.58  -2
   4  -2  -2    2.09    0.58   1
  -4   2  -1    1.57    0.45  -2
  -4  -2   2    1.57    0.45   1
   4   2   1    2.60    0.77  -2
   4  -2  -2    2.60    0.77   1
  -4  -2  -1    1.54    0.52  -2
  -4   2   2    1.54    0.52   1
  -4  -2  -1    2.67    0.74  -2
  -4   2   2    2.67    0.74   1
   4  -2   1    1.38    0.34  -2
   4   2  -2    1.38    0.34   1
   4  -2   1    1.26    0.29  -2
   4   2  -2    1.26    0.29   1
  -3  -2   2    3.18    0.38   1
  -3  -2   2    3.42    0.54   1
  -3  -2   2    2.91    0.20   1
  -3  -2   2    3.39    0.48   1
  -3  -2   2    3.17    0.19   1
   3  -2  -2    3.85    0.40   1
  -3  -2   2    3.29    0.40   1
  -3  -2   2    3.08    0.47   1
   3  -2  -2    4.72    0.90   1
   3   2  -2    2.74    0.43   1
  -3   2   2    3.53    0.67   1
  -3   2   2    3.78    0.81   1
   3   2  -2    3.21    0.41   1
  -3   2   2    3.03    0.70   1
   3   2  -2    2.81    0.44   1
  -3   2   2    3.11    0.20   1
  -2  -2   2   10.81    0.78   1
  -2  -2   2   10.96    0.72   1
   2  -2  -2   11.91    1.08   1
   2  -2  -2   10.81    0.91   1
  -2  -2   2   12.02    0.62   1
  -2  -2   2   11.41    0.73   1
  -2  -2   2   11.81    0.71   1
  -2  -2   2   11.42    0.74   1
  -2  -2   2   11.86    0.65   1
   2  -2  -2   11.55    0.64   1
  -2  -2   2   10.97    0.62   1
  -2   2   2   13.82    1.00   1
  -2   2   2   11.33    0.91   1
  -2   2   2    9.94    1.24   1
  -2   2   2   11.20    0.64   1
   2   2  -2   10.75    0.70   1
   2   2  -2    9.84    0.75   1
   2   2  -2   10.34    0.67   1
  -1  -2   2  153.92    7.12   1
  -1  -2   2  149.34    7.35   1
   1  -2  -2  152.42    6.90   1
  -1  -2   2  159.89    7.81   1
   1  -2  -2  151.83    7.41   1
  -1  -2   2  155.38    6.92   1
  -1  -2   2  152.94    7.18   1
   1  -2  -2  162.93    8.25   1
  -1  -2   2  159.58    6.96   1
  -1  -2   2  158.57    6.82   1
   1  -2  -2  148.24    8.18   1
   1  -2  -2  154.21    6.72   1
   1  -2  -2  162.48    7.18   1
  -1   2   2  154.21    6.95   1
   1   2  -2  157.54    7.18   1
   1   2  -2  159.19    7.14   1
  -1   2   2  160.06    7.23   1
  -1   2   2  154.79    8.19   1
   1   2  -2  151.72    6.86   1
   1   2  -2  152.54    7.10   1
   1   2  -2  157.90    7.81   1
   1   2  -2  156.96    7.34   1
  -1   2   2  151.79    8.21   1
   0   2  -2   13.56    0.85  -2
   0  -2   2   13.56    0.85   1
   0   2   2   15.76    0.92  -2
   0  -2  -2   15.76    0.92   1
   0   2  -2   16.05    0.82  -2
   0  -2   2   16.05    0.82   1
   0   2   2   15.96    0.82  -2
   0  -2  -2   15.96    0.82   1
   0   2   2   16.16    0.98  -2
   0  -2  -2   16.16    0.98   1
   0   2   2   15.31    0.89  -2
   0  -2  -2   15.31    0.89   1
   0   2  -2   14.60    0.96  -2
   0  -2   2   14.60    0.96   1
   0   2  -2   16.27    0.88  -2
   0  -2   2   16.27    0.88   1
   0   2  -2   15.64    0.94  -2
   0  -2   2   15.64    0.94   1
   0   2   2   14.83    0.87  -2
   0  -2  -2   14.83    0.87   1
   0   2  -2   15.42    0.90  -2
   0  -2   2   15.42    0.90   1
   0  -2   2   15.33    0.89  -2
   0   2  -2   15.33    0.89   1
   0  -2  -2   14.31    0.97  -2
   0   2   2   14.31    0.97   1
   0  -2  -2   15.42    0.87  -2
   0   2   2   15.42    0.87   1
   0  -2   2   14.81    0.89  -2
   0   2  -2   14.81    0.89   1
   0  -2   2   14.56    0.92  -2
   0   2  -2   14.56    0.92   1
   0  -2  -2   14.31    0.89  -2
   0   2   2   14.31    0.89   1
   0  -2  -2   17.07    0.89  -2
   0   2   2   17.07    0.89   1
   0  -2   2   14.90    0.95  -2
   0   2  -2   14.90    0.95   1
   0  -2   2   14.98    0.87  -2
   0   2  -2   14.98    0.87   1
   0  -2  -2   13.69    0.93  -2
   0   2   2   13.69    0.93   1
   0  -2   2   16.35    0.89  -2
   0   2  -2   16.35    0.89   1
   0  -2   2   15.72    0.87  -2
   0   2  -2   15.72    0.87   1
   0  -2  -2   14.44    0.87  -2
   0   2   2   14.44    0.87   1
   1  -2   2    3.08    0.47   1
  -1  -2  -2    4.23    0.30   1
  -1  -2  -2    4.30    0.25   1
  -1  -2  -2    4.30    0.33   1
  -1  -2  -2    3.58    0.33   1
  -1  -2  -2    4.24    0.43   1
   1  -2   2    4.50    0.32   1
   1  -2   2    3.54    0.42   1
   1  -2   2    4.03    0.59   1
   1  -2   2    3.98    0.29   1
   1  -2   2    4.16    0.32   1
   1  -2   2    3.89    0.49   1
   1   2   2    4.21    0.30   1
  -1   2  -2    4.14    0.52   1
  -1   2  -2    4.51    0.40   1
  -1   2  -2    4.21    0.32   1
  -1   2  -2    4.71    0.35   1
  -1   2  -2    3.29    0.48   1
   1   2   2    4.20    0.26   1
  -1   2  -2    4.19    0.61   1
   1   2   2    3.29    0.31   1
   2  -2   2    0.71    0.27   1
  -2  -2  -2    1.26    0.20   1
  -2  -2  -2    0.84    0.22   1
  -2  -2  -2    1.20    0.21   1
  -2  -2  -2    1.27    0.16   1
   2  -2   2    0.91    0.18   1
  -2  -2  -2    0.94    0.19   1
   2   2   2    0.81    0.20   1
  -2   2  -2    1.05    0.40   1
   2   2   2    0.78    0.15   1
  -2   2  -2    1.20    0.17   1
   2   2   2    1.14    0.26   1
   2   2   2    1.15    0.17   1
  -2   2  -2    1.70    0.41   1
   2   2   2    1.29    0.24   1
  -3  -2  -2    0.03    0.04   1
  -3  -2  -2    0.03    0.14   1
   3  -2   2    0.05    0.08   1
  -3  -2  -2   -0.01    0.09   1
   3  -2   2    0.03    0.21   1
  -3  -2  -2   -0.01    0.03   1
  -3  -2  -2    0.01    0.10   1
  -3  -2  -2   -0.02    0.10   1
  -3  -2  -2   -0.04    0.06   1
   3  -2   2    0.04    0.17   1
   3   2   2    0.10    0.14   1
  -3   2  -2    0.16    0.25   1
   3   2   2    0.00    0.09   1
   3   2   2    0.03    0.11   1
   3   2   2    0.03    0.07   1
  -3   2  -2   -0.05    0.20   1
  -3   2  -2   -0.07    0.20   1
   3   2   2   -0.03    0.14   1
   4   2  -3   17.60    1.09  -2
   4  -2   2   17.60    1.09   1
  -4   2   3   16.19    1.35  -2
  -4  -2  -2   16.19    1.35   1
  -4   2   3   16.84    1.08  -2
  -4  -2  -2   16.84    1.08   1
  -4   2   3   18.16    1.23  -2
  -4  -2  -2   18.16    1.23   1
  -4   2   3   16.77    1.40  -2
  -4  -2  -2   16.77    1.40   1
   4   2  -3   15.20    1.93  -2
   4  -2   2   15.20    1.93   1
   4   2  -3   17.35    1.54  -2
   4  -2   2   17.35    1.54   1
   4  -2  -3   17.45    1.09  -2
   4   2   2   17.45    1.09   1
  -4  -2   3   18.91    1.75  -2
  -4   2  -2   18.91    1.75   1
   4  -2  -3   16.15    1.29  -2
   4   2   2   16.15    1.29   1
   4  -2  -3   17.75    1.23  -2
   4   2   2   17.75    1.23   1
  -4  -2   3   18.41    1.51  -2
  -4   2  -2   18.41    1.51   1
   4  -2  -3   16.85    1.16  -2
   4   2   2   16.85    1.16   1
  -5   2   3   35.68    2.64  -2
  -5  -2  -2   35.68    2.64   1
  -5   2   3   40.72    2.77  -2
  -5  -2  -2   40.72    2.77   1
   5   2  -3   40.89    2.11  -2
   5  -2   2   40.89    2.11   1
   5   2  -3   41.00    2.84  -2
   5  -2   2   41.00    2.84   1
   5   2  -3   37.69    3.16  -2
   5  -2   2   37.69    3.16   1
   5   2  -3   38.05    2.15  -2
   5  -2   2   38.05    2.15   1
  -5   2   3   36.47    2.28  -2
  -5  -2  -2   36.47    2.28   1
  -5  -2   3   35.48    3.04  -2
  -5   2  -2   35.48    3.04   1
   5  -2  -3   43.23    2.87  -2
   5   2   2   43.23    2.87   1
   5  -2  -3   42.96    2.61  -2
   5   2   2   42.96    2.61   1
   5  -2  -3   39.71    2.22  -2
   5   2   2   39.71    2.22   1
  -5  -2   3   35.18    2.65  -2
  -5   2  -2   35.18    2.65   1
   5  -2  -3   41.46    2.36  -2
   5   2   2   41.46    2.36   1
  -6  -2  -2    8.17    1.27   1
  -6  -2  -2    9.45    1.17   1
   6  -2   2    8.28    1.03   1
   6  -2   2    7.71    0.98   1
   6  -2   2    7.32    1.38   1
  -6  -2  -2   11.45    1.52   1
   6  -2   2    8.26    1.62   1
   6   2   2    8.59    1.08   1
   6   2   2    8.20    1.11   1
   6   2   2   10.04    1.54   1
  -6   2  -2    7.71    1.56   1
   6   2   2   10.22    1.41   1
  -6   2  -2    6.30    1.27   1
   7  -2   2    7.82    1.09   1
   7  -2   2    5.90    1.40   1
   7  -2   2    8.22    1.84   1
  -7  -2  -2    7.14    1.09   1
  -7  -2  -2    4.16    1.05   1
   7  -2   2    7.30    1.01   1
   7   2   2    4.91    0.94   1
  -7   2  -2    6.11    1.51   1
   7   2   2    6.67    1.09   1
   7   2   2    5.09    1.15   1
  -7   2  -2    5.00    1.28   1
   8  -2   2    0.58    0.49   1
  -8  -2  -2   -0.14    0.40   1
  -8  -2  -2    0.13    0.09   1
   8  -2   2    0.79    0.83   1
   8  -2   2    0.27    0.40   1
   8   2   2    0.57    0.45   1
  -8   2  -2    0.45    0.88   1
   8   2   2    1.03    0.51   1
  -8   2  -2    0.44    0.45   1
  -8  -3   2    0.56    0.52   1
  -8  -3   2    0.38    0.26   1
  -8   3   2    0.56    1.00   1
   7  -3  -2    0.48    0.79   1
  -7  -3   2    0.54    0.42   1
   7  -3  -2   -0.07    0.27   1
  -7  -3   2    0.02    0.14   1
   7  -3  -2    0.24    0.30   1
  -7   3   2   -0.33    0.65   1
   7   3  -2    0.34    0.37   1
  -6  -3   2    1.78    0.59   1
  -6  -3   2    1.88    0.57   1
  -6  -3   2    1.83    0.27   1
   6  -3  -2    1.80    0.47   1
   6  -3  -2    3.27    0.59   1
   6  -3  -2    0.38    0.58   1
  -6  -3   2    2.21    0.28   1
  -6   3   2    1.66    0.85   1
   6   3  -2    0.40    0.41   1
  -6   3   2    1.15    0.71   1
   6   3  -2    1.17    0.48   1
  -6   3   2    2.45    0.31   1
  -5   3  -1    2.09    0.28  -2
  -5  -3   2    2.09    0.28   1
  -5   3  -1    2.97    0.56  -2
  -5  -3   2    2.97    0.56   1
   5   3   1    2.27    0.43  -2
   5  -3  -2    2.27    0.43   1
  -5   3  -1    1.82    0.51  -2
  -5  -3   2    1.82    0.51   1
  -5   3  -1    1.69    0.49  -2
  -5  -3   2    1.69    0.49   1
  -5   3  -1    1.98    0.25  -2
  -5  -3   2    1.98    0.25   1
   5   3   1    1.66    0.72  -2
   5  -3  -2    1.66    0.72   1
  -5   3  -1    1.83    0.51  -2
  -5  -3   2    1.83    0.51   1
   5   3   1    1.98    0.43  -2
   5  -3  -2    1.98    0.43   1
  -5  -3  -1    1.74    0.69  -2
  -5   3   2    1.74    0.69   1
  -5  -3  -1    2.04    0.84  -2
  -5   3   2    2.04    0.84   1
   5  -3   1    1.65    0.37  -2
   5   3  -2    1.65    0.37   1
  -5  -3  -1    1.90    0.27  -2
  -5   3   2    1.90    0.27   1
   5  -3   1    1.23    0.41  -2
   5   3  -2    1.23    0.41   1
   5  -3   1    2.06    0.54  -2
   5   3  -2    2.06    0.54   1
  -4   3  -1    6.91    0.91  -2
  -4  -3   2    6.91    0.91   1
  -4   3  -1    8.87    0.98  -2
  -4  -3   2    8.87    0.98   1
  -4   3  -1    8.79    0.81  -2
  -4  -3   2    8.79    0.81   1
  -4   3  -1    9.84    0.61  -2
  -4  -3   2    9.84    0.61   1
   4   3   1    9.12    1.56  -2
   4  -3  -2    9.12    1.56   1
  -4   3  -1    9.09    0.68  -2
  -4  -3   2    9.09    0.68   1
   4   3   1    9.96    0.71  -2
   4  -3  -2    9.96    0.71   1
  -4   3  -1    9.99    0.64  -2
  -4  -3   2    9.99    0.64   1
  -4  -3  -1   10.24    1.55  -2
  -4   3   2   10.24    1.55   1
  -4  -3  -1    9.71    0.63  -2
  -4   3   2    9.71    0.63   1
  -4  -3  -1   11.56    1.44  -2
  -4   3   2   11.56    1.44   1
   4  -3   1    9.91    0.77  -2
   4   3  -2    9.91    0.77   1
   4  -3   1    8.15    0.91  -2
   4   3  -2    8.15    0.91   1
   3  -3  -2    2.91    0.38   1
   3  -3  -2    0.92    0.49   1
  -3  -3   2    2.26    0.28   1
  -3  -3   2    2.71    0.34   1
  -3  -3   2    2.92    0.37   1
  -3  -3   2    2.34    0.39   1
  -3  -3   2    3.04    0.43   1
  -3  -3   2    2.78    0.46   1
  -3  -3   2    2.22    0.31   1
  -3   3   2    2.35    0.33   1
   3   3  -2    2.38    0.36   1
  -3   3   2    2.79    0.60   1
   3   3  -2    2.45    0.38   1
   2  -3  -2    0.17    0.09   1
  -2  -3   2   -0.05    0.12   1
   2  -3  -2    0.04    0.06   1
  -2  -3   2    0.09    0.12   1
  -2  -3   2    0.13    0.11   1
  -2  -3   2    0.09    0.11   1
   2  -3  -2    0.38    0.30   1
  -2  -3   2    0.06    0.03   1
  -2  -3   2    0.07    0.07   1
  -2  -3   2    0.04    0.05   1
  -2  -3   2    0.04    0.08   1
   2  -3  -2   -0.08    0.17   1
  -2   3   2    0.12    0.10   1
  -2   3   2    0.05    0.16   1
   2   3  -2    0.25    0.08   1
   2   3  -2    0.12    0.10   1
   2   3  -2    0.04    0.06   1
  -2   3   2    0.08    0.09   1
   2   3  -2    0.06    0.07   1
  -2   3   2    0.05    0.18   1
   2   3  -2    0.03    0.06   1
   2   3  -2    0.06    0.09   1
  -2   3   2   -0.11    0.17   1
  -1  -3   2    7.76    0.53   1
   1  -3  -2    8.33    0.54   1
   1  -3  -2    8.81    0.62   1
   1  -3  -2    8.84    1.03   1
  -1  -3   2    8.01    0.63   1
  -1  -3   2    6.61    0.56   1
   1  -3  -2    8.20    0.81   1
   1  -3  -2    8.42    0.73   1
   1  -3  -2    7.40    0.56   1
  -1  -3   2    8.50    0.65   1
  -1  -3   2    8.58    0.70   1
  -1  -3   2    8.05    0.52   1
  -1   3   2    6.87    0.60   1
   1   3  -2    8.03    0.60   1
   1   3  -2    8.14    0.58   1
  -1   3   2    8.26    0.81   1
   1   3  -2    8.26    0.60   1
  -1   3   2    8.36    1.01   1
   1   3  -2    8.22    0.47   1
   1   3  -2    8.28    0.48   1
  -1   3   2    8.89    0.70   1
  -1   3   2    7.62    0.61   1
  -1   3   2    6.25    0.74   1
   1   3  -2    8.09    0.65   1
   0   3  -2   66.69    3.75  -2
   0  -3   2   66.69    3.75   1
   0   3  -2   69.75    3.17  -2
   0  -3   2   69.75    3.17   1
   0   3   2   72.70    3.45  -2
   0  -3  -2   72.70    3.45   1
   0   3  -2   68.55    3.41  -2
   0  -3   2   68.55    3.41   1
   0   3   2   64.68    3.30  -2
   0  -3  -2   64.68    3.30   1
   0   3   2   69.13    3.75  -2
   0  -3  -2   69.13    3.75   1
   0   3  -2   64.84    3.29  -2
   0  -3   2   64.84    3.29   1
   0   3   2   74.34    3.19  -2
   0  -3  -2   74.34    3.19   1
   0   3   2   72.16    3.51  -2
   0  -3  -2   72.16    3.51   1
   0  -3  -2   68.96    3.39  -2
   0   3   2   68.96    3.39   1
   0  -3   2   68.58    3.40  -2
   0   3  -2   68.58    3.40   1
   0  -3   2   68.27    3.31  -2
   0   3  -2   68.27    3.31   1
   0  -3   2   72.06    3.48  -2
   0   3  -2   72.06    3.48   1
   0  -3  -2   67.04    3.71  -2
   0   3   2   67.04    3.71   1
   0  -3   2   69.09    3.39  -2
   0   3  -2   69.09    3.39   1
   0  -3   2   63.85    3.70  -2
   0   3  -2   63.85    3.70   1
   0  -3  -2   68.77    3.30  -2
   0   3   2   68.77    3.30   1
   0  -3  -2   66.78    3.38  -2
   0   3   2   66.78    3.38   1
   0  -3  -2   68.53    3.77  -2
   0   3   2   68.53    3.77   1
   0  -3  -2   67.11    3.46  -2
   0   3   2   67.11    3.46   1
   1  -3   2   22.01    1.34   1
   1  -3   2   20.46    1.35   1
  -1  -3  -2   20.79    1.16   1
   1  -3   2   21.87    1.17   1
  -1  -3  -2   22.90    1.28   1
   1  -3   2   20.43    1.17   1
  -1  -3  -2   20.57    1.18   1
   1  -3   2   21.91    1.13   1
  -1  -3  -2   20.52    1.22   1
   1  -3   2   18.68    1.50   1
  -1  -3  -2   21.43    1.20   1
   1   3   2   21.28    1.17   1
  -1   3  -2   20.14    1.52   1
  -1   3  -2   20.79    1.29   1
  -1   3  -2   21.45    1.36   1
   1   3   2   21.44    1.13   1
  -1   3  -2   20.49    1.22   1
   1   3   2   21.51    1.12   1
  -1   3  -2   21.22    1.22   1
   1   3   2   22.02    1.20   1
  -1   3  -2   20.15    1.37   1
   1   3   2   21.20    1.24   1
  -2  -3  -2    0.70    0.13   1
  -2  -3  -2    0.45    0.17   1
  -2  -3  -2    0.48    0.20   1
   2  -3   2    0.53    0.14   1
  -2  -3  -2    0.66    0.15   1
   2  -3   2    0.27    0.23   1
   2  -3   2    0.45    0.14   1
  -2  -3  -2    0.57    0.07   1
   2  -3   2    0.49    0.29   1
  -2  -3  -2    0.46    0.15   1
   2   3   2    0.32    0.10   1
  -2   3  -2    0.67    0.17   1
  -2   3  -2    0.44    0.15   1
  -2   3  -2    0.42    0.21   1
  -2   3  -2    0.99    0.35   1
   2   3   2    0.56    0.19   1
   2   3   2    0.80    0.18   1
   2   3   2    0.44    0.14   1
   2   3   2    0.67    0.13   1
  -2   3  -2    0.38    0.30   1
   3  -3   2    3.16    0.69   1
  -3  -3  -2    4.35    0.43   1
   3  -3   2    4.51    0.50   1
  -3  -3  -2    4.37    0.39   1
  -3  -3  -2    3.78    0.48   1
  -3  -3  -2    4.19    0.40   1
  -3  -3  -2    3.20    0.54   1
  -3  -3  -2    5.16    0.58   1
  -3   3  -2    3.96    0.41   1
   3   3   2    3.83    0.55   1
   3   3   2    3.65    0.42   1
   3   3   2    5.77    0.71   1
   3   3   2    4.58    0.56   1
   4   3  -3    3.10    0.78  -2
   4  -3   2    3.10    0.78   1
   4   3  -3    3.36    0.94  -2
   4  -3   2    3.36    0.94   1
  -4   3   3    4.86    0.63  -2
  -4  -3  -2    4.86    0.63   1
  -4   3   3    4.37    0.35  -2
  -4  -3  -2    4.37    0.35   1
  -4   3   3    3.99    0.62  -2
  -4  -3  -2    3.99    0.62   1
  -4   3   3    3.31    0.47  -2
  -4  -3  -2    3.31    0.47   1
  -4   3   3    4.69    0.70  -2
  -4  -3  -2    4.69    0.70   1
   4   3  -3    3.85    0.52  -2
   4  -3   2    3.85    0.52   1
  -4  -3   3    2.75    0.69  -2
  -4   3  -2    2.75    0.69   1
   4  -3  -3    5.15    0.75  -2
   4   3   2    5.15    0.75   1
  -4  -3   3    6.54    1.22  -2
  -4   3  -2    6.54    1.22   1
  -4  -3   3    3.11    0.37  -2
  -4   3  -2    3.11    0.37   1
   4  -3  -3    3.14    0.57  -2
   4   3   2    3.14    0.57   1
   4  -3  -3    5.24    0.75  -2
   4   3   2    5.24    0.75   1
   4  -3  -3    4.57    0.51  -2
   4   3   2    4.57    0.51   1
  -5   3   3    6.10    0.41  -2
  -5  -3  -2    6.10    0.41   1
   5   3  -3    6.13    0.73  -2
   5  -3   2    6.13    0.73   1
  -5   3   3    6.65    0.92  -2
  -5  -3  -2    6.65    0.92   1
   5   3  -3    3.40    0.91  -2
   5  -3   2    3.40    0.91   1
  -5   3   3    4.91    0.78  -2
  -5  -3  -2    4.91    0.78   1
   5   3  -3    5.66    1.25  -2
   5  -3   2    5.66    1.25   1
  -5   3   3    4.37    0.80  -2
  -5  -3  -2    4.37    0.80   1
   5  -3  -3    4.09    0.79  -2
   5   3   2    4.09    0.79   1
  -5  -3   3    4.51    1.00  -2
  -5   3  -2    4.51    1.00   1
   5  -3  -3    6.53    1.00  -2
   5   3   2    6.53    1.00   1
  -5  -3   3    3.31    0.94  -2
  -5   3  -2    3.31    0.94   1
  -5  -3   3    4.68    0.41  -2
  -5   3  -2    4.68    0.41   1
   5  -3  -3    4.52    0.74  -2
   5   3   2    4.52    0.74   1
   5  -3  -3    4.51    0.58  -2
   5   3   2    4.51    0.58   1
   6  -3   2   10.67    1.72   1
   6  -3   2   12.95    1.27   1
   6  -3   2   13.01    2.18   1
  -6  -3  -2   13.60    1.63   1
  -6  -3  -2   11.42    1.34   1
  -6  -3  -2   11.51    0.71   1
   6  -3   2   11.02    1.15   1
   6   3   2   11.24    1.45   1
  -6   3  -2   11.83    1.99   1
  -6   3  -2   14.05    1.92   1
  -6   3  -2   13.16    0.82   1
   6   3   2   11.06    1.28   1
  -7  -3  -2    2.84    0.70   1
   7  -3   2    1.85    1.07   1
   7  -3   2    2.72    0.69   1
   7  -3   2    2.44    0.91   1
   7  -3   2    4.50    0.82   1
  -7  -3  -2    2.79    0.34   1
   7   3   2    3.29    0.78   1
  -7   3  -2    2.04    0.90   1
  -8  -3  -2    2.29    0.75   1
  -8  -3  -2    2.57    0.39   1
   8  -3   2    3.20    0.79   1
   8  -3   2    3.52    0.81   1
   8   3   2    2.23    0.76   1
  -8  -4   2    0.24    0.56   1
  -7  -4   2    0.48    0.30   1
   7  -4  -2    0.05    0.38   1
  -7  -4   2    0.15    0.37   1
   7  -4  -2    0.50    0.36   1
  -7   4   2    2.08    1.02   1
  -6  -4   2    4.40    0.59   1
   6  -4  -2    3.16    0.60   1
  -6  -4   2    3.79    0.77   1
   6  -4  -2    2.80    1.09   1
   6  -4  -2    3.67    0.63   1
  -6   4   2    3.98    1.19   1
   6   4  -2    3.41    0.59   1
  -6   4   2    2.84    1.00   1
  -5   4  -1    3.09    0.49  -2
  -5  -4   2    3.09    0.49   1
  -5   4  -1    4.36    0.74  -2
  -5  -4   2    4.36    0.74   1
  -5   4  -1    3.66    0.68  -2
  -5  -4   2    3.66    0.68   1
   5   4   1    4.97    0.65  -2
   5  -4  -2    4.97    0.65   1
  -5   4  -1    3.34    0.51  -2
  -5  -4   2    3.34    0.51   1
   5   4   1    4.47    1.20  -2
   5  -4  -2    4.47    1.20   1
  -5   4  -1    4.03    0.57  -2
  -5  -4   2    4.03    0.57   1
   5  -4   1    4.47    0.72  -2
   5   4  -2    4.47    0.72   1
  -5  -4  -1    4.02    1.06  -2
  -5   4   2    4.02    1.06   1
  -5  -4  -1    3.16    0.87  -2
  -5   4   2    3.16    0.87   1
  -5  -4  -1    3.69    0.54  -2
  -5   4   2    3.69    0.54   1
   5  -4   1    3.61    0.58  -2
   5   4  -2    3.61    0.58   1
  -4   4  -1    1.97    0.29  -2
  -4  -4   2    1.97    0.29   1
  -4   4  -1    1.89    0.48  -2
  -4  -4   2    1.89    0.48   1
   4   4   1    2.13    0.37  -2
   4  -4  -2    2.13    0.37   1
  -4   4  -1    1.93    0.29  -2
  -4  -4   2    1.93    0.29   1
  -4   4  -1    2.45    0.42  -2
  -4  -4   2    2.45    0.42   1
  -4   4  -1    2.13    0.39  -2
  -4  -4   2    2.13    0.39   1
  -4   4  -1    1.55    0.33  -2
  -4  -4   2    1.55    0.33   1
   4   4   1    0.27    0.40  -2
   4  -4  -2    0.27    0.40   1
  -4  -4  -1    2.69    0.43  -2
  -4   4   2    2.69    0.43   1
  -4  -4  -1    1.63    0.58  -2
  -4   4   2    1.63    0.58   1
   4  -4   1    2.18    0.44  -2
   4   4  -2    2.18    0.44   1
   4  -4   1    1.90    0.37  -2
   4   4  -2    1.90    0.37   1
  -3  -4   2    0.32    0.18   1
   3  -4  -2   -0.10    0.31   1
  -3  -4   2    0.12    0.05   1
  -3  -4   2   -0.02    0.12   1
  -3  -4   2    0.25    0.26   1
   3  -4  -2    0.31    0.15   1
  -3  -4   2    0.29    0.12   1
  -3   4   2    0.18    0.17   1
  -3   4   2    0.06    0.16   1
   3   4  -2    0.12    0.12   1
  -3   4   2   -0.09    0.30   1
   3   4  -2    0.04    0.12   1
  -3   4   2   -0.15    0.19   1
  -2  -4   2    0.13    0.08   1
   2  -4  -2    0.15    0.07   1
  -2  -4   2    0.28    0.21   1
   2  -4  -2    0.04    0.23   1
  -2  -4   2    0.76    0.25   1
  -2  -4   2    0.08    0.13   1
   2  -4  -2    0.81    0.21   1
  -2  -4   2    0.14    0.15   1
   2  -4  -2    0.23    0.11   1
  -2   4   2    0.26    0.26   1
   2   4  -2    0.06    0.10   1
  -2   4   2    0.01    0.18   1
  -2   4   2    0.11    0.24   1
  -2   4   2    0.28    0.16   1
  -2   4   2    0.10    0.20   1
   2   4  -2    0.07    0.13   1
  -2   4   2    0.08    0.15   1
   2   4  -2    0.04    0.08   1
   2   4  -2    0.05    0.07   1
   2   4  -2    0.08    0.09   1
  -1  -4   2    4.05    0.52   1
  -1  -4   2    4.67    0.50   1
  -1  -4   2    5.10    0.66   1
  -1  -4   2    4.74    0.59   1
  -1  -4   2    3.84    0.39   1
   1  -4  -2    4.25    0.47   1
   1  -4  -2    3.75    0.51   1
   1  -4  -2    3.96    0.52   1
   1  -4  -2    4.08    0.75   1
   1   4  -2    3.84    0.34   1
   1   4  -2    4.30    0.53   1
  -1   4   2    5.42    0.63   1
   1   4  -2    5.21    0.59   1
  -1   4   2    5.11    0.68   1
  -1   4   2    4.37    0.62   1
   1   4  -2    5.36    0.69   1
  -1   4   2    3.66    0.73   1
   1   4  -2    4.01    0.33   1
   1   4  -2    3.62    0.46   1
  -1   4   2    3.87    0.54   1
   0   4  -2   21.85    1.59  -2
   0  -4   2   21.85    1.59   1
   0   4   2   25.26    1.52  -2
   0  -4  -2   25.26    1.52   1
   0   4  -2   24.44    1.34  -2
   0  -4   2   24.44    1.34   1
   0   4   2   24.75    1.35  -2
   0  -4  -2   24.75    1.35   1
   0   4  -2   23.84    1.46  -2
   0  -4   2   23.84    1.46   1
   0   4   2   23.84    1.52  -2
   0  -4  -2   23.84    1.52   1
   0   4   2   23.41    1.46  -2
   0  -4  -2   23.41    1.46   1
   0   4  -2   27.26    1.51  -2
   0  -4   2   27.26    1.51   1
   0  -4   2   25.56    1.48  -2
   0   4  -2   25.56    1.48   1
   0  -4  -2   23.12    1.55  -2
   0   4   2   23.12    1.55   1
   0  -4  -2   23.25    1.44  -2
   0   4   2   23.25    1.44   1
   0  -4   2   23.27    1.41  -2
   0   4  -2   23.27    1.41   1
   0  -4  -2   23.76    1.42  -2
   0   4   2   23.76    1.42   1
   0  -4  -2   22.77    1.60  -2
   0   4   2   22.77    1.60   1
   0  -4   2   23.31    1.46  -2
   0   4  -2   23.31    1.46   1
   0  -4   2   25.72    1.51  -2
   0   4  -2   25.72    1.51   1
   0  -4  -2   23.76    1.49  -2
   0   4   2   23.76    1.49   1
   0  -4  -2   24.46    1.45  -2
   0   4   2   24.46    1.45   1
   0  -4   2   23.22    1.56  -2
   0   4  -2   23.22    1.56   1
  -1  -4  -2   42.08    2.33   1
   1  -4   2   40.06    2.77   1
   1  -4   2   46.35    2.30   1
   1  -4   2   42.57    2.49   1
  -1  -4  -2   44.41    2.27   1
  -1  -4  -2   43.79    2.42   1
   1  -4   2   43.17    2.26   1
   1  -4   2   43.97    2.16   1
  -1  -4  -2   44.81    2.31   1
   1  -4   2   44.34    2.50   1
  -1   4  -2   46.03    2.37   1
   1   4   2   41.52    2.39   1
   1   4   2   43.26    2.38   1
   1   4   2   43.76    2.31   1
  -1   4  -2   44.19    2.45   1
   1   4   2   42.91    2.26   1
  -1   4  -2   44.25    2.55   1
   1   4   2   43.22    2.21   1
  -1   4  -2   45.63    2.38   1
  -1   4  -2   43.05    2.79   1
   2  -4   2    0.80    0.21   1
   2  -4   2    0.70    0.16   1
  -2  -4  -2    0.96    0.28   1
  -2  -4  -2    0.51    0.21   1
  -2  -4  -2    0.82    0.20   1
   2  -4   2    0.60    0.17   1
   2  -4   2    0.50    0.33   1
  -2  -4  -2    0.60    0.23   1
  -2   4  -2    0.75    0.29   1
   2   4   2    0.95    0.20   1
  -2   4  -2    0.23    0.26   1
  -2   4  -2    0.15    0.29   1
   2   4   2    0.96    0.24   1
  -2   4  -2    0.54    0.22   1
  -2   4  -2    2.06    0.51   1
   2   4   2    0.85    0.29   1
  -2   4  -2    0.66    0.22   1
   2   4   2    1.00    0.24   1
  -3  -4  -2    0.03    0.18   1
  -3  -4  -2   -0.03    0.10   1
  -3  -4  -2    0.07    0.15   1
   3  -4   2    0.02    0.11   1
  -3  -4  -2    0.02    0.10   1
   3  -4   2   -0.24    0.25   1
   3   4   2   -0.04    0.11   1
  -3   4  -2   -0.12    0.18   1
  -3   4  -2   -0.12    0.13   1
   3   4   2   -0.07    0.09   1
  -3   4  -2    0.06    0.27   1
   3   4   2   -0.16    0.09   1
  -3   4  -2    0.06    0.12   1
  -3   4  -2   -0.15    0.25   1
   4   4  -3    6.03    0.67  -2
   4  -4   2    6.03    0.67   1
  -4   4   3    4.53    0.72  -2
  -4  -4  -2    4.53    0.72   1
  -4   4   3    3.02    0.45  -2
  -4  -4  -2    3.02    0.45   1
  -4   4   3    4.59    0.42  -2
  -4  -4  -2    4.59    0.42   1
   4   4  -3    3.51    0.82  -2
   4  -4   2    3.51    0.82   1
  -4   4   3    3.69    0.50  -2
  -4  -4  -2    3.69    0.50   1
  -4  -4   3    4.44    0.55  -2
  -4   4  -2    4.44    0.55   1
   4  -4  -3    4.81    0.56  -2
   4   4   2    4.81    0.56   1
   4  -4  -3    3.78    0.63  -2
   4   4   2    3.78    0.63   1
  -5   4   3    9.20    1.07  -2
  -5  -4  -2    9.20    1.07   1
  -5   4   3   12.15    1.32  -2
  -5  -4  -2   12.15    1.32   1
   5   4  -3    6.11    1.45  -2
   5  -4   2    6.11    1.45   1
   5   4  -3   14.27    1.85  -2
   5  -4   2   14.27    1.85   1
  -5   4   3   11.16    0.81  -2
  -5  -4  -2   11.16    0.81   1
   5   4  -3   12.33    0.93  -2
   5  -4   2   12.33    0.93   1
  -5  -4   3   12.40    1.93  -2
  -5   4  -2   12.40    1.93   1
   5  -4  -3   10.69    1.24  -2
   5   4   2   10.69    1.24   1
   5  -4  -3   11.61    0.91  -2
   5   4   2   11.61    0.91   1
   5  -4  -3    8.04    1.07  -2
   5   4   2    8.04    1.07   1
  -5  -4   3   12.33    1.69  -2
  -5   4  -2   12.33    1.69   1
   6  -4   2   11.93    1.20   1
   6  -4   2   16.72    2.48   1
  -6  -4  -2   11.57    0.85   1
  -6  -4  -2   11.98    1.42   1
   6   4   2    8.96    1.25   1
   6   4   2   12.03    1.00   1
  -6   4  -2    9.45    1.63   1
  -6   4  -2    8.77    1.79   1
   6   4   2   10.56    1.38   1
  -7  -4  -2    1.52    0.40   1
   7  -4   2    1.91    0.56   1
   7  -4   2    0.96    0.46   1
  -7  -4  -2    1.73    0.60   1
   7   4   2    0.38    0.42   1
  -7   4  -2    0.43    0.77   1
   8  -4   2    0.29    0.41   1
   8  -4   2   -0.39    0.42   1
  -8  -4  -2    0.32    0.51   1
   7  -5  -2    0.22    0.36   1
  -7  -5   2   -0.21    0.35   1
  -7  -5   2   -0.15    0.30   1
  -7   5   2   -0.30    0.71   1
   7   5  -2    0.03    0.32   1
   6  -5  -2    4.69    1.36   1
  -6  -5   2    3.67    0.65   1
  -6  -5   2    2.68    0.70   1
   6  -5  -2    3.98    0.68   1
  -6   5   2    2.48    1.07   1
   6   5  -2    3.17    0.60   1
  -6   5   2    5.74    1.32   1
  -5   5  -1   -0.03    0.21  -2
  -5  -5   2   -0.03    0.21   1
   5   5   1    0.34    0.66  -2
   5  -5  -2    0.34    0.66   1
   5   5   1    0.15    0.24  -2
   5  -5  -2    0.15    0.24   1
  -5   5  -1    0.29    0.31  -2
  -5  -5   2    0.29    0.31   1
  -5  -5  -1    0.36    0.55  -2
  -5   5   2    0.36    0.55   1
   5  -5   1    0.23    0.20  -2
   5   5  -2    0.23    0.20   1
  -5  -5  -1    0.93    0.61  -2
  -5   5   2    0.93    0.61   1
  -4   5  -1    0.62    0.30  -2
  -4  -5   2    0.62    0.30   1
  -4   5  -1    0.26    0.24  -2
  -4  -5   2    0.26    0.24   1
   4   5   1    1.21    0.32  -2
   4  -5  -2    1.21    0.32   1
   4   5   1   -0.05    0.42  -2
   4  -5  -2   -0.05    0.42   1
  -4  -5  -1    1.01    0.49  -2
  -4   5   2    1.01    0.49   1
  -4  -5  -1    1.30    0.40  -2
  -4   5   2    1.30    0.40   1
  -4  -5  -1   -0.17    0.28  -2
  -4   5   2   -0.17    0.28   1
   4  -5   1    1.05    0.34  -2
   4   5  -2    1.05    0.34   1
  -4  -5  -1    0.70    0.51  -2
  -4   5   2    0.70    0.51   1
   4  -5   1    0.68    0.26  -2
   4   5  -2    0.68    0.26   1
  -3  -5   2   -0.09    0.16   1
   3  -5  -2    0.23    0.13   1
   3  -5  -2   -0.12    0.27   1
  -3  -5   2    0.06    0.12   1
  -3  -5   2   -0.02    0.15   1
   3  -5  -2    0.06    0.10   1
  -3   5   2    0.15    0.19   1
   3   5  -2    0.00    0.13   1
   3   5  -2   -0.01    0.06   1
  -3   5   2    0.06    0.20   1
   3   5  -2    0.37    0.20   1
  -3   5   2   -0.01    0.33   1
   3   5  -2    0.14    0.14   1
  -3   5   2    0.00    0.23   1
  -3   5   2   -0.03    0.27   1
  -2  -5   2   58.22    3.15   1
  -2  -5   2   62.53    3.31   1
   2  -5  -2   63.61    3.00   1
   2  -5  -2   63.21    3.12   1
   2  -5  -2   63.13    4.10   1
   2  -5  -2   63.00    3.10   1
  -2  -5   2   63.13    3.13   1
  -2   5   2   60.47    3.27   1
  -2   5   2   60.01    3.98   1
  -2   5   2   63.00    3.32   1
   2   5  -2   61.09    3.30   1
   2   5  -2   62.94    3.09   1
  -2   5   2   58.01    3.49   1
   2   5  -2   61.97    3.00   1
  -2   5   2   59.54    3.53   1
   2   5  -2   64.44    3.33   1
   2   5  -2   65.93    3.08   1
  -1  -5   2    2.00    0.41   1
  -1  -5   2    2.99    0.47   1
   1  -5  -2    1.93    0.36   1
  -1  -5   2    2.87    0.56   1
   1  -5  -2    2.82    0.50   1
  -1  -5   2    2.27    0.48   1
   1  -5  -2    2.37    0.62   1
  -1  -5   2    1.98    0.37   1
   1   5  -2    2.40    0.34   1
  -1   5   2    2.24    0.48   1
   1   5  -2    2.08    0.36   1
   1   5  -2    2.68    0.35   1
  -1   5   2    2.81    0.65   1
   1   5  -2    3.23    0.49   1
   1   5  -2    3.11    0.52   1
  -1   5   2    2.10    0.48   1
  -1   5   2    2.61    0.62   1
  -1   5   2    3.14    0.58   1
  -1   5   2    3.16    0.55   1
   0   5  -2   -0.02    0.11  -2
   0  -5   2   -0.02    0.11   1
   0   5  -2    0.08    0.16  -2
   0  -5   2    0.08    0.16   1
   0   5  -2   -0.04    0.19  -2
   0  -5   2   -0.04    0.19   1
   0   5  -2    0.17    0.22  -2
   0  -5   2    0.17    0.22   1
   0   5   2    0.02    0.18  -2
   0  -5  -2    0.02    0.18   1
   0   5   2    0.08    0.23  -2
   0  -5  -2    0.08    0.23   1
   0   5  -2   -0.01    0.18  -2
   0  -5   2   -0.01    0.18   1
   0   5   2    0.26    0.16  -2
   0  -5  -2    0.26    0.16   1
   0  -5  -2    0.15    0.20  -2
   0   5   2    0.15    0.20   1
   0  -5  -2   -0.01    0.13  -2
   0   5   2   -0.01    0.13   1
   0  -5  -2   -0.14    0.18  -2
   0   5   2   -0.14    0.18   1
   0  -5   2    0.16    0.20  -2
   0   5  -2    0.16    0.20   1
   0  -5   2    0.03    0.16  -2
   0   5  -2    0.03    0.16   1
   0  -5  -2    0.12    0.17  -2
   0   5   2    0.12    0.17   1
   0  -5  -2    0.14    0.17  -2
   0   5   2    0.14    0.17   1
   0  -5  -2   -0.11    0.13  -2
   0   5   2   -0.11    0.13   1
   0  -5   2   -0.06    0.11  -2
   0   5  -2   -0.06    0.11   1
   0  -5   2    0.33    0.24  -2
   0   5  -2    0.33    0.24   1
   0  -5   2    0.05    0.22  -2
   0   5  -2    0.05    0.22   1
   0  -5   2    0.01    0.13  -2
   0   5  -2    0.01    0.13   1
  -1  -5  -2   31.41    1.84   1
   1  -5   2   34.99    2.22   1
  -1  -5  -2   31.82    1.79   1
  -1  -5  -2   31.00    1.91   1
   1  -5   2   32.65    1.84   1
   1  -5   2   30.50    1.70   1
   1  -5   2   30.34    2.26   1
  -1  -5  -2   32.32    1.95   1
  -1   5  -2   33.30    1.98   1
  -1   5  -2   29.77    2.21   1
   1   5   2   30.62    1.89   1
  -1   5  -2   30.17    1.96   1
   1   5   2   30.44    1.78   1
   1   5   2   31.06    1.77   1
   1   5   2   30.34    1.85   1
  -1   5  -2   32.48    1.93   1
  -1   5  -2   30.04    2.22   1
  -1   5  -2   31.27    1.88   1
  -2  -5  -2    2.51    0.50   1
  -2  -5  -2    1.93    0.45   1
  -2  -5  -2    3.01    0.54   1
  -2  -5  -2    3.59    0.49   1
   2  -5   2    3.63    0.48   1
   2  -5   2    2.99    0.44   1
   2  -5   2    2.47    0.36   1
   2  -5   2    2.77    0.74   1
   2   5   2    3.52    0.40   1
  -2   5  -2    3.42    0.58   1
  -2   5  -2    4.19    0.62   1
  -2   5  -2    3.16    0.58   1
   2   5   2    3.07    0.59   1
  -2   5  -2    2.95    0.74   1
   2   5   2    2.55    0.43   1
  -2   5  -2    3.92    0.74   1
   2   5   2    3.95    0.55   1
   3  -5   2    0.75    0.24   1
  -3  -5  -2    0.92    0.34   1
  -3  -5  -2    0.40    0.20   1
   3  -5   2    0.44    0.41   1
  -3  -5  -2    0.22    0.21   1
   3  -5   2    0.46    0.15   1
  -3   5  -2    0.84    0.53   1
   3   5   2    0.67    0.22   1
  -3   5  -2    0.14    0.30   1
   3   5   2    0.87    0.27   1
   3   5   2    0.69    0.25   1
   3   5   2    0.89    0.17   1
  -3   5  -2    0.53    0.25   1
  -3   5  -2    0.88    0.30   1
  -3   5  -2    0.93    0.37   1
   4   5  -3    0.12    0.17  -2
   4  -5   2    0.12    0.17   1
  -4   5   3   -0.12    0.16  -2
  -4  -5  -2   -0.12    0.16   1
  -4   5   3    0.06    0.22  -2
  -4  -5  -2    0.06    0.22   1
   4   5  -3    0.09    0.40  -2
   4  -5   2    0.09    0.40   1
   4  -5  -3    0.19    0.17  -2
   4   5   2    0.19    0.17   1
  -4  -5   3    0.50    0.44  -2
  -4   5  -2    0.50    0.44   1
  -4  -5   3    0.50    0.38  -2
  -4   5  -2    0.50    0.38   1
  -4  -5   3    0.16    0.39  -2
  -4   5  -2    0.16    0.39   1
   4  -5  -3   -0.09    0.18  -2
   4   5   2   -0.09    0.18   1
  -4  -5   3    0.15    0.22  -2
  -4   5  -2    0.15    0.22   1
   5   5  -3    6.12    1.47  -2
   5  -5   2    6.12    1.47   1
   5   5  -3    5.56    0.74  -2
   5  -5   2    5.56    0.74   1
  -5   5   3    4.81    0.69  -2
  -5  -5  -2    4.81    0.69   1
  -5   5   3    5.44    0.91  -2
  -5  -5  -2    5.44    0.91   1
  -5  -5   3    6.11    1.23  -2
  -5   5  -2    6.11    1.23   1
   5  -5  -3    5.71    0.70  -2
   5   5   2    5.71    0.70   1
   5  -5  -3    5.42    0.86  -2
   5   5   2    5.42    0.86   1
  -5  -5   3    4.38    0.91  -2
  -5   5  -2    4.38    0.91   1
  -5  -5   3    4.58    1.25  -2
  -5   5  -2    4.58    1.25   1
  -6  -5  -2    0.35    0.28   1
   6  -5   2    0.58    0.78   1
   6  -5   2   -0.29    0.23   1
  -6  -5  -2   -0.10    0.29   1
  -6   5  -2   -0.65    0.57   1
   6   5   2    0.07    0.21   1
  -6   5  -2    0.16    0.75   1
  -6   5  -2    0.27    0.39   1
  -7  -5  -2    0.63    0.34   1
   7  -5   2    0.55    0.37   1
  -7  -5  -2   -0.20    0.38   1
   7  -5   2    0.26    0.35   1
  -7   5  -2    0.44    0.79   1
  -7   5  -2    0.58    0.61   1
   7  -6  -2    0.43    0.33   1
  -7  -6   2   -0.07    0.38   1
  -6  -6   2    0.22    0.40   1
   6  -6  -2   -0.06    0.25   1
  -6  -6   2   -0.26    0.28   1
   6   6  -2    0.10    0.25   1
  -6   6   2    0.20    0.63   1
  -6   6   2    0.36    0.58   1
  -5   6  -1    6.30    0.99  -2
  -5  -6   2    6.30    0.99   1
  -5   6  -1    4.44    0.84  -2
  -5  -6   2    4.44    0.84   1
   5   6   1    9.56    0.98  -2
   5  -6  -2    9.56    0.98   1
   5   6   1    6.77    1.58  -2
   5  -6  -2    6.77    1.58   1
  -5  -6  -1    9.32    1.44  -2
  -5   6   2    9.32    1.44   1
   5  -6   1    7.55    0.89  -2
   5   6  -2    7.55    0.89   1
  -5  -6  -1    8.71    1.49  -2
  -5   6   2    8.71    1.49   1
  -5  -6  -1    6.71    1.54  -2
  -5   6   2    6.71    1.54   1
   4   6   1    2.65    1.04  -2
   4  -6  -2    2.65    1.04   1
   4   6   1    1.51    0.38  -2
   4  -6  -2    1.51    0.38   1
  -4   6  -1    2.47    0.57  -2
  -4  -6   2    2.47    0.57   1
  -4   6  -1    1.89    0.51  -2
  -4  -6   2    1.89    0.51   1
  -4  -6  -1    0.46    0.47  -2
  -4   6   2    0.46    0.47   1
   4  -6   1    2.41    0.47  -2
   4   6  -2    2.41    0.47   1
  -4  -6  -1    1.37    0.62  -2
  -4   6   2    1.37    0.62   1
  -4  -6  -1    3.39    0.85  -2
  -4   6   2    3.39    0.85   1
  -3  -6   2    5.13    0.86   1
  -3  -6   2    4.03    0.69   1
  -3  -6   2    3.21    0.48   1
   3  -6  -2    3.51    0.47   1
   3  -6  -2    3.87    1.08   1
   3  -6  -2    3.02    0.49   1
  -3   6   2    3.29    0.64   1
  -3   6   2    3.36    0.83   1
   3   6  -2    3.44    0.57   1
   3   6  -2    3.81    0.45   1
   3   6  -2    3.97    0.46   1
   3   6  -2    4.44    0.66   1
  -3   6   2    3.07    0.95   1
  -3   6   2    4.79    0.90   1
  -3   6   2    4.33    0.71   1
   2  -6  -2    1.98    0.42   1
   2  -6  -2    2.98    0.86   1
  -2  -6   2    1.95    0.56   1
   2  -6  -2    2.84    0.45   1
  -2  -6   2    2.37    0.43   1
   2  -6  -2    1.81    0.37   1
  -2  -6   2    1.70    0.43   1
  -2   6   2    2.81    0.62   1
   2   6  -2    2.17    0.53   1
   2   6  -2    1.36    0.35   1
  -2   6   2    1.70    0.56   1
  -2   6   2    1.47    0.45   1
  -2   6   2    2.29    0.51   1
   2   6  -2    1.69    0.34   1
   2   6  -2    1.83    0.47   1
   2   6  -2    2.25    0.30   1
  -2   6   2    3.01    0.79   1
   1  -6  -2    0.00    0.11   1
   1  -6  -2   -0.09    0.25   1
  -1  -6   2    0.00    0.25   1
   1  -6  -2   -0.02    0.18   1
  -1  -6   2    0.05    0.18   1
  -1  -6   2    0.09    0.17   1
  -1  -6   2   -0.01    0.21   1
   1   6  -2   -0.12    0.16   1
  -1   6   2    0.03    0.19   1
   1   6  -2    0.08    0.15   1
  -1   6   2   -0.31    0.27   1
  -1   6   2   -0.01    0.18   1
   1   6  -2   -0.07    0.13   1
  -1   6   2   -0.04    0.19   1
  -1   6   2   -0.09    0.17   1
   1   6  -2    0.00    0.11   1
  -1   6   2   -0.08    0.19   1
   1   6  -2   -0.02    0.16   1
   0   6   2   -0.01    0.17  -2
   0  -6  -2   -0.01    0.17   1
   0   6  -2    0.07    0.21  -2
   0  -6   2    0.07    0.21   1
   0   6   2    0.19    0.25  -2
   0  -6  -2    0.19    0.25   1
   0   6  -2    0.06    0.22  -2
   0  -6   2    0.06    0.22   1
   0   6  -2    0.14    0.16  -2
   0  -6   2    0.14    0.16   1
   0  -6  -2    0.69    0.29  -2
   0   6   2    0.69    0.29   1
   0  -6  -2    0.09    0.20  -2
   0   6   2    0.09    0.20   1
   0  -6   2    0.23    0.23  -2
   0   6  -2    0.23    0.23   1
   0  -6   2   -0.04    0.15  -2
   0   6  -2   -0.04    0.15   1
   0  -6  -2    0.05    0.15  -2
   0   6   2    0.05    0.15   1
   0  -6  -2    0.07    0.17  -2
   0   6   2    0.07    0.17   1
   0  -6   2   -0.01    0.19  -2
   0   6  -2   -0.01    0.19   1
   0  -6  -2   -0.04    0.18  -2
   0   6   2   -0.04    0.18   1
   0  -6   2   -0.12    0.17  -2
   0   6  -2   -0.12    0.17   1
   0  -6   2    0.10    0.17  -2
   0   6  -2    0.10    0.17   1
   1  -6   2    3.90    0.63   1
  -1  -6  -2    2.60    0.58   1
  -1  -6  -2    4.11    0.65   1
   1  -6   2    2.89    0.49   1
   1  -6   2    3.82    0.83   1
  -1   6  -2    3.78    0.82   1
   1   6   2    4.05    0.49   1
  -1   6  -2    4.32    0.72   1
  -1   6  -2    4.62    0.73   1
   1   6   2    3.46    0.54   1
  -1   6  -2    2.84    0.71   1
   1   6   2    4.31    0.53   1
   1   6   2    3.45    0.61   1
  -1   6  -2    3.63    0.69   1
  -1   6  -2    4.48    0.74   1
   1   6   2    4.38    0.57   1
  -2  -6  -2   30.99    1.91   1
   2  -6   2   26.74    2.33   1
  -2  -6  -2   27.22    1.74   1
   2  -6   2   27.00    1.64   1
   2  -6   2   28.17    1.59   1
   2  -6   2   25.97    1.57   1
  -2   6  -2   25.50    1.96   1
   2   6   2   23.39    1.81   1
  -2   6  -2   30.40    1.90   1
   2   6   2   26.80    1.74   1
  -2   6  -2   25.74    1.87   1
  -2   6  -2   28.22    1.81   1
   2   6   2   29.07    1.59   1
   2   6   2   26.42    1.52   1
  -2   6  -2   24.53    2.19   1
   3  -6   2    0.30    0.54   1
   3  -6   2    0.61    0.24   1
   3  -6   2   -0.03    0.17   1
  -3  -6  -2    0.19    0.28   1
  -3  -6  -2    0.07    0.22   1
  -3   6  -2    0.05    0.27   1
  -3   6  -2    0.38    0.41   1
   3   6   2    0.52    0.20   1
  -3   6  -2    0.48    0.43   1
   3   6   2    0.27    0.21   1
  -3   6  -2    0.27    0.26   1
  -3   6  -2   -0.07    0.22   1
   3   6   2    0.26    0.25   1
   3   6   2    0.31    0.17   1
   4   6  -3    1.09    0.38  -2
   4  -6   2    1.09    0.38   1
  -4   6   3    0.43    0.29  -2
  -4  -6  -2    0.43    0.29   1
  -4   6   3    0.84    0.36  -2
  -4  -6  -2    0.84    0.36   1
   4   6  -3    0.69    0.60  -2
   4  -6   2    0.69    0.60   1
  -4  -6   3    1.44    0.64  -2
  -4   6  -2    1.44    0.64   1
   4  -6  -3    0.54    0.23  -2
   4   6   2    0.54    0.23   1
   4  -6  -3    0.91    0.32  -2
   4   6   2    0.91    0.32   1
  -4  -6   3    0.42    0.43  -2
  -4   6  -2    0.42    0.43   1
  -4  -6   3    1.86    0.58  -2
  -4   6  -2    1.86    0.58   1
   4  -6  -3    0.11    0.28  -2
   4   6   2    0.11    0.28   1
   5   6  -3    0.22    0.23  -2
   5  -6   2    0.22    0.23   1
  -5   6   3    0.33    0.32  -2
  -5  -6  -2    0.33    0.32   1
   5   6  -3    0.67    0.66  -2
   5  -6   2    0.67    0.66   1
  -5   6   3   -0.41    0.24  -2
  -5  -6  -2   -0.41    0.24   1
  -5  -6   3    0.10    0.40  -2
  -5   6  -2    0.10    0.40   1
  -5  -6   3   -0.19    0.50  -2
  -5   6  -2   -0.19    0.50   1
  -5  -6   3    0.22    0.50  -2
  -5   6  -2    0.22    0.50   1
   5  -6  -3    0.16    0.23  -2
   5   6   2    0.16    0.23   1
  -6  -6  -2   -0.02    0.31   1
   6  -6   2    0.67    0.36   1
  -6  -6  -2    0.27    0.44   1
  -6   6  -2    0.37    0.76   1
   6   6   2   -0.12    0.24   1
  -6   6  -2    0.26    0.53   1
   7  -6   2    0.21    0.28   1
  -7  -6  -2   -0.61    0.39   1
  -7  -7   2    2.89    0.80   1
  -6  -7   2   -0.04    0.32   1
  -6  -7   2    0.72    0.45   1
   6  -7  -2   -0.01    0.31   1
  -6   7   2   -0.13    0.65   1
   6   7  -2    0.10    0.27   1
   5   7   1    2.85    1.15  -2
   5  -7  -2    2.85    1.15   1
  -5   7  -1    5.26    0.96  -2
  -5  -7   2    5.26    0.96   1
   5   7   1    4.11    0.68  -2
   5  -7  -2    4.11    0.68   1
  -5   7  -1    3.32    0.78  -2
  -5  -7   2    3.32    0.78   1
  -5  -7  -1    3.90    1.25  -2
  -5   7   2    3.90    1.25   1
  -5  -7  -1    3.24    1.02  -2
  -5   7   2    3.24    1.02   1
  -5  -7  -1    3.47    1.07  -2
  -5   7   2    3.47    1.07   1
   5  -7   1    4.97    0.74  -2
   5   7  -2    4.97    0.74   1
  -4   7  -1    0.62    0.41  -2
  -4  -7   2    0.62    0.41   1
  -4   7  -1   -0.10    0.24  -2
  -4  -7   2   -0.10    0.24   1
   4   7   1    0.34    0.27  -2
   4  -7  -2    0.34    0.27   1
   4   7   1   -0.03    0.57  -2
   4  -7  -2   -0.03    0.57   1
  -4  -7  -1    0.12    0.47  -2
  -4   7   2    0.12    0.47   1
  -4  -7  -1    0.04    0.46  -2
  -4   7   2    0.04    0.46   1
  -4  -7  -1   -0.14    0.46  -2
  -4   7   2   -0.14    0.46   1
   4  -7   1    0.54    0.26  -2
   4   7  -2    0.54    0.26   1
  -3  -7   2    1.21    0.42   1
   3  -7  -2    1.34    0.27   1
  -3  -7   2    0.36    0.36   1
   3  -7  -2    0.70    0.30   1
   3  -7  -2    0.51    0.66   1
   3   7  -2    0.85    0.35   1
  -3   7   2    1.35    0.56   1
  -3   7   2    0.92    0.52   1
  -3   7   2    1.47    0.69   1
   2  -7  -2    6.49    0.78   1
  -2  -7   2    5.79    0.85   1
  -2  -7   2    7.23    0.87   1
   2  -7  -2    3.85    1.01   1
  -2  -7   2    6.21    0.98   1
   2   7  -2    4.10    0.49   1
  -2   7   2    6.33    1.03   1
   2   7  -2    5.29    0.66   1
  -2   7   2    6.41    0.94   1
  -2   7   2    6.44    1.01   1
  -2   7   2    5.82    1.18   1
   2   7  -2    6.69    0.91   1
  -2   7   2    6.12    0.97   1
  -1  -7   2    2.11    0.46   1
  -1  -7   2    1.80    0.44   1
   1  -7  -2    2.73    0.73   1
  -1  -7   2    2.64    0.65   1
   1  -7  -2    2.05    0.53   1
   1  -7  -2    2.78    0.50   1
  -1   7   2    2.50    0.60   1
  -1   7   2    2.75    0.63   1
   1   7  -2    3.01    0.61   1
   1   7  -2    2.63    0.43   1
   1   7  -2    2.20    0.45   1
  -1   7   2    2.55    0.68   1
  -1   7   2    3.24    0.72   1
   1   7  -2    2.12    0.39   1
   1   7  -2    2.77    0.54   1
   0   7   2    3.86    0.66  -2
   0  -7  -2    3.86    0.66   1
   0   7  -2    4.36    0.66  -2
   0  -7   2    4.36    0.66   1
   0   7   2    3.18    0.71  -2
   0  -7  -2    3.18    0.71   1
   0   7  -2    1.73    0.56  -2
   0  -7   2    1.73    0.56   1
   0   7  -2    3.50    0.75  -2
   0  -7   2    3.50    0.75   1
   0  -7   2    3.97    0.77  -2
   0   7  -2    3.97    0.77   1
   0  -7  -2    2.60    0.59  -2
   0   7   2    2.60    0.59   1
   0  -7  -2    3.71    0.69  -2
   0   7   2    3.71    0.69   1
   0  -7   2    1.84    0.51  -2
   0   7  -2    1.84    0.51   1
   0  -7  -2    2.23    0.50  -2
   0   7   2    2.23    0.50   1
   0  -7   2    3.49    0.71  -2
   0   7  -2    3.49    0.71   1
   0  -7  -2    1.52    0.54  -2
   0   7   2    1.52    0.54   1
   0  -7  -2    3.01    0.66  -2
   0   7   2    3.01    0.66   1
   0  -7   2    2.85    0.56  -2
   0   7  -2    2.85    0.56   1
   0  -7   2    1.45    0.48  -2
   0   7  -2    1.45    0.48   1
   1  -7   2    3.71    0.91   1
   1  -7   2    3.46    0.58   1
  -1  -7  -2    5.16    0.91   1
   1  -7   2    2.36    0.54   1
  -1  -7  -2    4.73    0.77   1
   1   7   2    3.68    0.61   1
   1   7   2    5.15    0.84   1
  -1   7  -2    4.28    0.75   1
  -1   7  -2    5.10    0.89   1
  -1   7  -2    2.40    0.58   1
   1   7   2    2.97    0.53   1
   1   7   2    3.85    0.52   1
   1   7   2    4.58    0.59   1
  -1   7  -2    3.80    0.89   1
  -2  -7  -2   10.23    1.26   1
   2  -7   2    8.96    0.95   1
  -2  -7  -2    6.60    0.94   1
   2  -7   2    8.97    1.54   1
  -2   7  -2    7.67    1.06   1
  -2   7  -2    6.95    1.12   1
   2   7   2    7.31    0.84   1
   2   7   2    9.05    1.05   1
   2   7   2    8.01    0.66   1
  -2   7  -2    9.11    1.48   1
  -2   7  -2    9.46    1.25   1
  -2   7  -2    7.68    1.05   1
  -3  -7  -2    3.03    0.65   1
   3  -7   2    2.81    0.40   1
  -3  -7  -2    3.57    0.80   1
   3  -7   2    2.12    0.97   1
   3  -7   2    2.90    0.55   1
  -3   7  -2    5.28    1.23   1
  -3   7  -2    4.25    0.86   1
   3   7   2    3.75    0.64   1
   3   7   2    3.46    0.47   1
  -3   7  -2    3.33    0.87   1
  -4   7   3    1.01    0.43  -2
  -4  -7  -2    1.01    0.43   1
   4   7  -3    1.28    0.78  -2
   4  -7   2    1.28    0.78   1
  -4   7   3    1.59    0.54  -2
  -4  -7  -2    1.59    0.54   1
   4   7  -3    1.52    0.42  -2
   4  -7   2    1.52    0.42   1
  -4  -7   3    0.61    0.61  -2
  -4   7  -2    0.61    0.61   1
   4  -7  -3    0.84    0.33  -2
   4   7   2    0.84    0.33   1
  -4  -7   3    1.83    0.64  -2
  -4   7  -2    1.83    0.64   1
  -4  -7   3    1.43    0.73  -2
  -4   7  -2    1.43    0.73   1
   5   7  -3    9.37    1.97  -2
   5  -7   2    9.37    1.97   1
   5   7  -3    9.05    1.05  -2
   5  -7   2    9.05    1.05   1
  -5   7   3   11.19    1.38  -2
  -5  -7  -2   11.19    1.38   1
  -5   7   3    6.98    1.08  -2
  -5  -7  -2    6.98    1.08   1
  -5  -7   3    8.79    1.85  -2
  -5   7  -2    8.79    1.85   1
  -5  -7   3    7.22    1.24  -2
  -5   7  -2    7.22    1.24   1
  -5  -7   3   10.73    1.77  -2
  -5   7  -2   10.73    1.77   1
   5  -7  -3    8.44    0.97  -2
   5   7   2    8.44    0.97   1
  -6  -7  -2    6.35    1.09   1
  -6  -7  -2    5.46    1.08   1
   6  -7   2    8.46    1.04   1
  -6   7  -2    5.44    1.45   1
   6   7   2    8.72    1.00   1
   7  -7   2    1.45    0.59   1
  -7  -7  -2    0.90    0.62   1
   6  -8  -2    0.91    0.42   1
  -6  -8   2    0.86    0.45   1
  -5   8  -1    9.52    1.49  -2
  -5  -8   2    9.52    1.49   1
   5   8   1   13.66    1.30  -2
   5  -8  -2   13.66    1.30   1
  -5   8  -1    7.70    1.22  -2
  -5  -8   2    7.70    1.22   1
   5  -8   1    9.01    1.10  -2
   5   8  -2    9.01    1.10   1
  -5  -8  -1   10.15    1.79  -2
  -5   8   2   10.15    1.79   1
   4   8   1    0.74    0.72  -2
   4  -8  -2    0.74    0.72   1
  -4   8  -1    0.27    0.35  -2
  -4  -8   2    0.27    0.35   1
   4   8   1    0.43    0.33  -2
   4  -8  -2    0.43    0.33   1
  -4   8  -1    0.71    0.57  -2
  -4  -8   2    0.71    0.57   1
   4  -8   1    0.29    0.28  -2
   4   8  -2    0.29    0.28   1
  -4  -8  -1   -0.10    0.58  -2
  -4   8   2   -0.10    0.58   1
  -4  -8  -1   -0.65    0.47  -2
  -4   8   2   -0.65    0.47   1
  -4  -8  -1    0.36    0.63  -2
  -4   8   2    0.36    0.63   1
   3  -8  -2    2.53    0.98   1
   3  -8  -2    2.09    0.50   1
  -3  -8   2    2.31    0.74   1
  -3  -8   2    2.95    0.66   1
  -3   8   2    1.75    0.67   1
   3   8  -2    3.05    0.65   1
  -3   8   2    2.40    0.78   1
  -3   8   2    2.48    0.92   1
  -2  -8   2    3.23    0.66   1
  -2  -8   2    2.48    0.77   1
   2  -8  -2    1.76    0.46   1
   2  -8  -2    3.84    1.01   1
   2   8  -2    2.52    0.50   1
   2   8  -2    2.47    0.39   1
  -2   8   2    3.66    0.82   1
  -2   8   2    2.09    0.83   1
  -2   8   2    3.52    0.79   1
   2   8  -2    2.98    0.69   1
  -2   8   2    2.19    0.73   1
  -1  -8   2    0.23    0.31   1
  -1  -8   2    0.51    0.43   1
   1  -8  -2    0.18    0.23   1
   1   8  -2   -0.12    0.31   1
  -1   8   2    0.29    0.33   1
  -1   8   2    0.01    0.30   1
   1   8  -2    0.03    0.21   1
  -1   8   2   -0.04    0.24   1
  -1   8   2    0.14    0.33   1
   1   8  -2   -0.11    0.28   1
   1   8  -2    0.08    0.18   1
   1   8  -2    0.12    0.23   1
   0   8  -2   -0.42    0.30  -2
   0  -8   2   -0.42    0.30   1
   0   8   2   -0.26    0.36  -2
   0  -8  -2   -0.26    0.36   1
   0   8  -2    0.21    0.23  -2
   0  -8   2    0.21    0.23   1
   0   8   2    1.03    0.41  -2
   0  -8  -2    1.03    0.41   1
   0   8  -2    0.04    0.38  -2
   0  -8   2    0.04    0.38   1
   0  -8   2    0.09    0.34  -2
   0   8  -2    0.09    0.34   1
   0  -8   2    0.50    0.33  -2
   0   8  -2    0.50    0.33   1
   0  -8  -2    0.69    0.42  -2
   0   8   2    0.69    0.42   1
   0  -8  -2   -0.10    0.23  -2
   0   8   2   -0.10    0.23   1
   0  -8   2    0.38    0.37  -2
   0   8  -2    0.38    0.37   1
   0  -8  -2    0.48    0.30  -2
   0   8   2    0.48    0.30   1
   0  -8   2    0.53    0.39  -2
   0   8  -2    0.53    0.39   1
   0  -8  -2    0.09    0.36  -2
   0   8   2    0.09    0.36   1
   0  -8   2    0.53    0.37  -2
   0   8  -2    0.53    0.37   1
   0  -8  -2    0.18    0.35  -2
   0   8   2    0.18    0.35   1
  -1  -8  -2    7.51    1.21   1
   1  -8   2    5.90    0.84   1
   1  -8   2    4.74    1.09   1
  -1  -8  -2    6.19    0.91   1
  -1   8  -2    4.48    0.99   1
  -1   8  -2    4.95    0.88   1
  -1   8  -2    7.65    1.17   1
   1   8   2    3.61    0.65   1
   1   8   2    5.58    0.73   1
  -1   8  -2    5.84    0.98   1
   1   8   2    5.88    0.95   1
  -2  -8  -2    0.68    0.48   1
   2  -8   2    0.86    0.65   1
  -2  -8  -2    1.16    0.41   1
   2  -8   2    1.30    0.39   1
   2   8   2    2.79    0.66   1
  -2   8  -2    1.59    0.68   1
  -2   8  -2    2.06    0.62   1
  -2   8  -2    2.47    0.74   1
  -2   8  -2    1.71    0.61   1
   2   8   2    1.06    0.33   1
   2   8   2    2.12    0.37   1
   3  -8   2   -0.14    0.55   1
   3  -8   2    0.43    0.27   1
  -3  -8  -2    0.13    0.39   1
  -3  -8  -2   -0.06    0.23   1
  -3   8  -2   -0.12    0.40   1
  -3   8  -2   -0.34    0.37   1
   3   8   2   -0.05    0.27   1
  -3   8  -2    0.16    0.53   1
  -4   8   3    0.63    0.41  -2
  -4  -8  -2    0.63    0.41   1
   4   8  -3    1.85    0.53  -2
   4  -8   2    1.85    0.53   1
  -4   8   3   -0.26    0.39  -2
  -4  -8  -2   -0.26    0.39   1
   4   8  -3    0.42    0.72  -2
   4  -8   2    0.42    0.72   1
  -4  -8   3    1.56    0.93  -2
  -4   8  -2    1.56    0.93   1
   4  -8  -3    1.08    0.41  -2
   4   8   2    1.08    0.41   1
  -4  -8   3    0.75    0.67  -2
  -4   8  -2    0.75    0.67   1
  -4  -8   3    1.96    0.70  -2
  -4   8  -2    1.96    0.70   1
  -5   8   3    1.82    0.76  -2
  -5  -8  -2    1.82    0.76   1
   5   8  -3    3.69    0.72  -2
   5  -8   2    3.69    0.72   1
  -5   8   3    3.69    0.86  -2
  -5  -8  -2    3.69    0.86   1
  -5  -8   3    3.15    1.16  -2
  -5   8  -2    3.15    1.16   1
   5  -8  -3    3.47    0.65  -2
   5   8   2    3.47    0.65   1
  -6  -8  -2   14.40    1.79   1
   6  -8   2   20.82    1.54   1
   5   9   1    0.01    0.32  -2
   5  -9  -2    0.01    0.32   1
  -5   9  -1    0.32    0.43  -2
  -5  -9   2    0.32    0.43   1
   4   9   1    0.04    0.27  -2
   4  -9  -2    0.04    0.27   1
  -4   9  -1   -0.13    0.25  -2
  -4  -9   2   -0.13    0.25   1
  -4   9  -1   -0.08    0.58  -2
  -4  -9   2   -0.08    0.58   1
  -4  -9  -1   -0.46    0.53  -2
  -4   9   2   -0.46    0.53   1
  -4  -9  -1   -0.21    0.59  -2
  -4   9   2   -0.21    0.59   1
   3  -9  -2    0.79    0.39   1
  -3  -9   2    1.33    0.50   1
  -3  -9   2    1.24    0.78   1
   3  -9  -2    0.56    0.81   1
  -3   9   2    1.15    0.67   1
  -3   9   2    1.68    0.72   1
  -3   9   2    1.09    0.75   1
   3   9  -2    1.41    0.50   1
   2  -9  -2    2.72    0.61   1
  -2  -9   2    3.66    0.93   1
  -2  -9   2    4.12    0.77   1
   2   9  -2    5.03    0.95   1
  -2   9   2    4.94    1.04   1
   2   9  -2    4.09    0.67   1
  -2   9   2    2.99    1.01   1
  -2   9   2    3.33    0.92   1
  -2   9   2    3.59    0.89   1
  -1  -9   2    0.31    0.56   1
  -1  -9   2   -0.08    0.22   1
   1  -9  -2    0.98    0.41   1
  -1   9   2    0.24    0.33   1
  -1   9   2    0.60    0.48   1
   1   9  -2    0.02    0.29   1
  -1   9   2    0.19    0.36   1
   1   9  -2    0.44    0.44   1
  -1   9   2    0.38    0.47   1
   1   9  -2    0.83    0.33   1
   0   9   2    0.49    0.36  -2
   0  -9  -2    0.49    0.36   1
   0   9  -2    0.75    0.57  -2
   0  -9   2    0.75    0.57   1
   0   9  -2    0.10    0.28  -2
   0  -9   2    0.10    0.28   1
   0  -9  -2    0.29    0.31  -2
   0   9   2    0.29    0.31   1
   0  -9   2    0.89    0.56  -2
   0   9  -2    0.89    0.56   1
   0  -9   2    0.64    0.35  -2
   0   9  -2    0.64    0.35   1
   0  -9  -2    0.12    0.44  -2
   0   9   2    0.12    0.44   1
   0  -9  -2   -0.26    0.40  -2
   0   9   2   -0.26    0.40   1
   0  -9   2   -0.85    0.34  -2
   0   9  -2   -0.85    0.34   1
   1  -9   2    1.20    0.44   1
  -1  -9  -2    1.14    0.47   1
  -1  -9  -2    1.25    0.69   1
   1  -9   2    3.02    0.99   1
  -1   9  -2    1.43    0.61   1
   1   9   2    1.22    0.42   1
   1   9   2    1.87    0.55   1
  -1   9  -2    1.97    0.61   1
   1   9   2    2.69    0.73   1
  -1   9  -2    2.60    0.81   1
  -1   9  -2    1.76    0.63   1
  -2  -9  -2   -0.22    0.50   1
  -2  -9  -2    0.39    0.33   1
   2  -9   2    0.69    0.68   1
   2  -9   2    0.50    0.29   1
  -2   9  -2    0.58    0.50   1
   2   9   2    0.28    0.22   1
  -2   9  -2    0.38    0.55   1
   2   9   2    0.94    0.47   1
   2   9   2    0.38    0.26   1
  -2   9  -2    0.15    0.45   1
  -2   9  -2    0.24    0.41   1
  -3  -9  -2   -0.62    0.47   1
  -3  -9  -2   -0.19    0.28   1
   3  -9   2   -0.03    0.66   1
   3  -9   2    0.25    0.27   1
  -3   9  -2    0.26    0.52   1
  -3   9  -2    0.17    0.49   1
  -3   9  -2   -0.46    0.57   1
   3   9   2    0.14    0.34   1
  -4   9   3   -0.05    0.53  -2
  -4  -9  -2   -0.05    0.53   1
  -4   9   3    0.30    0.40  -2
  -4  -9  -2    0.30    0.40   1
   4   9  -3    0.36    0.37  -2
   4  -9   2    0.36    0.37   1
   4  -9  -3    1.21    0.50  -2
   4   9   2    1.21    0.50   1
  -4  -9   3   -0.17    0.70  -2
  -4   9  -2   -0.17    0.70   1
  -4  -9   3    0.24    0.67  -2
  -4   9  -2    0.24    0.67   1
   5   9  -3    0.24    0.37  -2
   5  -9   2    0.24    0.37   1
  -5   9   3    0.37    0.48  -2
  -5  -9  -2    0.37    0.48   1
   5  10   1   -0.21    0.38  -2
   5 -10  -2   -0.21    0.38   1
  -5  10  -1    0.26    0.43  -2
  -5 -10   2    0.26    0.43   1
  -4  10  -1    4.30    0.89  -2
  -4 -10   2    4.30    0.89   1
  -4  10  -1    0.76    0.79  -2
  -4 -10   2    0.76    0.79   1
   4  10   1    2.02    0.57  -2
   4 -10  -2    2.02    0.57   1
  -3 -10   2    2.27    0.63   1
   3 -10  -2    2.58    0.61   1
  -3 -10   2    2.51    0.95   1
  -3  10   2    2.56    1.09   1
  -3  10   2    1.66    0.84   1
   2 -10  -2   -0.03    0.27   1
  -2 -10   2    1.10    0.66   1
  -2 -10   2   -0.02    0.29   1
  -2  10   2    0.06    0.55   1
   2  10  -2    0.37    0.33   1
  -2  10   2    0.42    0.47   1
  -2  10   2    0.04    0.51   1
   1 -10  -2    6.05    0.94   1
  -1 -10   2    4.49    0.86   1
   1  10  -2    6.09    1.18   1
  -1  10   2    5.91    1.14   1
   1  10  -2    5.47    0.95   1
  -1  10   2    6.62    1.07   1
   0  10  -2    0.43    0.34  -2
   0 -10   2    0.43    0.34   1
   0  10   2    1.10    0.46  -2
   0 -10  -2    1.10    0.46   1
   0 -10   2    0.01    0.41  -2
   0  10  -2    0.01    0.41   1
   0 -10  -2    0.23    0.38  -2
   0  10   2    0.23    0.38   1
   0 -10  -2   -0.01    0.48  -2
   0  10   2   -0.01    0.48   1
   0 -10   2   -0.23    0.53  -2
   0  10  -2   -0.23    0.53   1
   0 -10  -2    0.41    0.55  -2
   0  10   2    0.41    0.55   1
   0 -10   2    1.07    0.46  -2
   0  10  -2    1.07    0.46   1
   1 -10   2    0.22    0.30   1
  -1 -10  -2    0.61    0.41   1
   1  10   2    1.41    0.43   1
  -1  10  -2    0.44    0.45   1
  -1  10  -2    0.85    0.59   1
   1  10   2    0.98    0.55   1
   1  10   2    0.39    0.42   1
   2 -10   2    0.00    0.29   1
  -2 -10  -2   -0.53    0.55   1
   2 -10   2    0.06    0.75   1
  -2 -10  -2    0.12    0.33   1
   2  10   2    0.52    0.51   1
   2  10   2   -0.15    0.24   1
  -2  10  -2    0.43    0.48   1
  -2  10  -2    0.11    0.52   1
  -2  10  -2    0.07    0.62   1
  -3 -10  -2    1.81    0.87   1
   3 -10   2    0.74    0.93   1
  -3 -10  -2    2.16    0.66   1
   3 -10   2    1.95    0.59   1
  -3  10  -2    2.62    0.93   1
  -3  10  -2    2.94    1.24   1
  -4  10   3    0.02    0.33  -2
  -4 -10  -2    0.02    0.33   1
   4  10  -3    0.09    0.39  -2
   4 -10   2    0.09    0.39   1
  -4  10   3   -0.26    0.66  -2
  -4 -10  -2   -0.26    0.66   1
  -4 -10   3    0.06    0.59  -2
  -4  10  -2    0.06    0.59   1
   5  10  -3    0.66    0.40  -2
   5 -10   2    0.66    0.40   1
  -5  10   3    1.33    0.60  -2
  -5 -10  -2    1.33    0.60   1
   3 -11  -2   -0.11    0.36   1
  -3 -11   2   -0.54    0.36   1
  -3 -11   2    0.05    0.71   1
  -3  11   2   -0.01    0.57   1
   2 -11  -2    0.04    0.35   1
  -2 -11   2    0.49    0.44   1
  -2  11   2    1.29    0.68   1
  -2  11   2   -0.10    0.52   1
   2  11  -2    0.43    0.34   1
  -1 -11   2    6.77    1.06   1
   1 -11  -2    7.45    1.09   1
  -1  11   2    8.04    1.31   1
   1  11  -2    7.21    1.13   1
  -1  11   2    7.89    1.23   1
   0  11   2   21.12    1.71  -2
   0 -11  -2   21.12    1.71   1
   0  11  -2   21.15    1.72  -2
   0 -11   2   21.15    1.72   1
   0 -11  -2   18.16    1.62  -2
   0  11   2   18.16    1.62   1
   0 -11  -2   18.62    2.10  -2
   0  11   2   18.62    2.10   1
   0 -11   2   24.47    2.39  -2
   0  11  -2   24.47    2.39   1
   1 -11   2    4.76    0.90   1
  -1 -11  -2    3.38    0.81   1
  -1  11  -2    2.35    0.83   1
   1  11   2    5.32    0.96   1
  -1  11  -2    7.96    1.25   1
   2 -11   2   -0.02    0.30   1
  -2 -11  -2   -0.04    0.35   1
  -2  11  -2   -0.19    0.60   1
   2  11   2   -0.10    0.28   1
  -2  11  -2    0.80    0.62   1
   3 -11   2   -0.01    0.34   1
  -3 -11  -2    0.37    0.84   1
  -3 -11  -2    0.28    0.40   1
  -3  11  -2    0.69    0.74   1
  -2 -12   2    0.40    0.44   1
   2 -12  -2    0.80    0.57   1
  -1 -12   2    1.48    0.55   1
   1 -12  -2    0.53    0.48   1
   1  12  -2    0.78    0.62   1
  -1  12   2    0.77    0.67   1
  -1  12   2    1.05    0.63   1
   0  12  -2    0.72    0.53  -2
   0 -12   2    0.72    0.53   1
   0  12   2    0.31    0.38  -2
   0 -12  -2    0.31    0.38   1
   0 -12   2    0.24    0.64  -2
   0  12  -2    0.24    0.64   1
   0 -12  -2    0.73    0.67  -2
   0  12   2    0.73    0.67   1
  -1 -12  -2    3.15    0.85   1
   1 -12   2    3.37    0.80   1
  -1  12  -2    3.51    1.10   1
   1  12   2    3.09    0.88   1
   2 -12   2   -0.16    0.33   1
  -2 -12  -2   -0.38    0.35   1
  -2  12  -2    0.38    0.66   1
  -8   0   3    0.39    0.48   1
  -8   0   3   -0.38    0.73   1
   8   0  -3    0.24    0.43   1
   8   0  -3    0.05    0.40   1
  -8   0   3    0.49    0.66   1
  -7   0   3    0.06    0.59   1
   7   0  -3    0.27    0.38   1
  -7   0   3    1.23    0.83   1
  -7   0   3    0.93    0.40   1
   7   0  -3    0.44    0.40   1
   6   0  -3    0.11    0.41   1
   6   0  -3   -0.14    0.22   1
  -6   0   3   -0.03    0.43   1
   6   0  -3    0.00    0.25   1
  -6   0   3   -0.14    0.24   1
  -6   0   3    0.22    0.45   1
   5   0   2    1.69    0.41  -2
   5   0  -3    1.69    0.41   1
  -5   0  -2    2.03    0.44  -2
  -5   0   3    2.03    0.44   1
   5   0   2    2.72    0.49  -2
   5   0  -3    2.72    0.49   1
   5   0   2    2.92    0.70  -2
   5   0  -3    2.92    0.70   1
  -5   0  -2    2.40    0.62  -2
  -5   0   3    2.40    0.62   1
  -5   0  -2    3.09    0.82  -2
  -5   0   3    3.09    0.82   1
  -4   0  -2    0.02    0.11  -2
  -4   0   3    0.02    0.11   1
   4   0   2   -0.01    0.11  -2
   4   0  -3   -0.01    0.11   1
   4   0   2   -0.14    0.23  -2
   4   0  -3   -0.14    0.23   1
  -4   0  -2    0.00    0.13  -2
  -4   0   3    0.00    0.13   1
  -4   0  -2    0.18    0.28  -2
  -4   0   3    0.18    0.28   1
   4   0   2   -0.02    0.13  -2
   4   0  -3   -0.02    0.13   1
  -4   0  -2    0.01    0.21  -2
  -4   0   3    0.01    0.21   1
  -4   0  -2    0.07    0.18  -2
  -4   0   3    0.07    0.18   1
   4   0   2    0.02    0.21  -2
   4   0  -3    0.02    0.21   1
  -3   0   3   45.52    2.91   1
  -2   0   3    0.02    0.06   1
  -2   0   3    0.07    0.13   1
  -2   0   3   -0.04    0.09   1
   2   0  -3    0.12    0.13   1
   2   0  -3    0.03    0.09   1
  -2   0   3   -0.03    0.07   1
   2   0  -3   -0.03    0.09   1
   2   0  -3    0.01    0.05   1
  -2   0   3    0.08    0.10   1
   2   0  -3    0.02    0.05   1
  -2   0   3    0.02    0.05   1
  -1   0   3   46.33    1.97   1
   1   0  -3   41.10    2.46   1
   1   0  -3   45.04    1.84   1
  -1   0   3   44.96    2.46   1
  -1   0   3   45.13    2.20   1
  -1   0   3   45.52    1.98   1
   1   0  -3   47.27    1.98   1
   1   0  -3   44.64    2.20   1
   0   0  -3    0.19    0.04  -2
   0   0   3    0.19    0.04   1
   0   0  -3   -0.04    0.01  -2
   0   0   3   -0.04    0.01   1
   0   0   3    0.00    0.03  -2
   0   0  -3    0.00    0.03   1
   0   0   3   -0.05    0.01  -2
   0   0  -3   -0.05    0.01   1
   0   0  -3    0.04    0.03  -2
   0   0   3    0.04    0.03   1
   0   0  -3   -0.04    0.01  -2
   0   0   3   -0.04    0.01   1
   0   0   3    0.01    0.02  -2
   0   0  -3    0.01    0.02   1
   0   0   3   -0.01    0.02  -2
   0   0  -3   -0.01    0.02   1
   0   0  -3   -0.03    0.03  -2
   0   0   3   -0.03    0.03   1
   0   0   3    0.07    0.03  -2
   0   0  -3    0.07    0.03   1
   0   0   3    0.00    0.02  -2
   0   0  -3    0.00    0.02   1
   0   0  -3    0.01    0.02  -2
   0   0   3    0.01    0.02   1
   1   0   3    3.53    0.32   1
  -1   0  -3    3.64    0.31   1
  -1   0  -3    3.72    0.35   1
   1   0   3    3.94    0.24   1
   1   0   3    4.08    0.28   1
   1   0   3    3.57    0.36   1
  -1   0  -3    3.80    0.22   1
   2   0   3   -0.04    0.06   1
   2   0   3   -0.06    0.08   1
   2   0   3   -0.03    0.05   1
  -2   0  -3    0.01    0.12   1
  -2   0  -3    0.01    0.08   1
  -2   0  -3   -0.01    0.04   1
   2   0   3   -0.02    0.11   1
   3   0   3   52.24    2.75   1
   3   0   3   64.94    3.23   1
   4   0  -4    0.04    0.26  -2
   4   0   3    0.04    0.26   1
  -4   0   4    0.02    0.21  -2
  -4   0  -3    0.02    0.21   1
   4   0  -4   -0.07    0.13  -2
   4   0   3   -0.07    0.13   1
  -4   0   4    0.00    0.09  -2
  -4   0  -3    0.00    0.09   1
   4   0  -4    0.02    0.12  -2
   4   0   3    0.02    0.12   1
  -4   0   4    0.17    0.22  -2
  -4   0  -3    0.17    0.22   1
   4   0  -4    0.12    0.21  -2
   4   0   3    0.12    0.21   1
  -4   0   4    0.01    0.20  -2
  -4   0  -3    0.01    0.20   1
   5   0  -4   16.18    1.20  -2
   5   0   3   16.18    1.20   1
   5   0  -4   14.09    1.10  -2
   5   0   3   14.09    1.10   1
  -5   0   4   15.49    1.71  -2
  -5   0  -3   15.49    1.71   1
   5   0  -4   17.47    2.05  -2
   5   0   3   17.47    2.05   1
  -5   0   4   16.67    1.23  -2
  -5   0  -3   16.67    1.23   1
  -5   0   4   13.99    1.79  -2
  -5   0  -3   13.99    1.79   1
   5   0  -4   14.54    1.64  -2
   5   0   3   14.54    1.64   1
  -6   0  -3   -0.14    0.19   1
  -6   0  -3   -0.13    0.43   1
   6   0   3    0.08    0.50   1
  -6   0  -3   -0.38    0.35   1
   6   0   3    0.08    0.28   1
   6   0   3   -0.17    0.19   1
   6   0   3   -0.08    0.38   1
  -7   0  -3   -0.06    0.56   1
   7   0   3   -0.42    0.57   1
   7   0   3   -0.20    0.27   1
   7   0   3   -0.22    0.46   1
  -7   0  -3    0.51    0.38   1
   7   0   3    0.76    0.45   1
  -7   0  -3   -0.33    0.51   1
  -8   0  -3    0.39    0.68   1
   8   0   3    0.05    0.42   1
  -8   0  -3    0.31    0.44   1
   8   0   3    0.01    0.61   1
  -8   0  -3   -0.14    0.69   1
   8   0   3    0.03    0.42   1
  -8  -1   3   -0.11    0.44   1
   8   1  -3    0.68    0.48   1
  -8   1   3    0.40    0.43   1
   8   1  -3   -0.05    0.40   1
  -8   1   3    0.38    0.80   1
  -7  -1   3    4.87    1.11   1
   7  -1  -3    4.59    0.80   1
   7  -1  -3    4.15    0.77   1
  -7  -1   3    5.90    0.95   1
  -7  -1   3    5.81    1.21   1
  -7   1   3    7.11    1.56   1
   7   1  -3    3.72    0.97   1
   7   1  -3    6.07    0.95   1
  -7   1   3    4.65    1.20   1
  -7   1   3    4.66    0.79   1
   7   1  -3    3.92    0.77   1
   6  -1  -3    0.49    0.31   1
  -6  -1   3    0.38    0.43   1
  -6  -1   3    0.71    0.40   1
   6  -1  -3    0.10    0.25   1
  -6  -1   3    0.36    0.48   1
  -6   1   3    0.89    0.36   1
   6   1  -3    0.56    0.34   1
  -6   1   3    0.76    0.57   1
   6   1  -3    0.06    0.29   1
  -6   1   3    0.81    0.60   1
   6   1  -3    0.62    0.44   1
   5   1   2    0.48    0.36  -2
   5  -1  -3    0.48    0.36   1
   5   1   2    0.21    0.17  -2
   5  -1  -3    0.21    0.17   1
  -5   1  -2   -0.13    0.17  -2
  -5  -1   3   -0.13    0.17   1
   5   1   2    0.06    0.18  -2
   5  -1  -3    0.06    0.18   1
  -5   1  -2    0.15    0.28  -2
  -5  -1   3    0.15    0.28   1
  -5   1  -2    0.02    0.24  -2
  -5  -1   3    0.02    0.24   1
   5   1   2   -0.32    0.34  -2
   5  -1  -3   -0.32    0.34   1
   5  -1   2    0.16    0.21  -2
   5   1  -3    0.16    0.21   1
  -5  -1  -2    0.07    0.28  -2
  -5   1   3    0.07    0.28   1
  -5  -1  -2    0.00    0.32  -2
  -5   1   3    0.00    0.32   1
   5  -1   2    0.20    0.29  -2
   5   1  -3    0.20    0.29   1
   5  -1   2    0.14    0.17  -2
   5   1  -3    0.14    0.17   1
   4   1   2    5.77    0.93  -2
   4  -1  -3    5.77    0.93   1
   4   1   2    4.10    0.52  -2
   4  -1  -3    4.10    0.52   1
   4   1   2    5.63    1.06  -2
   4  -1  -3    5.63    1.06   1
  -4   1  -2    4.96    0.87  -2
  -4  -1   3    4.96    0.87   1
  -4   1  -2    5.44    0.64  -2
  -4  -1   3    5.44    0.64   1
  -4   1  -2    4.65    0.79  -2
  -4  -1   3    4.65    0.79   1
  -4   1  -2    4.81    0.74  -2
  -4  -1   3    4.81    0.74   1
   4   1   2    4.78    0.58  -2
   4  -1  -3    4.78    0.58   1
  -4  -1  -2    4.90    0.83  -2
  -4   1   3    4.90    0.83   1
   4  -1   2    4.26    0.70  -2
   4   1  -3    4.26    0.70   1
  -4  -1  -2    3.11    0.77  -2
  -4   1   3    3.11    0.77   1
   4  -1   2    3.71    0.55  -2
   4   1  -3    3.71    0.55   1
   4  -1   2    4.21    0.57  -2
   4   1  -3    4.21    0.57   1
   3  -1  -3    3.77    0.40   1
  -3  -1   3    5.82    0.57   1
  -3  -1   3    5.78    0.66   1
  -3  -1   3    3.76    0.65   1
  -3  -1   3    4.26    0.46   1
   3  -1  -3    4.53    0.71   1
   3  -1  -3    3.67    0.41   1
   3  -1  -3    3.32    0.62   1
   3  -1  -3    5.02    0.86   1
   3  -1  -3    3.02    0.71   1
  -3  -1   3    3.99    0.53   1
  -3  -1   3    4.57    0.68   1
   3   1  -3    4.26    0.59   1
  -3   1   3    5.40    0.77   1
   3   1  -3    4.47    0.52   1
  -3   1   3    4.87    0.88   1
   3   1  -3    4.76    0.53   1
  -3   1   3    4.98    0.85   1
  -3   1   3    5.65    0.77   1
   3   1  -3    4.26    0.47   1
   3   1  -3    3.55    0.62   1
  -2  -1   3    7.26    0.53   1
  -2  -1   3    8.19    0.69   1
  -2  -1   3    7.86    0.52   1
  -2  -1   3    7.91    0.64   1
  -2  -1   3    7.84    0.52   1
   2  -1  -3    7.19    0.65   1
   2  -1  -3    8.93    0.86   1
   2  -1  -3    7.23    0.44   1
  -2  -1   3    7.47    0.55   1
   2  -1  -3    7.19    0.89   1
   2   1  -3    7.61    0.50   1
   2   1  -3    8.09    0.67   1
  -2   1   3    6.27    0.82   1
  -2   1   3    7.11    0.66   1
   2   1  -3    7.12    0.55   1
  -2   1   3    8.50    0.70   1
   2   1  -3    7.66    0.53   1
  -2   1   3    6.74    0.90   1
  -1  -1   3   35.57    1.57   1
  -1  -1   3   34.11    1.58   1
  -1  -1   3   34.67    1.58   1
   1  -1  -3   32.50    1.53   1
   1  -1  -3   32.21    1.49   1
  -1  -1   3   33.01    1.58   1
  -1  -1   3   33.31    1.79   1
   1  -1  -3   33.61    1.78   1
  -1  -1   3   33.86    1.52   1
   1  -1  -3   31.40    1.97   1
   1  -1  -3   33.90    1.53   1
   1   1  -3   32.92    1.50   1
   1   1  -3   33.25    1.67   1
  -1   1   3   33.10    1.60   1
  -1   1   3   34.66    1.77   1
  -1   1   3   35.36    1.58   1
   1   1  -3   32.08    1.81   1
  -1   1   3   32.71    1.49   1
   1   1  -3   34.39    1.54   1
   0   1  -3    9.50    0.51  -2
   0  -1   3    9.50    0.51   1
   0   1  -3    8.25    0.50  -2
   0  -1   3    8.25    0.50   1
   0   1   3    8.75    0.47  -2
   0  -1  -3    8.75    0.47   1
   0   1   3    7.92    0.49  -2
   0  -1  -3    7.92    0.49   1
   0   1  -3    8.82    0.50  -2
   0  -1   3    8.82    0.50   1
   0   1  -3    8.70    0.51  -2
   0  -1   3    8.70    0.51   1
   0   1   3    8.87    0.51  -2
   0  -1  -3    8.87    0.51   1
   0   1  -3    8.62    0.53  -2
   0  -1   3    8.62    0.53   1
   0   1   3    8.36    0.49  -2
   0  -1  -3    8.36    0.49   1
   0   1  -3    8.90    0.56  -2
   0  -1   3    8.90    0.56   1
   0   1  -3    8.92    0.46  -2
   0  -1   3    8.92    0.46   1
   0   1   3    9.46    0.57  -2
   0  -1  -3    9.46    0.57   1
   0   1  -3    8.42    0.50  -2
   0  -1   3    8.42    0.50   1
   0  -1  -3    8.75    0.47  -2
   0   1   3    8.75    0.47   1
   0  -1   3    8.28    0.49  -2
   0   1  -3    8.28    0.49   1
   0  -1   3    8.62    0.46  -2
   0   1  -3    8.62    0.46   1
   0  -1   3    8.32    0.52  -2
   0   1  -3    8.32    0.52   1
   0  -1   3    8.99    0.51  -2
   0   1  -3    8.99    0.51   1
   0  -1   3    8.28    0.50  -2
   0   1  -3    8.28    0.50   1
   0  -1  -3    8.95    0.49  -2
   0   1   3    8.95    0.49   1
   0  -1  -3    8.55    0.49  -2
   0   1   3    8.55    0.49   1
   0  -1   3    8.88    0.51  -2
   0   1  -3    8.88    0.51   1
   0  -1  -3    8.74    0.43  -2
   0   1   3    8.74    0.43   1
   0  -1   3    8.86    0.55  -2
   0   1  -3    8.86    0.55   1
   0  -1  -3    9.21    0.55  -2
   0   1   3    9.21    0.55   1
   0  -1   3    8.65    0.50  -2
   0   1  -3    8.65    0.50   1
   1  -1   3    0.86    0.20   1
  -1  -1  -3    0.70    0.09   1
   1  -1   3    0.65    0.12   1
  -1  -1  -3    0.58    0.14   1
  -1  -1  -3    0.67    0.11   1
  -1  -1  -3    0.99    0.15   1
  -1  -1  -3    1.04    0.15   1
  -1   1  -3    0.69    0.11   1
  -1   1  -3    0.71    0.18   1
  -1   1  -3    0.66    0.21   1
   1   1   3    0.95    0.17   1
   1   1   3    0.82    0.10   1
  -1   1  -3    0.76    0.14   1
   1   1   3    0.93    0.09   1
  -1   1  -3    0.55    0.11   1
   1   1   3    0.57    0.12   1
   1   1   3    1.29    0.20   1
   1   1   3    0.66    0.13   1
  -2  -1  -3   53.40    2.97   1
   2  -1   3   52.48    2.46   1
   2  -1   3   47.57    3.15   1
  -2  -1  -3   55.87    2.57   1
  -2  -1  -3   44.34    2.64   1
  -2  -1  -3   54.49    2.58   1
   2  -1   3   55.87    2.89   1
   2   1   3   54.22    2.40   1
   2   1   3   58.64    2.76   1
  -2   1  -3   59.97    2.90   1
   2   1   3   50.47    3.00   1
   2   1   3   54.44    2.59   1
  -2   1  -3   54.99    2.86   1
   2   1   3   54.14    2.56   1
  -3  -1  -3    9.88    0.75   1
  -3  -1  -3    9.88    0.87   1
   3  -1   3    8.49    1.17   1
   3  -1   3    8.85    0.63   1
  -3  -1  -3    8.17    0.57   1
  -3  -1  -3    8.69    0.71   1
   3  -1   3    7.68    0.97   1
   3   1   3    9.00    0.89   1
  -3   1  -3    8.52    1.00   1
   3   1   3    9.11    0.72   1
  -3   1  -3   10.03    1.24   1
   3   1   3    7.92    0.77   1
   4   1  -4   35.37    2.40  -2
   4  -1   3   35.37    2.40   1
   4   1  -4   37.75    2.76  -2
   4  -1   3   37.75    2.76   1
   4   1  -4   36.20    1.88  -2
   4  -1   3   36.20    1.88   1
   4   1  -4   36.02    1.95  -2
   4  -1   3   36.02    1.95   1
  -4   1   4   35.00    2.50  -2
  -4  -1  -3   35.00    2.50   1
  -4   1   4   36.51    1.92  -2
  -4  -1  -3   36.51    1.92   1
  -4   1   4   36.64    2.05  -2
  -4  -1  -3   36.64    2.05   1
  -4   1   4   39.76    2.53  -2
  -4  -1  -3   39.76    2.53   1
  -4  -1   4   37.59    2.71  -2
  -4   1  -3   37.59    2.71   1
   4  -1  -4   35.52    2.04  -2
   4   1   3   35.52    2.04   1
  -4  -1   4   32.89    2.31  -2
  -4   1  -3   32.89    2.31   1
   4  -1  -4   32.86    2.49  -2
   4   1   3   32.86    2.49   1
   4  -1  -4   35.93    1.94  -2
   4   1   3   35.93    1.94   1
   4  -1  -4   38.50    2.33  -2
   4   1   3   38.50    2.33   1
  -5   1   4    1.17    0.38  -2
  -5  -1  -3    1.17    0.38   1
   5   1  -4    0.98    0.34  -2
   5  -1   3    0.98    0.34   1
   5   1  -4    0.64    0.51  -2
   5  -1   3    0.64    0.51   1
   5   1  -4    0.34    0.33  -2
   5  -1   3    0.34    0.33   1
  -5   1   4    1.33    0.47  -2
  -5  -1  -3    1.33    0.47   1
  -5   1   4    0.01    0.30  -2
  -5  -1  -3    0.01    0.30   1
   5   1  -4    1.31    0.41  -2
   5  -1   3    1.31    0.41   1
   5  -1  -4    0.76    0.30  -2
   5   1   3    0.76    0.30   1
  -5  -1   4    0.77    0.46  -2
  -5   1  -3    0.77    0.46   1
   5  -1  -4    0.87    0.33  -2
   5   1   3    0.87    0.33   1
  -5  -1   4    0.23    0.41  -2
  -5   1  -3    0.23    0.41   1
   5  -1  -4    1.41    0.57  -2
   5   1   3    1.41    0.57   1
   5  -1  -4    0.92    0.44  -2
   5   1   3    0.92    0.44   1
   6  -1   3    1.34    0.78   1
  -6  -1  -3    3.12    0.92   1
   6  -1   3    2.34    0.81   1
   6  -1   3    5.81    0.86   1
  -6  -1  -3    4.78    1.03   1
   6  -1   3    5.07    0.79   1
  -6  -1  -3    3.66    0.71   1
  -6   1  -3    4.12    1.05   1
  -6   1  -3    2.54    0.89   1
   6   1   3    5.28    0.86   1
   6   1   3    3.96    1.01   1
   6   1   3    3.12    0.84   1
   6   1   3    3.70    0.70   1
   7  -1   3    0.22    0.33   1
   7  -1   3    0.13    0.73   1
   7  -1   3    0.16    0.31   1
  -7  -1  -3   -0.13    0.53   1
  -7  -1  -3    0.28    0.52   1
   7  -1   3    0.70    0.63   1
  -7  -1  -3    0.13    0.32   1
   7   1   3   -0.02    0.36   1
  -7   1  -3    0.16    0.65   1
   7   1   3   -0.29    0.28   1
  -7   1  -3    0.02    0.47   1
   7   1   3    0.45    0.50   1
  -7   1  -3   -0.11    0.34   1
   7   1   3    0.14    0.63   1
   8  -1   3   -0.23    0.63   1
   8  -1   3   -0.08    0.42   1
  -8  -1  -3    0.08    0.43   1
  -8  -1  -3   -0.38    0.68   1
   8  -1   3    0.29    0.42   1
   8   1   3    1.21    0.55   1
   8   1   3    0.11    0.61   1
  -8   1  -3   -0.08    0.78   1
  -8   1  -3    0.50    0.44   1
   8   1   3   -0.10    0.34   1
  -8  -2   3    0.32    0.47   1
   8   2  -3   -0.13    0.43   1
  -8   2   3    1.14    0.85   1
   7  -2  -3    7.58    0.98   1
  -7  -2   3    6.28    1.01   1
   7  -2  -3    5.64    0.84   1
   7   2  -3    6.40    1.00   1
  -7   2   3    5.76    1.54   1
  -7   2   3    2.88    1.12   1
  -7   2   3    4.35    0.79   1
   6  -2  -3  131.12    6.14   1
   6  -2  -3  139.09    6.60   1
  -6  -2   3  148.92    8.07   1
   6  -2  -3  154.01    8.89   1
  -6  -2   3  144.27    6.79   1
  -6  -2   3  142.55    7.35   1
  -6   2   3  136.73    7.64   1
   6   2  -3  149.36    7.47   1
   6   2  -3  133.17    6.32   1
  -6   2   3  137.32    8.55   1
  -5   2  -2    1.53    0.43  -2
  -5  -2   3    1.53    0.43   1
   5   2   2    1.23    0.35  -2
   5  -2  -3    1.23    0.35   1
  -5   2  -2    1.97    0.62  -2
  -5  -2   3    1.97    0.62   1
   5   2   2    1.00    0.30  -2
   5  -2  -3    1.00    0.30   1
  -5   2  -2    1.94    0.56  -2
  -5  -2   3    1.94    0.56   1
  -5   2  -2    2.55    0.59  -2
  -5  -2   3    2.55    0.59   1
   5   2   2    2.53    0.87  -2
   5  -2  -3    2.53    0.87   1
   5  -2   2    2.16    0.53  -2
   5   2  -3    2.16    0.53   1
  -5  -2  -2    0.72    0.54  -2
  -5   2   3    0.72    0.54   1
   5  -2   2    1.06    0.38  -2
   5   2  -3    1.06    0.38   1
  -5  -2  -2    2.89    0.74  -2
  -5   2   3    2.89    0.74   1
  -4   2  -2    0.14    0.17  -2
  -4  -2   3    0.14    0.17   1
  -4   2  -2    0.14    0.19  -2
  -4  -2   3    0.14    0.19   1
   4   2   2   -0.03    0.09  -2
   4  -2  -3   -0.03    0.09   1
  -4   2  -2    0.06    0.20  -2
  -4  -2   3    0.06    0.20   1
  -4   2  -2    0.02    0.16  -2
  -4  -2   3    0.02    0.16   1
   4   2   2   -0.17    0.29  -2
   4  -2  -3   -0.17    0.29   1
   4   2   2    0.18    0.13  -2
   4  -2  -3    0.18    0.13   1
  -4   2  -2    0.02    0.19  -2
  -4  -2   3    0.02    0.19   1
  -4  -2  -2   -0.09    0.25  -2
  -4   2   3   -0.09    0.25   1
  -4  -2  -2   -0.17    0.21  -2
  -4   2   3   -0.17    0.21   1
   4  -2   2   -0.04    0.16  -2
   4   2  -3   -0.04    0.16   1
   4  -2   2    0.11    0.13  -2
   4   2  -3    0.11    0.13   1
   4  -2   2   -0.08    0.14  -2
   4   2  -3   -0.08    0.14   1
   3  -2  -3   -0.06    0.21   1
  -3  -2   3    0.04    0.13   1
   3  -2  -3   -0.02    0.06   1
  -3  -2   3   -0.08    0.07   1
  -3  -2   3   -0.11    0.13   1
  -3  -2   3   -0.03    0.09   1
   3  -2  -3   -0.07    0.19   1
  -3  -2   3    0.01    0.03   1
  -3  -2   3   -0.03    0.12   1
  -3  -2   3   -0.09    0.10   1
  -3  -2   3    0.01    0.04   1
  -3   2   3   -0.04    0.05   1
  -3   2   3    0.00    0.17   1
   3   2  -3   -0.01    0.08   1
  -3   2   3    0.01    0.19   1
   3   2  -3    0.06    0.18   1
   3   2  -3    0.02    0.13   1
  -3   2   3    0.00    0.24   1
   3   2  -3   -0.06    0.10   1
  -2  -2   3    6.15    0.44   1
  -2  -2   3    5.50    0.40   1
  -2  -2   3    5.60    0.36   1
   2  -2  -3    4.45    0.66   1
  -2  -2   3    5.17    0.44   1
  -2  -2   3    5.60    0.35   1
  -2  -2   3    5.63    0.50   1
   2  -2  -3    4.75    0.76   1
   2  -2  -3    5.25    0.37   1
  -2  -2   3    5.60    0.43   1
  -2  -2   3    6.46    0.49   1
   2   2  -3    5.46    0.43   1
  -2   2   3    5.74    0.71   1
  -2   2   3    6.05    0.86   1
  -2   2   3    5.85    0.76   1
   2   2  -3    5.90    0.41   1
  -2   2   3    5.34    0.40   1
   2   2  -3    4.65    0.46   1
  -1  -2   3  624.59   25.68   1
  -1  -2   3  623.38   27.05   1
  -1  -2   3  560.81   27.87   1
   1  -2  -3  597.59   30.45   1
  -1  -2   3  618.11   26.18   1
   1  -2  -3  610.45   27.40   1
   1  -2  -3  605.99   27.65   1
  -1  -2   3  590.84   27.33   1
   1  -2  -3  594.03   25.58   1
  -1  -2   3  586.42   26.22   1
   1  -2  -3  604.92   26.19   1
  -1  -2   3  605.31   30.19   1
   1   2  -3  607.15   26.99   1
   1   2  -3  617.94   27.33   1
   1   2  -3  597.34   30.08   1
   1   2  -3  615.86   26.12   1
  -1   2   3  611.84   26.23   1
   1   2  -3  607.44   27.40   1
  -1   2   3  586.75   30.42   1
  -1   2   3  623.25   27.45   1
   1   2  -3  595.93   27.85   1
  -1   2   3  566.58   30.45   1
   0   2  -3  276.61   12.76  -2
   0  -2   3  276.61   12.76   1
   0   2   3  281.50   12.21  -2
   0  -2  -3  281.50   12.21   1
   0   2  -3  288.89   12.76  -2
   0  -2   3  288.89   12.76   1
   0   2   3  285.13   12.79  -2
   0  -2  -3  285.13   12.79   1
   0   2  -3  272.67   12.19  -2
   0  -2   3  272.67   12.19   1
   0   2   3  270.30   14.03  -2
   0  -2  -3  270.30   14.03   1
   0   2  -3  274.08   14.04  -2
   0  -2   3  274.08   14.04   1
   0   2  -3  263.08   12.94  -2
   0  -2   3  263.08   12.94   1
   0   2   3  276.36   11.90  -2
   0  -2  -3  276.36   11.90   1
   0   2  -3  284.12   11.89  -2
   0  -2   3  284.12   11.89   1
   0   2  -3  283.05   12.63  -2
   0  -2   3  283.05   12.63   1
   0   2   3  268.83   12.96  -2
   0  -2  -3  268.83   12.96   1
   0  -2   3  291.71   12.76  -2
   0   2  -3  291.71   12.76   1
   0  -2   3  273.44   12.61  -2
   0   2  -3  273.44   12.61   1
   0  -2  -3  271.91   12.76  -2
   0   2   3  271.91   12.76   1
   0  -2  -3  271.09   14.01  -2
   0   2   3  271.09   14.01   1
   0  -2  -3  291.46   12.20  -2
   0   2   3  291.46   12.20   1
   0  -2   3  286.09   12.77  -2
   0   2  -3  286.09   12.77   1
   0  -2  -3  261.56   12.94  -2
   0   2   3  261.56   12.94   1
   0  -2  -3  280.48   12.74  -2
   0   2   3  280.48   12.74   1
   0  -2   3  276.23   12.94  -2
   0   2  -3  276.23   12.94   1
   0  -2   3  283.75   12.21  -2
   0   2  -3  283.75   12.21   1
   0  -2   3  269.46   14.01  -2
   0   2  -3  269.46   14.01   1
   0  -2   3  272.37   12.74  -2
   0   2  -3  272.37   12.74   1
  -1  -2  -3   77.65    3.58   1
  -1  -2  -3   74.28    3.45   1
  -1  -2  -3   70.84    3.44   1
   1  -2   3   76.61    3.39   1
  -1  -2  -3   75.69    3.67   1
   1  -2   3   78.37    3.57   1
  -1  -2  -3   79.70    3.84   1
   1  -2   3   72.24    3.79   1
   1  -2   3   76.60    3.78   1
   1  -2   3   76.60    3.44   1
   1  -2   3   72.51    4.20   1
   1  -2   3   74.59    3.74   1
   1   2   3   77.49    3.84   1
  -1   2  -3   78.80    3.59   1
   1   2   3   71.69    3.64   1
  -1   2  -3   73.59    3.72   1
   1   2   3   74.13    3.21   1
  -1   2  -3   78.44    3.48   1
   1   2   3   74.51    3.57   1
  -1   2  -3   78.86    3.81   1
  -1   2  -3   73.02    4.18   1
  -1   2  -3   73.12    3.77   1
  -2  -2  -3    1.11    0.15   1
  -2  -2  -3    1.47    0.29   1
  -2  -2  -3    1.43    0.22   1
  -2  -2  -3    1.40    0.22   1
   2  -2   3    0.58    0.16   1
  -2  -2  -3    1.57    0.23   1
   2   2   3    1.07    0.24   1
   2   2   3    0.81    0.20   1
  -2   2  -3    1.13    0.16   1
   2   2   3    1.06    0.23   1
  -2   2  -3    1.62    0.46   1
   2   2   3    1.43    0.22   1
  -2   2  -3    0.76    0.28   1
   2   2   3    0.97    0.17   1
  -2   2  -3    1.33    0.19   1
   2   2   3    1.21    0.26   1
   3  -2   3   26.56    1.81   1
  -3  -2  -3   25.21    1.38   1
   3  -2   3   23.34    1.32   1
  -3  -2  -3   26.75    1.51   1
  -3  -2  -3   27.74    1.45   1
  -3  -2  -3   22.77    1.56   1
   3  -2   3   25.09    2.02   1
  -3  -2  -3   25.27    1.17   1
   3   2   3   26.29    1.50   1
   3   2   3   25.25    1.68   1
  -3   2  -3   23.83    1.71   1
  -3   2  -3   22.90    1.94   1
   3   2   3   24.41    1.36   1
   3   2   3   22.97    1.38   1
   4   2  -4   12.08    1.43  -2
   4  -2   3   12.08    1.43   1
  -4   2   4   10.30    0.73  -2
  -4  -2  -3   10.30    0.73   1
  -4   2   4    8.83    1.12  -2
  -4  -2  -3    8.83    1.12   1
  -4   2   4    9.49    0.94  -2
  -4  -2  -3    9.49    0.94   1
   4   2  -4    9.89    0.76  -2
   4  -2   3    9.89    0.76   1
  -4   2   4   10.17    0.49  -2
  -4  -2  -3   10.17    0.49   1
  -4   2   4   10.18    0.52  -2
  -4  -2  -3   10.18    0.52   1
   4   2  -4    9.53    1.45  -2
   4  -2   3    9.53    1.45   1
  -4   2   4    8.95    0.98  -2
  -4  -2  -3    8.95    0.98   1
  -4  -2   4   11.15    1.38  -2
  -4   2  -3   11.15    1.38   1
   4  -2  -4   11.38    0.92  -2
   4   2   3   11.38    0.92   1
  -4  -2   4    9.60    1.40  -2
  -4   2  -3    9.60    1.40   1
   4  -2  -4    9.11    1.06  -2
   4   2   3    9.11    1.06   1
   4  -2  -4   11.81    0.77  -2
   4   2   3   11.81    0.77   1
   4  -2  -4   10.33    1.01  -2
   4   2   3   10.33    1.01   1
   5   2  -4   22.08    1.94  -2
   5  -2   3   22.08    1.94   1
   5   2  -4   20.71    1.38  -2
   5  -2   3   20.71    1.38   1
  -5   2   4   20.00    1.79  -2
  -5  -2  -3   20.00    1.79   1
   5   2  -4   25.00    2.77  -2
   5  -2   3   25.00    2.77   1
   5   2  -4   20.64    1.36  -2
   5  -2   3   20.64    1.36   1
  -5   2   4   23.92    1.57  -2
  -5  -2  -3   23.92    1.57   1
  -5   2   4   19.55    1.71  -2
  -5  -2  -3   19.55    1.71   1
   5  -2  -4   22.96    1.57  -2
   5   2   3   22.96    1.57   1
   5  -2  -4   20.79    1.69  -2
   5   2   3   20.79    1.69   1
   5  -2  -4   24.17    1.54  -2
   5   2   3   24.17    1.54   1
   5  -2  -4   20.98    1.85  -2
   5   2   3   20.98    1.85   1
  -5  -2   4   20.04    1.80  -2
  -5   2  -3   20.04    1.80   1
  -5  -2   4   22.47    2.17  -2
  -5   2  -3   22.47    2.17   1
   6  -2   3   -0.22    0.53   1
   6  -2   3   -0.03    0.22   1
   6  -2   3    0.48    0.48   1
  -6  -2  -3   -0.22    0.35   1
  -6  -2  -3    0.22    0.41   1
  -6  -2  -3    0.37    0.29   1
   6  -2   3   -0.08    0.20   1
   6   2   3   -0.14    0.45   1
  -6   2  -3   -0.12    0.47   1
   6   2   3    0.37    0.33   1
  -6   2  -3   -0.04    0.50   1
   6   2   3    0.10    0.35   1
   6   2   3   -0.07    0.24   1
   7  -2   3    1.88    1.00   1
   7  -2   3    2.87    0.70   1
   7  -2   3    3.34    0.74   1
  -7  -2  -3    1.93    0.74   1
  -7  -2  -3    2.89    0.73   1
   7  -2   3    1.49    0.79   1
   7   2   3    3.47    0.82   1
  -7   2  -3    4.36    1.21   1
   7   2   3    3.01    0.76   1
  -7   2  -3    1.21    0.94   1
   7   2   3    1.98    0.82   1
   8  -2   3   -0.01    0.34   1
  -8  -2  -3   -0.01    0.46   1
   8  -2   3   -0.37    0.40   1
   8  -2   3    0.19    0.64   1
  -8  -2  -3    0.24    0.12   1
   8   2   3    0.22    0.43   1
  -8   2  -3    0.37    0.69   1
   8   2   3    0.66    0.53   1
  -8   2  -3    0.39    0.48   1
  -8  -3   3    1.27    0.63   1
  -8  -3   3    0.85    0.32   1
  -8   3   3    0.90    0.97   1
   7  -3  -3    0.30    0.30   1
  -7  -3   3   -0.14    0.31   1
   7  -3  -3   -0.03    0.29   1
  -7  -3   3    0.08    0.18   1
  -7   3   3   -0.11    0.55   1
   6  -3  -3    6.27    0.80   1
  -6  -3   3    5.54    0.88   1
   6  -3  -3    4.85    1.34   1
   6  -3  -3    4.97    0.75   1
  -6  -3   3    6.05    0.50   1
  -6  -3   3    7.64    1.13   1
  -6  -3   3    6.04    0.46   1
  -6   3   3    6.68    1.46   1
  -6   3   3    6.15    0.50   1
  -6   3   3    5.25    1.21   1
   6   3  -3    6.12    1.03   1
  -5   3  -2   13.03    1.14  -2
  -5  -3   3   13.03    1.14   1
  -5   3  -2   12.23    0.72  -2
  -5  -3   3   12.23    0.72   1
   5   3   2   14.44    0.95  -2
   5  -3  -3   14.44    0.95   1
   5   3   2   13.41    2.02  -2
   5  -3  -3   13.41    2.02   1
   5   3   2   12.13    0.90  -2
   5  -3  -3   12.13    0.90   1
  -5   3  -2   11.03    0.76  -2
  -5  -3   3   11.03    0.76   1
  -5   3  -2   13.20    1.09  -2
  -5  -3   3   13.20    1.09   1
  -5   3  -2   12.66    1.11  -2
  -5  -3   3   12.66    1.11   1
  -5   3  -2   12.54    1.25  -2
  -5  -3   3   12.54    1.25   1
  -5  -3  -2   13.00    1.93  -2
  -5   3   3   13.00    1.93   1
  -5  -3  -2   11.23    1.62  -2
  -5   3   3   11.23    1.62   1
   5  -3   2   11.58    1.27  -2
   5   3  -3   11.58    1.27   1
   5  -3   2   11.21    0.96  -2
   5   3  -3   11.21    0.96   1
  -5  -3  -2   13.47    0.78  -2
  -5   3   3   13.47    0.78   1
  -4   3  -2    5.49    0.67  -2
  -4  -3   3    5.49    0.67   1
  -4   3  -2    4.00    0.68  -2
  -4  -3   3    4.00    0.68   1
   4   3   2    4.45    0.52  -2
   4  -3  -3    4.45    0.52   1
   4   3   2    4.70    1.08  -2
   4  -3  -3    4.70    1.08   1
  -4   3  -2    4.59    0.37  -2
  -4  -3   3    4.59    0.37   1
  -4   3  -2    4.98    0.44  -2
  -4  -3   3    4.98    0.44   1
  -4   3  -2    4.72    0.64  -2
  -4  -3   3    4.72    0.64   1
  -4   3  -2    4.87    0.49  -2
  -4  -3   3    4.87    0.49   1
  -4   3  -2    3.77    0.61  -2
  -4  -3   3    3.77    0.61   1
  -4  -3  -2    3.80    0.43  -2
  -4   3   3    3.80    0.43   1
  -4  -3  -2    3.36    0.81  -2
  -4   3   3    3.36    0.81   1
   4  -3   2    4.95    0.60  -2
   4   3  -3    4.95    0.60   1
  -4  -3  -2    4.63    1.00  -2
  -4   3   3    4.63    1.00   1
   4  -3   2    5.21    0.67  -2
   4   3  -3    5.21    0.67   1
  -3  -3   3   20.68    1.14   1
  -3  -3   3   22.53    1.22   1
  -3  -3   3   19.96    1.31   1
  -3  -3   3   20.54    1.11   1
  -3  -3   3   20.10    1.25   1
  -3  -3   3   20.44    1.37   1
  -3  -3   3   23.28    1.34   1
   3  -3  -3   20.31    1.14   1
   3   3  -3   21.14    1.27   1
   3   3  -3   21.53    1.24   1
  -3   3   3   21.42    1.20   1
  -3   3   3   26.47    1.71   1
   3   3  -3   19.59    1.35   1
   2  -3  -3   28.84    2.24   1
  -2  -3   3   34.57    1.57   1
   2  -3  -3   32.01    1.59   1
   2  -3  -3   32.61    1.57   1
  -2  -3   3   33.01    1.83   1
  -2  -3   3   30.29    1.67   1
  -2  -3   3   30.94    1.73   1
  -2  -3   3   34.50    1.70   1
  -2  -3   3   33.18    1.83   1
   2  -3  -3   34.26    2.38   1
  -2  -3   3   31.08    1.71   1
   2   3  -3   33.14    1.52   1
   2   3  -3   30.64    1.77   1
   2   3  -3   32.82    1.67   1
   2   3  -3   34.03    1.77   1
  -2   3   3   32.35    1.73   1
  -2   3   3   30.66    1.71   1
   2   3  -3   30.97    1.60   1
  -2   3   3   33.16    2.31   1
  -2   3   3   30.42    2.30   1
   1  -3  -3   24.83    1.39   1
   1  -3  -3   24.31    1.73   1
   1  -3  -3   25.30    1.57   1
  -1  -3   3   26.30    1.52   1
  -1  -3   3   25.00    1.43   1
   1  -3  -3   26.26    1.79   1
  -1  -3   3   26.60    1.31   1
  -1  -3   3   26.11    1.48   1
  -1  -3   3   23.68    1.40   1
  -1  -3   3   26.15    1.36   1
   1  -3  -3   24.81    1.39   1
   1  -3  -3   25.84    1.28   1
   1   3  -3   25.32    1.34   1
  -1   3   3   24.35    1.41   1
  -1   3   3   26.35    1.44   1
  -1   3   3   22.81    1.51   1
   1   3  -3   24.29    1.33   1
   1   3  -3   26.75    1.41   1
  -1   3   3   22.03    1.68   1
   1   3  -3   24.87    1.43   1
  -1   3   3   24.64    1.77   1
   1   3  -3   25.01    1.25   1
   1   3  -3   26.43    1.46   1
   0   3   3   77.77    4.13  -2
   0  -3  -3   77.77    4.13   1
   0   3  -3   73.88    4.13  -2
   0  -3   3   73.88    4.13   1
   0   3  -3   76.14    3.48  -2
   0  -3   3   76.14    3.48   1
   0   3  -3   76.37    3.81  -2
   0  -3   3   76.37    3.81   1
   0   3   3   80.74    3.80  -2
   0  -3  -3   80.74    3.80   1
   0   3   3   76.33    3.84  -2
   0  -3  -3   76.33    3.84   1
   0   3   3   73.20    3.63  -2
   0  -3  -3   73.20    3.63   1
   0   3  -3   78.29    3.75  -2
   0  -3   3   78.29    3.75   1
   0   3  -3   79.55    3.64  -2
   0  -3   3   79.55    3.64   1
   0   3  -3   72.81    3.81  -2
   0  -3   3   72.81    3.81   1
   0   3   3   77.10    3.49  -2
   0  -3  -3   77.10    3.49   1
   0  -3   3   78.42    3.75  -2
   0   3  -3   78.42    3.75   1
   0  -3  -3   70.13    4.13  -2
   0   3   3   70.13    4.13   1
   0  -3  -3   77.13    3.63  -2
   0   3   3   77.13    3.63   1
   0  -3   3   76.24    3.81  -2
   0   3  -3   76.24    3.81   1
   0  -3  -3   73.54    3.80  -2
   0   3   3   73.54    3.80   1
   0  -3   3   77.11    3.72  -2
   0   3  -3   77.11    3.72   1
   0  -3  -3   79.08    3.73  -2
   0   3   3   79.08    3.73   1
   0  -3   3   73.90    4.08  -2
   0   3  -3   73.90    4.08   1
   0  -3  -3   70.56    4.06  -2
   0   3   3   70.56    4.06   1
   0  -3   3   76.16    3.76  -2
   0   3  -3   76.16    3.76   1
   0  -3   3   76.85    3.65  -2
   0   3  -3   76.85    3.65   1
   0  -3  -3   77.05    3.73  -2
   0   3   3   77.05    3.73   1
   1  -3   3   28.71    2.06   1
   1  -3   3   32.72    1.87   1
   1  -3   3   31.74    1.58   1
  -1  -3  -3   31.16    1.75   1
   1  -3   3   30.28    1.80   1
   1  -3   3   32.03    1.64   1
  -1  -3  -3   31.13    1.66   1
  -1  -3  -3   32.72    1.67   1
  -1  -3  -3   31.25    1.69   1
   1  -3   3   33.07    1.65   1
  -1  -3  -3   30.64    1.72   1
   1  -3   3   32.80    1.90   1
  -1   3  -3   33.78    1.91   1
  -1   3  -3   29.40    2.05   1
   1   3   3   30.86    1.66   1
  -1   3  -3   33.00    1.80   1
   1   3   3   30.95    1.72   1
   1   3   3   31.96    1.62   1
  -1   3  -3   32.73    1.72   1
   1   3   3   31.81    1.63   1
  -1   3  -3   32.43    1.86   1
  -1   3  -3   32.71    1.71   1
   2  -3   3    0.28    0.26   1
  -2  -3  -3    0.47    0.08   1
   2  -3   3    0.34    0.23   1
   2  -3   3    0.41    0.16   1
   2  -3   3    0.64    0.15   1
  -2  -3  -3    0.22    0.11   1
  -2  -3  -3    0.47    0.17   1
  -2  -3  -3    0.24    0.15   1
  -2  -3  -3    0.47    0.14   1
   2   3   3    0.27    0.13   1
  -2   3  -3    0.53    0.23   1
  -2   3  -3    0.74    0.30   1
   2   3   3    0.65    0.22   1
  -2   3  -3    0.39    0.15   1
   2   3   3    0.31    0.17   1
   2   3   3    0.35    0.14   1
   2   3   3    0.36    0.12   1
  -2   3  -3    0.44    0.31   1
  -2   3  -3    0.53    0.15   1
   2   3   3    0.56    0.14   1
   3  -3   3    0.10    0.22   1
  -4   3   4    3.80    0.52  -2
  -4  -3  -3    3.80    0.52   1
   4   3  -4    3.19    0.78  -2
   4  -3   3    3.19    0.78   1
  -4   3   4    4.59    0.35  -2
  -4  -3  -3    4.59    0.35   1
   4   3  -4    3.86    0.96  -2
   4  -3   3    3.86    0.96   1
  -4   3   4    3.76    0.57  -2
  -4  -3  -3    3.76    0.57   1
  -4   3   4    4.04    0.64  -2
  -4  -3  -3    4.04    0.64   1
   4   3  -4    4.58    0.56  -2
   4  -3   3    4.58    0.56   1
  -4   3   4    3.19    0.58  -2
  -4  -3  -3    3.19    0.58   1
   4  -3  -4    3.54    0.60  -2
   4   3   3    3.54    0.60   1
  -4  -3   4    4.24    0.42  -2
  -4   3  -3    4.24    0.42   1
  -4  -3   4    4.19    0.97  -2
  -4   3  -3    4.19    0.97   1
   4  -3  -4    6.68    0.85  -2
   4   3   3    6.68    0.85   1
   4  -3  -4    2.96    0.42  -2
   4   3   3    2.96    0.42   1
   4  -3  -4    4.91    0.73  -2
   4   3   3    4.91    0.73   1
  -4  -3   4    3.98    0.88  -2
  -4   3  -3    3.98    0.88   1
  -5   3   4    1.00    0.39  -2
  -5  -3  -3    1.00    0.39   1
  -5   3   4    0.58    0.16  -2
  -5  -3  -3    0.58    0.16   1
   5   3  -4    1.05    0.55  -2
   5  -3   3    1.05    0.55   1
  -5   3   4    1.12    0.39  -2
  -5  -3  -3    1.12    0.39   1
   5   3  -4   -0.12    0.39  -2
   5  -3   3   -0.12    0.39   1
   5   3  -4    0.99    0.30  -2
   5  -3   3    0.99    0.30   1
  -5   3   4    0.47    0.37  -2
  -5  -3  -3    0.47    0.37   1
   5  -3  -4    0.91    0.38  -2
   5   3   3    0.91    0.38   1
  -5  -3   4    0.79    0.47  -2
  -5   3  -3    0.79    0.47   1
  -5  -3   4    0.88    0.20  -2
  -5   3  -3    0.88    0.20   1
  -5  -3   4    0.64    0.50  -2
  -5   3  -3    0.64    0.50   1
   5  -3  -4    1.19    0.49  -2
   5   3   3    1.19    0.49   1
   5  -3  -4    0.01    0.23  -2
   5   3   3    0.01    0.23   1
   5  -3  -4    0.70    0.23  -2
   5   3   3    0.70    0.23   1
   5  -3  -4    0.95    0.39  -2
   5   3   3    0.95    0.39   1
   6  -3   3   16.98    1.27   1
  -6  -3  -3   16.26    0.91   1
   6  -3   3   13.97    2.28   1
   6  -3   3   16.25    2.11   1
  -6  -3  -3   17.60    1.44   1
   6  -3   3   16.49    1.27   1
   6   3   3   18.88    1.64   1
  -6   3  -3   12.98    2.08   1
   6   3   3   13.82    1.51   1
  -6   3  -3   16.54    2.08   1
   7  -3   3    1.35    0.79   1
   7  -3   3    0.27    0.34   1
   7  -3   3   -0.18    0.65   1
   7  -3   3    0.33    0.41   1
  -7  -3  -3   -0.06    0.50   1
  -7  -3  -3    0.74    0.18   1
  -7  -3  -3    0.10    0.36   1
   7   3   3    0.18    0.37   1
  -7   3  -3   -0.21    0.54   1
  -8  -3  -3    0.84    0.58   1
  -8  -3  -3    0.31    0.21   1
   8  -3   3    0.56    0.49   1
   8  -3   3    0.58    0.52   1
   8   3   3    0.80    0.57   1
  -8  -4   3    2.03    0.78   1
  -7  -4   3    0.58    0.49   1
   7  -4  -3    0.72    0.39   1
  -7  -4   3    0.53    0.31   1
  -7   4   3    0.95    0.86   1
   6  -4  -3    0.99    0.41   1
   6  -4  -3    1.03    0.82   1
  -6  -4   3    0.62    0.29   1
   6  -4  -3    0.71    0.31   1
  -6  -4   3    1.80    0.54   1
  -6   4   3    2.16    0.90   1
  -6   4   3    0.40    0.64   1
   6   4  -3    0.65    0.30   1
  -5   4  -2   13.14    1.00  -2
  -5  -4   3   13.14    1.00   1
  -5   4  -2   14.81    1.43  -2
  -5  -4   3   14.81    1.43   1
  -5   4  -2   13.97    1.15  -2
  -5  -4   3   13.97    1.15   1
   5   4   2   12.57    2.10  -2
   5  -4  -3   12.57    2.10   1
  -5   4  -2   13.79    1.05  -2
  -5  -4   3   13.79    1.05   1
   5   4   2   14.08    0.99  -2
   5  -4  -3   14.08    0.99   1
  -5  -4  -2   12.75    1.75  -2
  -5   4   3   12.75    1.75   1
  -5  -4  -2   11.49    1.91  -2
  -5   4   3   11.49    1.91   1
   5  -4   2   12.09    1.04  -2
   5   4  -3   12.09    1.04   1
   5  -4   2   15.56    1.20  -2
   5   4  -3   15.56    1.20   1
  -5  -4  -2   14.19    1.04  -2
  -5   4   3   14.19    1.04   1
  -4   4  -2    0.41    0.29  -2
  -4  -4   3    0.41    0.29   1
   4   4   2    0.42    0.19  -2
   4  -4  -3    0.42    0.19   1
   4   4   2    0.24    0.41  -2
   4  -4  -3    0.24    0.41   1
  -4   4  -2    0.41    0.23  -2
  -4  -4   3    0.41    0.23   1
  -4   4  -2    0.32    0.14  -2
  -4  -4   3    0.32    0.14   1
  -4   4  -2    0.07    0.19  -2
  -4  -4   3    0.07    0.19   1
  -4   4  -2    0.43    0.15  -2
  -4  -4   3    0.43    0.15   1
  -4   4  -2    0.30    0.18  -2
  -4  -4   3    0.30    0.18   1
   4  -4   2    0.19    0.17  -2
   4   4  -3    0.19    0.17   1
  -4  -4  -2    0.04    0.35  -2
  -4   4   3    0.04    0.35   1
   4  -4   2    0.39    0.24  -2
   4   4  -3    0.39    0.24   1
  -4  -4  -2   -0.25    0.25  -2
  -4   4   3   -0.25    0.25   1
  -4  -4  -2    0.36    0.21  -2
  -4   4   3    0.36    0.21   1
  -3  -4   3    1.00    0.28   1
   3  -4  -3    1.16    0.25   1
  -3  -4   3    0.66    0.31   1
  -3  -4   3    1.13    0.19   1
  -3  -4   3    1.01    0.13   1
  -3  -4   3    0.85    0.19   1
   3  -4  -3    0.25    0.36   1
  -3  -4   3    1.54    0.40   1
  -3   4   3    0.94    0.47   1
   3   4  -3    1.43    0.31   1
  -3   4   3    1.36    0.35   1
  -3   4   3    0.75    0.42   1
  -3   4   3    0.64    0.25   1
   3   4  -3    0.95    0.23   1
  -2  -4   3    5.20    0.67   1
   2  -4  -3    5.34    0.95   1
   2  -4  -3    6.45    0.49   1
  -2  -4   3    5.14    0.67   1
  -2  -4   3    6.96    0.45   1
   2  -4  -3    6.43    1.04   1
   2  -4  -3    5.69    0.50   1
   2  -4  -3    5.78    0.42   1
  -2  -4   3    5.36    0.73   1
  -2  -4   3    5.31    0.67   1
  -2   4   3    5.07    0.80   1
  -2   4   3    6.87    0.88   1
   2   4  -3    6.79    0.57   1
  -2   4   3    6.19    1.08   1
  -2   4   3    4.12    0.84   1
  -2   4   3    6.15    0.65   1
  -2   4   3    5.78    0.68   1
   2   4  -3    6.09    0.65   1
   2   4  -3    5.98    0.46   1
   2   4  -3    5.98    0.39   1
   2   4  -3    6.13    0.43   1
  -1  -4   3   37.42    2.15   1
  -1  -4   3   39.41    1.99   1
  -1  -4   3   38.18    2.11   1
   1  -4  -3   39.12    1.90   1
   1  -4  -3   37.64    2.49   1
  -1  -4   3   38.24    1.98   1
   1  -4  -3   39.85    2.55   1
   1  -4  -3   37.66    2.06   1
  -1  -4   3   34.86    2.12   1
  -1  -4   3   35.78    2.19   1
   1  -4  -3   38.96    2.07   1
  -1   4   3   37.83    2.10   1
  -1   4   3   33.81    2.47   1
   1   4  -3   39.49    2.02   1
   1   4  -3   38.34    2.01   1
   1   4  -3   38.37    1.90   1
  -1   4   3   37.47    2.21   1
   1   4  -3   37.75    2.15   1
  -1   4   3   35.15    2.16   1
  -1   4   3   36.91    2.08   1
   1   4  -3   37.41    2.10   1
   1   4  -3   37.81    2.04   1
   0   4  -3    5.36    0.58  -2
   0  -4   3    5.36    0.58   1
   0   4  -3    4.89    0.67  -2
   0  -4   3    4.89    0.67   1
   0   4  -3    5.93    0.67  -2
   0  -4   3    5.93    0.67   1
   0   4  -3    5.09    0.62  -2
   0  -4   3    5.09    0.62   1
   0   4   3    6.38    0.52  -2
   0  -4  -3    6.38    0.52   1
   0   4   3    5.34    0.66  -2
   0  -4  -3    5.34    0.66   1
   0   4   3    4.96    0.65  -2
   0  -4  -3    4.96    0.65   1
   0   4  -3    5.86    0.68  -2
   0  -4   3    5.86    0.68   1
   0   4   3    8.58    0.68  -2
   0  -4  -3    8.58    0.68   1
   0   4   3    6.43    0.76  -2
   0  -4  -3    6.43    0.76   1
   0  -4  -3    4.74    0.63  -2
   0   4   3    4.74    0.63   1
   0  -4  -3    6.75    0.79  -2
   0   4   3    6.75    0.79   1
   0  -4   3    4.39    0.55  -2
   0   4  -3    4.39    0.55   1
   0  -4   3    5.31    0.61  -2
   0   4  -3    5.31    0.61   1
   0  -4   3    5.67    0.66  -2
   0   4  -3    5.67    0.66   1
   0  -4  -3    5.34    0.64  -2
   0   4   3    5.34    0.64   1
   0  -4   3    4.87    0.63  -2
   0   4  -3    4.87    0.63   1
   0  -4   3    5.91    0.71  -2
   0   4  -3    5.91    0.71   1
   0  -4  -3    5.97    0.66  -2
   0   4   3    5.97    0.66   1
   0  -4  -3    6.33    0.69  -2
   0   4   3    6.33    0.69   1
   0  -4   3    6.21    0.70  -2
   0   4  -3    6.21    0.70   1
   1  -4   3   77.99    3.96   1
  -1  -4  -3   75.12    3.86   1
   1  -4   3   76.52    3.63   1
   1  -4   3   74.35    3.93   1
   1  -4   3   67.99    4.34   1
  -1  -4  -3   75.91    3.60   1
  -1  -4  -3   73.86    3.96   1
  -1  -4  -3   73.61    3.72   1
   1  -4   3   74.88    3.49   1
  -1  -4  -3   74.38    3.70   1
   1  -4   3   73.98    3.69   1
   1   4   3   72.97    3.98   1
   1   4   3   68.88    3.65   1
  -1   4  -3   77.38    3.99   1
  -1   4  -3   78.54    3.80   1
   1   4   3   75.22    3.82   1
  -1   4  -3   76.04    3.71   1
  -1   4  -3   76.45    4.37   1
   1   4   3   74.36    3.86   1
  -1   4  -3   78.89    3.91   1
   1   4   3   74.71    3.64   1
  -2  -4  -3    0.35    0.18   1
   2  -4   3    0.36    0.13   1
   2  -4   3    0.21    0.11   1
   2  -4   3    0.06    0.21   1
  -2  -4  -3    0.30    0.14   1
  -2  -4  -3    0.11    0.16   1
   2  -4   3    0.08    0.11   1
  -2  -4  -3    0.18    0.13   1
  -2   4  -3    0.07    0.15   1
  -2   4  -3    0.17    0.16   1
  -2   4  -3    0.17    0.23   1
   2   4   3    0.23    0.11   1
   2   4   3    0.10    0.11   1
   2   4   3    0.15    0.19   1
  -2   4  -3    0.24    0.16   1
  -2   4  -3   -0.13    0.17   1
  -3  -4  -3   10.90    0.88   1
  -3  -4  -3   11.22    0.92   1
  -3  -4  -3   10.24    0.70   1
  -3  -4  -3   10.87    0.76   1
   3  -4   3   12.10    0.82   1
   3  -4   3   11.21    1.63   1
  -3  -4  -3   11.07    0.82   1
   3  -4   3   13.78    1.52   1
  -3  -4  -3   11.26    0.62   1
   3   4   3   10.66    0.77   1
  -3   4  -3   11.72    0.80   1
   3   4   3   10.86    0.78   1
  -3   4  -3    8.95    1.43   1
  -3   4  -3   10.27    0.96   1
   3   4   3   10.57    0.82   1
  -3   4  -3   11.65    0.84   1
  -3   4  -3   13.88    1.52   1
   3   4   3   11.19    0.72   1
  -4   4   4    0.00    0.10  -2
  -4  -4  -3    0.00    0.10   1
   4   4  -4   -0.12    0.30  -2
   4  -4   3   -0.12    0.30   1
  -4   4   4    0.10    0.11  -2
  -4  -4  -3    0.10    0.11   1
  -4   4   4   -0.07    0.13  -2
  -4  -4  -3   -0.07    0.13   1
   4   4  -4   -0.07    0.23  -2
   4  -4   3   -0.07    0.23   1
   4   4  -4    0.30    0.15  -2
   4  -4   3    0.30    0.15   1
  -4   4   4    0.04    0.14  -2
  -4  -4  -3    0.04    0.14   1
  -4  -4   4   -0.03    0.13  -2
  -4   4  -3   -0.03    0.13   1
   4  -4  -4    0.04    0.19  -2
   4   4   3    0.04    0.19   1
   4  -4  -4    0.18    0.22  -2
   4   4   3    0.18    0.22   1
   4  -4  -4    0.02    0.11  -2
   4   4   3    0.02    0.11   1
   4  -4  -4   -0.01    0.20  -2
   4   4   3   -0.01    0.20   1
  -4  -4   4    0.12    0.21  -2
  -4   4  -3    0.12    0.21   1
  -4  -4   4   -0.02    0.25  -2
  -4   4  -3   -0.02    0.25   1
  -4  -4   4   -0.19    0.26  -2
  -4   4  -3   -0.19    0.26   1
  -5   4   4   49.51    2.49  -2
  -5  -4  -3   49.51    2.49   1
  -5   4   4   48.71    2.86  -2
  -5  -4  -3   48.71    2.86   1
   5   4  -4   47.70    2.58  -2
   5  -4   3   47.70    2.58   1
  -5   4   4   49.34    3.04  -2
  -5  -4  -3   49.34    3.04   1
   5   4  -4   44.83    3.36  -2
   5  -4   3   44.83    3.36   1
   5   4  -4   52.45    3.99  -2
   5  -4   3   52.45    3.99   1
   5  -4  -4   47.17    2.94  -2
   5   4   3   47.17    2.94   1
   5  -4  -4   48.29    2.70  -2
   5   4   3   48.29    2.70   1
  -5  -4   4   46.55    3.30  -2
  -5   4  -3   46.55    3.30   1
  -5  -4   4   48.19    3.82  -2
  -5   4  -3   48.19    3.82   1
   5  -4  -4   50.38    2.70  -2
   5   4   3   50.38    2.70   1
  -6  -4  -3    0.99    0.27   1
   6  -4   3    0.87    0.56   1
  -6  -4  -3    0.64    0.40   1
   6  -4   3    0.00    0.56   1
   6  -4   3    0.22    0.28   1
  -6   4  -3    1.39    0.77   1
   6   4   3    0.51    0.40   1
   6   4   3    1.21    0.52   1
  -6   4  -3    0.75    0.64   1
   6   4   3    1.54    0.40   1
  -7  -4  -3    1.34    0.36   1
   7  -4   3    1.51    0.57   1
   7  -4   3    1.93    0.55   1
  -7  -4  -3    2.04    0.67   1
   7   4   3    1.37    0.63   1
  -7   4  -3    1.00    0.98   1
   8  -4   3    0.31    0.50   1
   8  -4   3    0.05    0.45   1
  -8  -4  -3    0.14    0.52   1
  -7  -5   3   -0.30    0.37   1
  -7  -5   3   -0.18    0.30   1
   7  -5  -3    0.29    0.29   1
   7   5  -3   -0.13    0.27   1
  -7   5   3    0.31    0.80   1
   6  -5  -3   -0.01    0.26   1
  -6  -5   3    0.25    0.32   1
   6  -5  -3    0.59    0.80   1
  -6  -5   3   -0.10    0.24   1
  -6   5   3   -0.78    0.49   1
  -6   5   3    0.27    0.65   1
   6   5  -3    0.35    0.26   1
   5   5   2    3.73    1.24  -2
   5  -5  -3    3.73    1.24   1
  -5   5  -2    3.20    0.68  -2
  -5  -5   3    3.20    0.68   1
  -5   5  -2    5.72    0.79  -2
  -5  -5   3    5.72    0.79   1
   5   5   2    5.17    0.69  -2
   5  -5  -3    5.17    0.69   1
   5  -5   2    4.53    0.67  -2
   5   5  -3    4.53    0.67   1
  -5  -5  -2    5.47    1.33  -2
  -5   5   3    5.47    1.33   1
  -5  -5  -2    5.69    1.18  -2
  -5   5   3    5.69    1.18   1
  -4   5  -2    1.35    0.41  -2
  -4  -5   3    1.35    0.41   1
   4   5   2   -0.48    0.41  -2
   4  -5  -3   -0.48    0.41   1
   4   5   2    2.08    0.40  -2
   4  -5  -3    2.08    0.40   1
  -4   5  -2    2.05    0.49  -2
  -4  -5   3    2.05    0.49   1
   4  -5   2    1.70    0.36  -2
   4   5  -3    1.70    0.36   1
  -4  -5  -2    1.58    0.68  -2
  -4   5   3    1.58    0.68   1
   4  -5   2    1.62    0.38  -2
   4   5  -3    1.62    0.38   1
  -4  -5  -2    0.04    0.32  -2
  -4   5   3    0.04    0.32   1
  -4  -5  -2    0.86    0.33  -2
  -4   5   3    0.86    0.33   1
  -3  -5   3    0.07    0.19   1
  -3  -5   3    0.09    0.30   1
   3  -5  -3    0.08    0.14   1
   3  -5  -3   -0.03    0.10   1
  -3  -5   3    0.18    0.14   1
  -3  -5   3    0.10    0.23   1
   3  -5  -3    0.15    0.37   1
  -3   5   3   -0.17    0.14   1
   3   5  -3   -0.03    0.12   1
  -3   5   3    0.23    0.24   1
  -3   5   3    0.05    0.29   1
   3   5  -3    0.05    0.14   1
  -3   5   3    0.15    0.26   1
   3   5  -3    0.01    0.06   1
  -3   5   3    0.12    0.27   1
   3   5  -3    0.03    0.13   1
  -2  -5   3   13.24    1.08   1
   2  -5  -3   13.20    0.94   1
   2  -5  -3   11.50    0.84   1
  -2  -5   3   14.40    0.87   1
   2  -5  -3   12.72    1.61   1
   2  -5  -3   12.93    0.87   1
  -2  -5   3   13.52    1.01   1
  -2   5   3   13.07    1.17   1
   2   5  -3   14.54    1.02   1
  -2   5   3   14.58    1.42   1
  -2   5   3   13.01    1.06   1
   2   5  -3   13.73    0.86   1
   2   5  -3   11.72    0.86   1
   2   5  -3   11.91    1.00   1
  -2   5   3   12.33    1.13   1
   2   5  -3   13.10    0.74   1
  -2   5   3   11.65    1.01   1
  -1  -5   3    4.33    0.61   1
   1  -5  -3    3.77    0.51   1
   1  -5  -3    3.65    0.74   1
  -1  -5   3    4.33    0.57   1
   1  -5  -3    4.25    0.63   1
  -1  -5   3    3.94    0.54   1
  -1  -5   3    2.80    0.53   1
  -1   5   3    3.61    0.75   1
  -1   5   3    2.66    0.55   1
   1   5  -3    5.09    0.69   1
   1   5  -3    4.21    0.38   1
  -1   5   3    5.01    0.72   1
  -1   5   3    3.02    0.52   1
   1   5  -3    4.50    0.48   1
   1   5  -3    3.33    0.52   1
  -1   5   3    4.81    0.70   1
   1   5  -3    3.81    0.54   1
  -1   5   3    3.35    0.67   1
   0   5  -3    3.04    0.54  -2
   0  -5   3    3.04    0.54   1
   0   5   3    2.56    0.55  -2
   0  -5  -3    2.56    0.55   1
   0   5  -3    3.37    0.49  -2
   0  -5   3    3.37    0.49   1
   0   5   3    2.57    0.54  -2
   0  -5  -3    2.57    0.54   1
   0   5  -3    2.25    0.51  -2
   0  -5   3    2.25    0.51   1
   0   5  -3    2.63    0.50  -2
   0  -5   3    2.63    0.50   1
   0   5   3    4.37    0.58  -2
   0  -5  -3    4.37    0.58   1
   0   5  -3    3.17    0.56  -2
   0  -5   3    3.17    0.56   1
   0  -5   3    2.95    0.53  -2
   0   5  -3    2.95    0.53   1
   0  -5  -3    2.56    0.48  -2
   0   5   3    2.56    0.48   1
   0  -5   3    1.93    0.42  -2
   0   5  -3    1.93    0.42   1
   0  -5  -3    3.86    0.55  -2
   0   5   3    3.86    0.55   1
   0  -5  -3    3.29    0.56  -2
   0   5   3    3.29    0.56   1
   0  -5   3    3.82    0.63  -2
   0   5  -3    3.82    0.63   1
   0  -5  -3    2.90    0.51  -2
   0   5   3    2.90    0.51   1
   0  -5   3    3.03    0.52  -2
   0   5  -3    3.03    0.52   1
   0  -5   3    1.68    0.38  -2
   0   5  -3    1.68    0.38   1
   0  -5  -3    2.40    0.54  -2
   0   5   3    2.40    0.54   1
  -1  -5  -3   31.68    2.04   1
  -1  -5  -3   34.50    2.05   1
   1  -5   3   30.78    2.37   1
   1  -5   3   35.58    1.97   1
   1  -5   3   35.26    1.84   1
  -1  -5  -3   33.50    1.92   1
   1  -5   3   38.04    2.36   1
  -1  -5  -3   37.19    2.03   1
   1   5   3   36.64    1.92   1
   1   5   3   32.06    1.89   1
  -1   5  -3   37.34    2.43   1
   1   5   3   33.11    2.02   1
  -1   5  -3   35.02    2.06   1
   1   5   3   35.03    2.03   1
  -1   5  -3   34.18    2.03   1
  -1   5  -3   33.54    2.08   1
  -1   5  -3   33.43    2.10   1
   1   5   3   29.84    1.82   1
  -2  -5  -3   37.22    2.00   1
   2  -5   3   38.60    1.92   1
   2  -5   3   35.82    1.92   1
  -2  -5  -3   34.26    2.03   1
  -2  -5  -3   36.31    2.11   1
   2  -5   3   37.86    1.95   1
   2  -5   3   34.40    2.67   1
  -2  -5  -3   37.52    2.18   1
   2   5   3   31.82    1.87   1
  -2   5  -3   33.53    2.61   1
  -2   5  -3   33.96    2.31   1
   2   5   3   34.57    2.05   1
  -2   5  -3   35.92    2.10   1
  -2   5  -3   36.10    2.09   1
  -2   5  -3   35.70    2.21   1
   2   5   3   36.74    2.20   1
   3  -5   3    0.13    0.16   1
  -3  -5  -3    0.19    0.20   1
   3  -5   3   -0.01    0.13   1
  -3  -5  -3    0.15    0.17   1
   3  -5   3   -0.11    0.33   1
  -3   5  -3   -0.22    0.26   1
  -3   5  -3   -0.02    0.14   1
   3   5   3    0.01    0.16   1
   3   5   3    0.14    0.14   1
  -3   5  -3   -0.16    0.16   1
   3   5   3    0.10    0.10   1
  -3   5  -3    0.14    0.30   1
   3   5   3   -0.07    0.12   1
  -3   5  -3   -0.10    0.18   1
   4   5  -4    0.15    0.41  -2
   4  -5   3    0.15    0.41   1
  -4   5   4   -0.12    0.20  -2
  -4  -5  -3   -0.12    0.20   1
   4   5  -4    0.13    0.18  -2
   4  -5   3    0.13    0.18   1
  -4   5   4    0.27    0.24  -2
  -4  -5  -3    0.27    0.24   1
  -4  -5   4   -0.03    0.31  -2
  -4   5  -3   -0.03    0.31   1
   4  -5  -4    0.13    0.10  -2
   4   5   3    0.13    0.10   1
  -4  -5   4    0.09    0.24  -2
  -4   5  -3    0.09    0.24   1
   4  -5  -4    0.04    0.24  -2
   4   5   3    0.04    0.24   1
   4  -5  -4   -0.08    0.13  -2
   4   5   3   -0.08    0.13   1
  -4  -5   4   -0.10    0.35  -2
  -4   5  -3   -0.10    0.35   1
   5   5  -4    1.79    0.89  -2
   5  -5   3    1.79    0.89   1
  -5   5   4    2.62    0.51  -2
  -5  -5  -3    2.62    0.51   1
  -5   5   4    1.92    0.54  -2
  -5  -5  -3    1.92    0.54   1
   5   5  -4    1.87    0.45  -2
   5  -5   3    1.87    0.45   1
  -5  -5   4    2.30    0.82  -2
  -5   5  -3    2.30    0.82   1
  -5  -5   4    1.16    0.57  -2
  -5   5  -3    1.16    0.57   1
   5  -5  -4    2.46    0.44  -2
   5   5   3    2.46    0.44   1
  -5  -5   4    1.16    0.71  -2
  -5   5  -3    1.16    0.71   1
   5  -5  -4    1.11    0.46  -2
   5   5   3    1.11    0.46   1
  -6  -5  -3    0.13    0.30   1
  -6  -5  -3    0.21    0.27   1
   6  -5   3    0.03    0.61   1
   6  -5   3   -0.25    0.27   1
  -6   5  -3   -0.27    0.63   1
  -6   5  -3   -0.42    0.35   1
  -6   5  -3   -0.05    0.58   1
   6   5   3    0.03    0.21   1
   7  -5   3   -0.10    0.33   1
  -7  -5  -3    0.07    0.31   1
   7  -5   3    0.07    0.32   1
  -7  -5  -3   -0.05    0.42   1
  -7   5  -3    0.25    0.59   1
  -7   5  -3   -0.30    0.80   1
  -7  -6   3    0.11    0.44   1
   6  -6  -3    1.67    0.43   1
  -6  -6   3    4.08    0.78   1
  -6  -6   3    3.51    0.69   1
  -6   6   3    2.85    0.85   1
  -6   6   3    3.92    1.08   1
   6   6  -3    2.08    0.50   1
   5   6   2    0.40    0.62  -2
   5  -6  -3    0.40    0.62   1
  -5   6  -2    0.08    0.29  -2
  -5  -6   3    0.08    0.29   1
  -5   6  -2    0.64    0.37  -2
  -5  -6   3    0.64    0.37   1
   5   6   2    0.21    0.27  -2
   5  -6  -3    0.21    0.27   1
  -5  -6  -2    0.29    0.45  -2
  -5   6   3    0.29    0.45   1
   5  -6   2    0.20    0.23  -2
   5   6  -3    0.20    0.23   1
  -5  -6  -2    0.23    0.58  -2
  -5   6   3    0.23    0.58   1
  -5  -6  -2   -0.03    0.41  -2
  -5   6   3   -0.03    0.41   1
   4   6   2    4.72    0.66  -2
   4  -6  -3    4.72    0.66   1
   4   6   2    5.03    1.30  -2
   4  -6  -3    5.03    1.30   1
  -4   6  -2    3.02    0.65  -2
  -4  -6   3    3.02    0.65   1
  -4   6  -2    5.04    0.80  -2
  -4  -6   3    5.04    0.80   1
  -4  -6  -2    5.07    1.22  -2
  -4   6   3    5.07    1.22   1
   4  -6   2    4.33    0.65  -2
   4   6  -3    4.33    0.65   1
  -4  -6  -2    4.97    1.04  -2
  -4   6   3    4.97    1.04   1
  -4  -6  -2    1.30    0.64  -2
  -4   6   3    1.30    0.64   1
  -3  -6   3   16.65    1.31   1
  -3   6   3   16.37    1.40   1
  -3   6   3   10.56    1.54   1
  -3   6   3    8.78    1.26   1
  -2  -6   3    5.61    0.67   1
   2  -6  -3    5.69    0.67   1
  -2  -6   3    6.13    0.91   1
   2  -6  -3    4.04    0.62   1
   2  -6  -3    5.64    0.65   1
   2  -6  -3    5.79    1.14   1
  -2  -6   3    6.32    0.81   1
  -2   6   3    3.73    0.89   1
   2   6  -3    4.94    0.62   1
  -2   6   3    6.85    0.98   1
   2   6  -3    4.73    0.39   1
   2   6  -3    4.23    0.72   1
   2   6  -3    4.27    0.55   1
   2   6  -3    5.63    0.74   1
  -2   6   3    2.13    0.55   1
  -2   6   3    3.88    0.77   1
  -2   6   3    6.40    0.85   1
  -1  -6   3    1.16    0.42   1
  -1  -6   3    1.93    0.43   1
   1  -6  -3    1.54    0.36   1
  -1  -6   3    0.90    0.34   1
   1  -6  -3    1.91    0.48   1
  -1  -6   3    1.42    0.38   1
  -1   6   3    1.31    0.41   1
   1   6  -3    1.35    0.41   1
   1   6  -3    1.03    0.29   1
   1   6  -3    1.11    0.30   1
   1   6  -3    2.08    0.49   1
  -1   6   3    0.76    0.35   1
  -1   6   3    1.51    0.50   1
  -1   6   3    0.78    0.32   1
   1   6  -3    1.63    0.31   1
   1   6  -3    1.81    0.31   1
  -1   6   3    0.86    0.33   1
  -1   6   3    0.79    0.44   1
   0   6  -3   51.62    3.23  -2
   0  -6   3   51.62    3.23   1
   1  -6   3    1.67    0.43   1
  -1  -6  -3    1.71    0.44   1
   1  -6   3    1.28    0.32   1
  -1  -6  -3    2.43    0.58   1
   1  -6   3    1.92    0.61   1
  -1   6  -3    1.73    0.49   1
  -1   6  -3    2.03    0.59   1
  -1   6  -3    2.50    0.54   1
   1   6   3    1.67    0.30   1
   1   6   3    1.38    0.41   1
  -1   6  -3    1.92    0.53   1
   1   6   3    1.98    0.38   1
  -1   6  -3    1.33    0.43   1
  -1   6  -3    1.28    0.46   1
   1   6   3    1.89    0.41   1
   1   6   3    1.08    0.33   1
   2  -6   3   34.49    1.98   1
  -2  -6  -3   36.31    2.16   1
   2  -6   3   34.65    2.79   1
  -2  -6  -3   32.81    2.20   1
   2  -6   3   38.90    2.02   1
   2  -6   3   37.22    2.05   1
   2   6   3   38.43    1.97   1
   2   6   3   34.47    2.30   1
  -2   6  -3   32.14    2.35   1
  -2   6  -3   35.42    2.30   1
   2   6   3   36.74    1.96   1
  -2   6  -3   38.00    2.80   1
  -2   6  -3   36.13    2.27   1
   2   6   3   34.89    2.15   1
  -2   6  -3   37.86    2.25   1
   3  -6   3    6.54    1.29   1
   3  -6   3    5.50    0.69   1
  -3  -6  -3    6.16    0.79   1
  -3  -6  -3    5.72    0.78   1
   3   6   3    4.71    0.62   1
  -3   6  -3    8.09    0.99   1
  -3   6  -3    9.02    1.22   1
   3   6   3    4.91    0.57   1
  -3   6  -3   10.13    1.53   1
  -3   6  -3    4.93    0.77   1
   4   6  -4    1.05    0.66  -2
   4  -6   3    1.05    0.66   1
  -4   6   4    2.79    0.61  -2
  -4  -6  -3    2.79    0.61   1
   4   6  -4    2.11    0.49  -2
   4  -6   3    2.11    0.49   1
  -4   6   4    1.70    0.52  -2
  -4  -6  -3    1.70    0.52   1
   4  -6  -4    2.88    0.55  -2
   4   6   3    2.88    0.55   1
   4  -6  -4    1.49    0.33  -2
   4   6   3    1.49    0.33   1
  -4  -6   4    2.27    0.62  -2
  -4   6  -3    2.27    0.62   1
  -4  -6   4    1.66    0.70  -2
  -4   6  -3    1.66    0.70   1
   4  -6  -4    2.18    0.43  -2
   4   6   3    2.18    0.43   1
  -4  -6   4    1.32    0.69  -2
  -4   6  -3    1.32    0.69   1
   5   6  -4    1.79    0.48  -2
   5  -6   3    1.79    0.48   1
  -5   6   4    1.32    0.46  -2
  -5  -6  -3    1.32    0.46   1
   5   6  -4    1.32    0.86  -2
   5  -6   3    1.32    0.86   1
  -5   6   4    1.02    0.46  -2
  -5  -6  -3    1.02    0.46   1
  -5  -6   4    1.71    0.79  -2
  -5   6  -3    1.71    0.79   1
  -5  -6   4    1.53    0.65  -2
  -5   6  -3    1.53    0.65   1
  -5  -6   4    2.21    0.96  -2
  -5   6  -3    2.21    0.96   1
   5  -6  -4    2.32    0.47  -2
   5   6   3    2.32    0.47   1
  -6  -6  -3    1.70    0.64   1
   6  -6   3    1.26    0.45   1
  -6  -6  -3    1.58    0.51   1
  -6   6  -3    1.87    0.79   1
  -6   6  -3    0.93    0.73   1
   6   6   3    1.61    0.45   1
   7  -6   3    0.65    0.44   1
  -7  -6  -3   -0.11    0.40   1
  -7  -7   3    2.94    0.87   1
   6  -7  -3   -0.32    0.24   1
  -6  -7   3    0.31    0.41   1
  -6  -7   3   -0.30    0.37   1
  -6   7   3   -0.91    0.63   1
   5   7   2    0.11    0.72  -2
   5  -7  -3    0.11    0.72   1
  -5   7  -2    0.45    0.31  -2
  -5  -7   3    0.45    0.31   1
  -5   7  -2    1.00    0.44  -2
  -5  -7   3    1.00    0.44   1
   5   7   2    0.06    0.22  -2
   5  -7  -3    0.06    0.22   1
  -5  -7  -2   -0.32    0.57  -2
  -5   7   3   -0.32    0.57   1
  -5  -7  -2   -0.25    0.51  -2
  -5   7   3   -0.25    0.51   1
   5  -7   2    0.19    0.23  -2
   5   7  -3    0.19    0.23   1
  -5  -7  -2   -0.55    0.43  -2
  -5   7   3   -0.55    0.43   1
   4   7   2    0.52    0.69  -2
   4  -7  -3    0.52    0.69   1
   4   7   2   -0.04    0.23  -2
   4  -7  -3   -0.04    0.23   1
  -4   7  -2    0.15    0.39  -2
  -4  -7   3    0.15    0.39   1
  -4   7  -2    0.40    0.36  -2
  -4  -7   3    0.40    0.36   1
  -4  -7  -2    1.25    0.68  -2
  -4   7   3    1.25    0.68   1
  -4  -7  -2    0.07    0.47  -2
  -4   7   3    0.07    0.47   1
   4  -7   2    0.19    0.26  -2
   4   7  -3    0.19    0.26   1
  -4  -7  -2    0.75    0.68  -2
  -4   7   3    0.75    0.68   1
   3  -7  -3    1.53    0.78   1
   3  -7  -3    3.12    0.56   1
  -3  -7   3    1.85    0.52   1
  -3  -7   3    1.73    0.60   1
   3  -7  -3    2.47    0.37   1
  -3   7   3    3.65    0.90   1
  -3   7   3    3.21    0.87   1
   3   7  -3    3.26    0.63   1
  -3   7   3    2.72    0.86   1
   2  -7  -3   10.52    0.86   1
  -2  -7   3   12.55    1.41   1
  -2  -7   3    8.13    1.02   1
  -2  -7   3    9.53    1.02   1
   2  -7  -3   12.61    1.78   1
  -2   7   3    9.74    1.24   1
  -2   7   3    8.64    1.13   1
   2   7  -3   10.39    1.14   1
  -2   7   3    9.92    1.53   1
  -2   7   3   13.31    1.50   1
   2   7  -3    7.78    0.89   1
  -2   7   3    9.49    1.29   1
  -1  -7   3    3.24    0.71   1
   1  -7  -3    1.90    0.52   1
  -1  -7   3    2.70    0.53   1
   1  -7  -3    1.48    0.41   1
  -1  -7   3    2.06    0.51   1
  -1   7   3    2.80    0.71   1
   1   7  -3    1.66    0.44   1
   1   7  -3    2.91    0.44   1
   1   7  -3    2.13    0.54   1
   1   7  -3    1.93    0.45   1
  -1   7   3    3.12    0.66   1
   1   7  -3    2.61    0.43   1
  -1   7   3    2.75    0.60   1
   1   7  -3    2.85    0.61   1
  -1   7   3    2.10    0.58   1
   0   7   3    0.47    0.39  -2
   0  -7  -3    0.47    0.39   1
   0   7  -3    0.30    0.35  -2
   0  -7   3    0.30    0.35   1
   0   7  -3    0.02    0.30  -2
   0  -7   3    0.02    0.30   1
   0   7  -3    0.73    0.23  -2
   0  -7   3    0.73    0.23   1
   0  -7  -3   -0.01    0.30  -2
   0   7   3   -0.01    0.30   1
   0  -7   3    0.96    0.36  -2
   0   7  -3    0.96    0.36   1
   0  -7  -3    0.71    0.33  -2
   0   7   3    0.71    0.33   1
   0  -7   3    1.53    0.46  -2
   0   7  -3    1.53    0.46   1
   0  -7  -3    0.20    0.20  -2
   0   7   3    0.20    0.20   1
   0  -7   3    0.84    0.42  -2
   0   7  -3    0.84    0.42   1
   0  -7   3    0.30    0.32  -2
   0   7  -3    0.30    0.32   1
   0  -7  -3    0.04    0.22  -2
   0   7   3    0.04    0.22   1
  -1  -7  -3    0.47    0.35   1
   1  -7   3    0.11    0.25   1
   1  -7   3    0.55    0.28   1
   1  -7   3    1.05    0.56   1
  -1  -7  -3    0.66    0.32   1
  -1   7  -3    0.71    0.35   1
   1   7   3    0.34    0.19   1
   1   7   3    1.14    0.33   1
   1   7   3   -0.19    0.20   1
   1   7   3    0.59    0.28   1
  -1   7  -3    0.20    0.37   1
  -1   7  -3    0.79    0.40   1
   1   7   3    0.90    0.32   1
  -1   7  -3    0.80    0.37   1
   2  -7   3    3.37    0.57   1
  -2  -7  -3    2.01    0.53   1
  -2  -7  -3    2.62    0.61   1
   2  -7   3    2.77    0.92   1
  -2   7  -3    2.92    0.72   1
   2   7   3    3.72    0.67   1
  -2   7  -3    4.25    0.95   1
  -2   7  -3    4.31    0.85   1
  -2   7  -3    2.20    0.64   1
  -2   7  -3    4.53    0.77   1
   2   7   3    2.04    0.42   1
   2   7   3    2.14    0.38   1
   3  -7   3   -0.04    0.46   1
  -3  -7  -3   -0.03    0.29   1
  -3  -7  -3    0.19    0.21   1
   3  -7   3    0.11    0.21   1
  -3   7  -3   -0.06    0.38   1
   3   7   3    0.05    0.20   1
   3   7   3    0.25    0.19   1
  -3   7  -3   -0.08    0.42   1
  -3   7  -3    0.27    0.35   1
   4   7  -4    1.03    0.38  -2
   4  -7   3    1.03    0.38   1
  -4   7   4    1.01    0.44  -2
  -4  -7  -3    1.01    0.44   1
  -4   7   4    1.20    0.55  -2
  -4  -7  -3    1.20    0.55   1
   4   7  -4    1.72    0.85  -2
   4  -7   3    1.72    0.85   1
   4  -7  -4    1.75    0.44  -2
   4   7   3    1.75    0.44   1
  -4  -7   4    2.05    0.64  -2
  -4   7  -3    2.05    0.64   1
  -4  -7   4    0.89    0.61  -2
  -4   7  -3    0.89    0.61   1
  -4  -7   4    0.44    0.51  -2
  -4   7  -3    0.44    0.51   1
  -5   7   4    0.54    0.41  -2
  -5  -7  -3    0.54    0.41   1
  -5   7   4   -0.01    0.33  -2
  -5  -7  -3   -0.01    0.33   1
   5   7  -4   -0.01    0.26  -2
   5  -7   3   -0.01    0.26   1
   5   7  -4   -0.11    0.68  -2
   5  -7   3   -0.11    0.68   1
  -5  -7   4   -0.09    0.56  -2
  -5   7  -3   -0.09    0.56   1
  -5  -7   4    0.00    0.57  -2
  -5   7  -3    0.00    0.57   1
   5  -7  -4    0.01    0.21  -2
   5   7   3    0.01    0.21   1
  -5  -7   4    0.01    0.46  -2
  -5   7  -3    0.01    0.46   1
   6  -7   3   22.39    1.66   1
  -6  -7  -3   23.83    2.01   1
  -6  -7  -3   22.03    1.85   1
  -6   7  -3   21.19    2.75   1
   6   7   3   24.40    1.71   1
   7  -7   3   -0.09    0.38   1
  -7  -7  -3    0.62    0.52   1
  -6  -8   3    0.48    0.42   1
   6  -8  -3    0.10    0.32   1
   5   8   2    0.58    0.36  -2
   5  -8  -3    0.58    0.36   1
  -5   8  -2    0.32    0.52  -2
  -5  -8   3    0.32    0.52   1
  -5   8  -2    0.46    0.41  -2
  -5  -8   3    0.46    0.41   1
   5  -8   2   -0.04    0.28  -2
   5   8  -3   -0.04    0.28   1
  -5  -8  -2    1.05    0.73  -2
  -5   8   3    1.05    0.73   1
  -4   8  -2    2.57    0.82  -2
  -4  -8   3    2.57    0.82   1
  -4   8  -2    1.84    0.58  -2
  -4  -8   3    1.84    0.58   1
   4   8   2    3.33    0.63  -2
   4  -8  -3    3.33    0.63   1
   4   8   2    4.19    1.24  -2
   4  -8  -3    4.19    1.24   1
  -4  -8  -2    3.35    1.02  -2
  -4   8   3    3.35    1.02   1
  -4  -8  -2    3.43    1.00  -2
  -4   8   3    3.43    1.00   1
  -4  -8  -2    3.34    1.12  -2
  -4   8   3    3.34    1.12   1
   4  -8   2    1.89    0.49  -2
   4   8  -3    1.89    0.49   1
  -3  -8   3    6.26    1.16   1
  -3  -8   3    5.37    0.90   1
   3  -8  -3    6.84    1.49   1
   3  -8  -3    8.37    0.96   1
  -3   8   3    7.09    1.41   1
  -3   8   3    5.91    1.14   1
  -3   8   3    8.41    1.31   1
   3   8  -3    8.22    1.06   1
   2  -8  -3    1.79    0.43   1
  -2  -8   3    2.19    0.56   1
  -2  -8   3    2.01    0.68   1
   2   8  -3    1.61    0.57   1
  -2   8   3    2.26    0.84   1
  -2   8   3    1.81    0.66   1
   2   8  -3    1.52    0.30   1
  -2   8   3    0.82    0.48   1
   2   8  -3    1.28    0.39   1
  -2   8   3    1.46    0.59   1
  -1  -8   3    0.97    0.51   1
   1  -8  -3    1.52    0.43   1
  -1  -8   3    1.91    0.51   1
  -1  -8   3    1.56    0.46   1
  -1   8   3    1.01    0.47   1
   1   8  -3    1.75    0.57   1
   1   8  -3    1.29    0.39   1
   1   8  -3    1.34    0.36   1
  -1   8   3    1.16    0.46   1
  -1   8   3    1.38    0.52   1
   1   8  -3    1.74    0.49   1
  -1   8   3    1.80    0.66   1
   0   8  -3    0.23    0.36  -2
   0  -8   3    0.23    0.36   1
   0   8  -3   -0.09    0.38  -2
   0  -8   3   -0.09    0.38   1
   0   8   3   -0.05    0.34  -2
   0  -8  -3   -0.05    0.34   1
   0   8  -3    0.02    0.20  -2
   0  -8   3    0.02    0.20   1
   0   8   3    0.50    0.33  -2
   0  -8  -3    0.50    0.33   1
   0  -8  -3    0.10    0.26  -2
   0   8   3    0.10    0.26   1
   0  -8   3    0.08    0.30  -2
   0   8  -3    0.08    0.30   1
   0  -8   3    0.90    0.48  -2
   0   8  -3    0.90    0.48   1
   0  -8   3   -0.31    0.25  -2
   0   8  -3   -0.31    0.25   1
   0  -8  -3   -0.10    0.30  -2
   0   8   3   -0.10    0.30   1
   0  -8   3    0.35    0.28  -2
   0   8  -3    0.35    0.28   1
   0  -8   3   -0.36    0.28  -2
   0   8  -3   -0.36    0.28   1
   0  -8  -3    0.14    0.41  -2
   0   8   3    0.14    0.41   1
   0  -8  -3    0.83    0.41  -2
   0   8   3    0.83    0.41   1
   0  -8  -3    0.27    0.27  -2
   0   8   3    0.27    0.27   1
  -1  -8  -3    0.11    0.24   1
   1  -8   3    0.14    0.21   1
   1  -8   3    0.34    0.50   1
  -1  -8  -3   -0.09    0.36   1
   1   8   3    0.03    0.21   1
   1   8   3    0.08    0.22   1
  -1   8  -3   -0.08    0.28   1
  -1   8  -3    0.11    0.34   1
  -1   8  -3   -0.02    0.30   1
  -1   8  -3    0.04    0.33   1
   1   8   3   -0.14    0.23   1
   2  -8   3    0.35    0.25   1
  -2  -8  -3    0.11    0.37   1
  -2  -8  -3    0.39    0.31   1
   2  -8   3   -0.07    0.49   1
   2   8   3    0.06    0.22   1
  -2   8  -3    0.01    0.35   1
   2   8   3    0.14    0.17   1
   2   8   3    0.03    0.31   1
  -2   8  -3    0.47    0.47   1
  -2   8  -3   -0.13    0.34   1
  -2   8  -3    0.06    0.39   1
   3  -8   3    0.71    0.31   1
   3  -8   3    1.12    0.71   1
  -3  -8  -3    0.98    0.56   1
  -3  -8  -3    0.23    0.25   1
  -3   8  -3    1.03    0.45   1
   3   8   3    0.35    0.30   1
   3   8   3    0.27    0.23   1
  -3   8  -3    0.44    0.59   1
  -3   8  -3    0.79    0.59   1
   4   8  -4    2.70    1.05  -2
   4  -8   3    2.70    1.05   1
   4   8  -4    2.70    0.60  -2
   4  -8   3    2.70    0.60   1
  -4   8   4    2.17    0.61  -2
  -4  -8  -3    2.17    0.61   1
  -4   8   4    3.04    0.90  -2
  -4  -8  -3    3.04    0.90   1
  -4  -8   4    1.46    0.90  -2
  -4   8  -3    1.46    0.90   1
  -4  -8   4    0.82    0.59  -2
  -4   8  -3    0.82    0.59   1
   4  -8  -4    3.15    0.60  -2
   4   8   3    3.15    0.60   1
  -4  -8   4    3.47    1.05  -2
  -4   8  -3    3.47    1.05   1
   5   8  -4   -0.01    0.26  -2
   5  -8   3   -0.01    0.26   1
  -5   8   4    0.05    0.44  -2
  -5  -8  -3    0.05    0.44   1
  -5   8   4   -0.24    0.32  -2
  -5  -8  -3   -0.24    0.32   1
   5  -8  -4    0.00    0.25  -2
   5   8   3    0.00    0.25   1
  -5  -8   4   -0.02    0.61  -2
  -5   8  -3   -0.02    0.61   1
   6  -8   3    0.11    0.33   1
  -6  -8  -3    0.02    0.36   1
  -5   9  -2    0.64    0.42  -2
  -5  -9   3    0.64    0.42   1
   5   9   2    0.32    0.33  -2
   5  -9  -3    0.32    0.33   1
   4   9   2   -0.22    0.24  -2
   4  -9  -3   -0.22    0.24   1
  -4   9  -2    0.21    0.28  -2
  -4  -9   3    0.21    0.28   1
  -4   9  -2   -0.61    0.57  -2
  -4  -9   3   -0.61    0.57   1
  -4  -9  -2    0.50    0.77  -2
  -4   9   3    0.50    0.77   1
  -4  -9  -2    0.55    0.63  -2
  -4   9   3    0.55    0.63   1
  -3  -9   3    2.46    0.60   1
   3  -9  -3    2.43    0.53   1
  -3  -9   3    4.47    0.99   1
   3   9  -3    2.33    0.58   1
  -3   9   3    3.48    0.85   1
  -3   9   3    3.42    0.99   1
  -3   9   3    4.33    1.18   1
   3   9  -3    2.84    0.42   1
  -2  -9   3    5.35    0.91   1
   2  -9  -3    5.44    0.83   1
  -2  -9   3    5.78    1.09   1
   2   9  -3    5.55    0.81   1
  -2   9   3    4.09    0.93   1
  -2   9   3    6.62    1.38   1
  -2   9   3    7.99    1.37   1
   2   9  -3    6.58    1.07   1
  -2   9   3    7.60    1.22   1
  -1  -9   3    7.97    1.31   1
   1  -9  -3    7.39    0.99   1
  -1  -9   3    8.12    1.09   1
   1   9  -3    6.98    1.02   1
   1   9  -3    7.73    1.18   1
  -1   9   3    8.33    1.33   1
  -1   9   3    7.68    1.26   1
   1   9  -3    8.19    0.91   1
  -1   9   3    7.28    1.11   1
  -1   9   3    7.02    1.13   1
   0   9  -3    8.69    1.31  -2
   0  -9   3    8.69    1.31   1
   0   9  -3    6.31    0.87  -2
   0  -9   3    6.31    0.87   1
   0   9   3    6.73    0.97  -2
   0  -9  -3    6.73    0.97   1
   0  -9  -3    9.57    1.23  -2
   0   9   3    9.57    1.23   1
   0  -9  -3    7.85    1.01  -2
   0   9   3    7.85    1.01   1
   0  -9   3    7.42    1.14  -2
   0   9  -3    7.42    1.14   1
   0  -9   3   10.19    1.36  -2
   0   9  -3   10.19    1.36   1
   0  -9  -3    8.05    1.24  -2
   0   9   3    8.05    1.24   1
   0  -9   3    5.84    0.90  -2
   0   9  -3    5.84    0.90   1
  -1  -9  -3   -0.11    0.21   1
  -1  -9  -3   -0.12    0.45   1
   1  -9   3    0.02    0.44   1
   1  -9   3    0.05    0.24   1
   1   9   3    0.00    0.22   1
  -1   9  -3    0.25    0.41   1
  -1   9  -3   -0.05    0.38   1
   1   9   3   -0.05    0.30   1
  -1   9  -3    0.03    0.37   1
  -1   9  -3    0.14    0.37   1
   1   9   3   -0.24    0.22   1
   2  -9   3    0.80    0.74   1
  -2  -9  -3    0.69    0.36   1
  -2  -9  -3   -0.04    0.49   1
   2  -9   3    0.32    0.28   1
  -2   9  -3    0.05    0.47   1
  -2   9  -3    0.67    0.50   1
   2   9   3    0.29    0.20   1
   2   9   3   -0.13    0.20   1
  -2   9  -3    0.71    0.52   1
   2   9   3    0.06    0.36   1
  -2   9  -3   -0.04    0.46   1
   3  -9   3    2.37    0.55   1
   3  -9   3    2.32    0.96   1
  -3  -9  -3    4.81    1.00   1
  -3  -9  -3    2.27    0.64   1
   3   9   3    2.27    0.56   1
  -3   9  -3    4.09    0.95   1
  -3   9  -3    3.43    0.90   1
  -3   9  -3    2.95    0.99   1
  -4   9   4   -0.13    0.36  -2
  -4  -9  -3   -0.13    0.36   1
   4   9  -4    0.41    0.35  -2
   4  -9   3    0.41    0.35   1
  -4   9   4    0.50    0.59  -2
  -4  -9  -3    0.50    0.59   1
   4  -9  -4    0.09    0.31  -2
   4   9   3    0.09    0.31   1
  -4  -9   4   -0.75    0.55  -2
  -4   9  -3   -0.75    0.55   1
  -5   9   4    4.77    0.99  -2
  -5  -9  -3    4.77    0.99   1
   5   9  -4    6.35    0.97  -2
   5  -9   3    6.35    0.97   1
   5  10   2    0.03    0.39  -2
   5 -10  -3    0.03    0.39   1
  -5  10  -2   -0.02    0.43  -2
  -5 -10   3   -0.02    0.43   1
  -4  10  -2   -0.01    0.71  -2
  -4 -10   3   -0.01    0.71   1
   4  10   2    0.16    0.38  -2
   4 -10  -3    0.16    0.38   1
  -4  10  -2   -0.16    0.35  -2
  -4 -10   3   -0.16    0.35   1
  -3 -10   3    0.67    0.63   1
  -3 -10   3    0.03    0.30   1
   3 -10  -3   -0.09    0.26   1
   3  10  -3    0.02    0.22   1
  -3  10   3   -0.06    0.66   1
  -3  10   3    0.06    0.58   1
  -2 -10   3    0.04    0.56   1
  -2 -10   3   -0.32    0.27   1
   2 -10  -3   -0.05    0.26   1
  -2  10   3   -0.03    0.50   1
  -2  10   3   -0.06    0.39   1
  -2  10   3    0.46    0.62   1
   2  10  -3   -0.30    0.24   1
  -1 -10   3    0.39    0.36   1
   1 -10  -3    0.32    0.34   1
  -1  10   3    0.69    0.46   1
   1  10  -3    1.35    0.65   1
  -1  10   3    0.56    0.52   1
   1  10  -3    0.40    0.38   1
   0  10  -3   21.82    1.69  -2
   0 -10   3   21.82    1.69   1
   0  10   3   19.59    1.64  -2
   0 -10  -3   19.59    1.64   1
   0 -10   3   22.61    1.73  -2
   0  10  -3   22.61    1.73   1
   0 -10  -3   23.37    2.04  -2
   0  10   3   23.37    2.04   1
   0 -10  -3   20.80    1.69  -2
   0  10   3   20.80    1.69   1
   0 -10   3   23.42    2.33  -2
   0  10  -3   23.42    2.33   1
   0 -10  -3   20.52    2.06  -2
   0  10   3   20.52    2.06   1
   0 -10   3   29.92    2.34  -2
   0  10  -3   29.92    2.34   1
   1 -10   3    1.81    0.57   1
  -1 -10  -3    1.22    0.52   1
   1  10   3    2.81    0.84   1
   1  10   3    0.93    0.48   1
   1  10   3    1.69    0.50   1
  -1  10  -3    1.68    0.62   1
  -1  10  -3    1.59    0.69   1
   2 -10   3   -0.41    0.71   1
  -2 -10  -3    0.21    0.60   1
   2 -10   3   -0.19    0.24   1
  -2 -10  -3    0.07    0.31   1
   2  10   3   -0.11    0.27   1
   2  10   3    0.30    0.42   1
  -2  10  -3   -0.10    0.50   1
  -2  10  -3    0.10    0.61   1
  -2  10  -3   -0.13    0.47   1
  -3 -10  -3    5.06    0.99   1
   3 -10   3    4.98    0.87   1
  -3 -10  -3    3.69    1.03   1
   3 -10   3    4.09    1.47   1
  -3  10  -3    7.01    1.39   1
  -3  10  -3    3.56    1.31   1
  -4  10   4   -0.19    0.34  -2
  -4 -10  -3   -0.19    0.34   1
   4  10  -4   -0.24    0.35  -2
   4 -10   3   -0.24    0.35   1
  -4  10   4    0.17    0.70  -2
  -4 -10  -3    0.17    0.70   1
  -4 -10   4   -0.22    0.68  -2
  -4  10  -3   -0.22    0.68   1
   5  10  -4    0.80    0.47  -2
   5 -10   3    0.80    0.47   1
  -5  10   4    0.69    0.52  -2
  -5 -10  -3    0.69    0.52   1
   3 -11  -3    0.04    0.36   1
  -3 -11   3   -0.01    0.75   1
  -3 -11   3   -0.26    0.36   1
  -2 -11   3    1.30    0.54   1
   2 -11  -3    0.63    0.40   1
   2  11  -3    1.34    0.50   1
  -2  11   3    0.28    0.55   1
  -2  11   3    0.58    0.66   1
  -1 -11   3    5.73    1.00   1
   1 -11  -3    5.49    0.99   1
  -1  11   3    6.60    1.30   1
  -1  11   3    5.09    1.03   1
   1  11  -3    6.30    1.08   1
   0  11  -3    6.65    1.05  -2
   0 -11   3    6.65    1.05   1
   0  11   3    7.24    1.11  -2
   0 -11  -3    7.24    1.11   1
   0 -11  -3   10.83    1.50  -2
   0  11   3   10.83    1.50   1
   0 -11   3    8.61    1.45  -2
   0  11  -3    8.61    1.45   1
   0 -11  -3    9.60    1.28  -2
   0  11   3    9.60    1.28   1
   1 -11   3    7.20    1.10   1
  -1 -11  -3    8.70    1.25   1
  -1  11  -3    8.88    1.46   1
   1  11   3    8.22    1.22   1
  -1  11  -3    9.41    1.36   1
  -2 -11  -3   -0.36    0.31   1
   2 -11   3   -0.04    0.32   1
   2  11   3   -0.05    0.31   1
  -2  11  -3    0.38    0.55   1
  -2  11  -3    0.22    0.61   1
  -3 -11  -3    0.03    0.38   1
   3 -11   3    0.11    0.43   1
  -3 -11  -3   -0.60    0.71   1
  -3  11  -3    0.25    0.66   1
   2 -12  -3    0.41    0.44   1
  -2 -12   3    0.09    0.39   1
  -1 -12   3   21.79    1.85   1
   1 -12  -3   21.34    1.76   1
   1  12  -3   20.83    2.19   1
  -1  12   3   22.90    1.98   1
  -1  12   3   21.69    2.40   1
   0  12   3    0.15    0.36  -2
   0 -12  -3    0.15    0.36   1
   0  12  -3    0.25    0.42  -2
   0 -12   3    0.25    0.42   1
   0 -12  -3    0.50    0.64  -2
   0  12   3    0.50    0.64   1
   0 -12   3   -0.08    0.61  -2
   0  12  -3   -0.08    0.61   1
   1 -12   3    0.22    0.44   1
  -1 -12  -3    0.15    0.42   1
   1  12   3    0.12    0.44   1
  -1  12  -3    0.25    0.69   1
   2 -12   3   -0.15    0.26   1
  -2 -12  -3   -0.01    0.35   1
  -8   0   4    1.07    0.94   1
  -8   0   4    0.82    0.54   1
   7   0  -4    0.30    0.33   1
   7   0  -4    0.11    0.30   1
  -7   0   4   -0.08    0.53   1
  -7   0   4   -0.45    0.53   1
  -7   0   4    0.12    0.34   1
  -6   0   4   16.49    1.24   1
   6   0  -4   14.20    1.77   1
  -6   0   4   13.73    1.92   1
  -6   0   4   17.03    1.93   1
   6   0  -4   15.19    1.39   1
   6   0  -4   15.07    1.22   1
  -5   0  -3    0.41    0.33  -2
  -5   0   4    0.41    0.33   1
   5   0   3    0.08    0.24  -2
   5   0  -4    0.08    0.24   1
   5   0   3    0.05    0.20  -2
   5   0  -4    0.05    0.20   1
   5   0   3    0.20    0.17  -2
   5   0  -4    0.20    0.17   1
  -5   0  -3    0.05    0.27  -2
  -5   0   4    0.05    0.27   1
  -5   0  -3    0.02    0.16  -2
  -5   0   4    0.02    0.16   1
  -4   0  -3    7.27    1.05  -2
  -4   0   4    7.27    1.05   1
  -3   0   4   -0.07    0.08   1
   3   0  -4    0.00    0.09   1
  -3   0   4   -0.05    0.16   1
  -3   0   4   -0.03    0.14   1
   3   0  -4    0.05    0.19   1
   3   0  -4   -0.07    0.13   1
  -3   0   4    0.03    0.09   1
  -3   0   4   -0.07    0.13   1
  -3   0   4   -0.03    0.17   1
   3   0  -4   -0.02    0.08   1
   3   0  -4    0.05    0.13   1
   2   0  -4  125.15    6.09   1
  -2   0   4  122.41    6.77   1
  -2   0   4  131.07    6.86   1
   2   0  -4  125.26    5.16   1
  -2   0   4  130.09    6.08   1
   2   0  -4  129.12    5.56   1
   2   0  -4  117.07    6.77   1
  -2   0   4  135.04    6.13   1
  -2   0   4  130.11    5.56   1
  -2   0   4  130.31    6.11   1
  -1   0   4   -0.05    0.02   1
  -1   0   4    0.45    0.12   1
  -1   0   4   -0.11    0.03   1
  -1   0   4   -0.09    0.05   1
  -1   0   4    0.16    0.05   1
   1   0  -4   -0.12    0.04   1
  -1   0   4   -0.08    0.02   1
   1   0  -4   -0.08    0.02   1
   1   0  -4   -0.08    0.05   1
   1   0  -4    0.05    0.04   1
   1   0  -4   -0.06    0.02   1
  -1   0   4   -0.08    0.02   1
  -1   0   4   -0.07    0.02   1
   0   0  -4   13.88    0.66  -2
   0   0   4   13.88    0.66   1
   0   0   4   14.85    0.74  -2
   0   0  -4   14.85    0.74   1
   0   0  -4   15.07    0.71  -2
   0   0   4   15.07    0.71   1
   0   0  -4   14.86    0.72  -2
   0   0   4   14.86    0.72   1
   0   0  -4   14.04    0.80  -2
   0   0   4   14.04    0.80   1
   0   0   4   14.70    0.66  -2
   0   0  -4   14.70    0.66   1
   0   0   4   14.75    0.82  -2
   0   0  -4   14.75    0.82   1
   0   0   4   14.51    0.71  -2
   0   0  -4   14.51    0.71   1
   0   0  -4   14.19    0.73  -2
   0   0   4   14.19    0.73   1
   0   0   4   14.53    0.78  -2
   0   0  -4   14.53    0.78   1
   0   0   4   14.76    0.72  -2
   0   0  -4   14.76    0.72   1
   1   0   4   -0.02    0.03   1
   1   0   4   -0.02    0.04   1
   1   0   4   -0.02    0.06   1
  -1   0  -4    0.02    0.02   1
  -1   0  -4    0.00    0.05   1
   1   0   4    0.00    0.03   1
  -1   0  -4   -0.03    0.05   1
   1   0   4   -0.02    0.02   1
  -2   0  -4    0.99    0.28   1
   2   0   4    0.91    0.19   1
   2   0   4    0.49    0.22   1
   2   0   4    0.77    0.19   1
   2   0   4    0.97    0.27   1
  -2   0  -4    1.19    0.27   1
  -2   0  -4    0.78    0.12   1
   3   0   4    0.05    0.17   1
  -3   0  -4   -0.04    0.12   1
   3   0   4    0.18    0.14   1
  -3   0  -4   -0.02    0.05   1
   3   0   4    0.18    0.20   1
   3   0   4    0.02    0.12   1
   4   0  -5   64.96    3.96  -2
   4   0   4   64.96    3.96   1
   4   0  -5   61.07    3.06  -2
   4   0   4   61.07    3.06   1
   4   0  -5   60.04    2.88  -2
   4   0   4   60.04    2.88   1
  -4   0   5   53.63    3.02  -2
  -4   0  -4   53.63    3.02   1
   4   0  -5   66.02    3.55  -2
   4   0   4   66.02    3.55   1
  -4   0   5   63.60    3.86  -2
  -4   0  -4   63.60    3.86   1
   5   0  -5    0.05    0.18  -2
   5   0   4    0.05    0.18   1
   5   0  -5    0.09    0.20  -2
   5   0   4    0.09    0.20   1
   5   0  -5    0.04    0.34  -2
   5   0   4    0.04    0.34   1
  -5   0   5    0.07    0.36  -2
  -5   0  -4    0.07    0.36   1
  -5   0   5   -0.03    0.11  -2
  -5   0  -4   -0.03    0.11   1
   5   0  -5    0.07    0.28  -2
   5   0   4    0.07    0.28   1
  -5   0   5   -0.04    0.27  -2
  -5   0  -4   -0.04    0.27   1
  -5   0   5   -0.13    0.19  -2
  -5   0  -4   -0.13    0.19   1
  -6   0  -4   14.61    1.44   1
  -6   0  -4   16.81    1.93   1
   6   0   4   11.92    1.29   1
   6   0   4   14.01    1.85   1
   6   0   4   11.74    1.30   1
   6   0   4   13.13    2.00   1
  -6   0  -4   14.18    1.99   1
  -7   0  -4    0.09    0.51   1
   7   0   4   -0.21    0.33   1
   7   0   4    0.05    0.63   1
  -7   0  -4    0.07    0.31   1
   7   0   4   -0.08    0.31   1
  -7   0  -4   -0.83    0.40   1
   7   0   4    0.34    0.44   1
   8   0   4    0.00    0.37   1
  -8   0  -4   -0.22    0.37   1
   8   0   4   -0.02    0.41   1
  -8   0  -4   -0.29    0.68   1
   8   0   4   -0.10    0.53   1
  -8  -1   4    1.42    0.66   1
   8   1  -4    0.81    0.48   1
  -8   1   4    0.79    0.89   1
  -7  -1   4    1.04    0.67   1
  -7  -1   4    0.72    0.40   1
   7  -1  -4    0.51    0.36   1
  -7  -1   4   -0.28    0.59   1
   7  -1  -4    1.49    0.50   1
  -7   1   4    0.67    0.38   1
  -7   1   4    0.40    0.75   1
  -7   1   4    0.36    0.68   1
   7   1  -4    0.59    0.43   1
   7   1  -4    0.76    0.41   1
  -6  -1   4    6.69    1.23   1
  -6  -1   4    8.39    1.02   1
  -6  -1   4    7.00    1.17   1
   6  -1  -4    7.92    0.92   1
   6  -1  -4    6.45    0.85   1
  -6   1   4    4.74    1.18   1
  -6   1   4    5.79    1.18   1
   6   1  -4    5.48    0.86   1
   6   1  -4    8.00    1.25   1
   6   1  -4    8.02    0.96   1
  -6   1   4    5.40    0.79   1
   5   1   3    0.61    0.27  -2
   5  -1  -4    0.61    0.27   1
   5   1   3    2.15    0.43  -2
   5  -1  -4    2.15    0.43   1
  -5   1  -3    2.41    0.48  -2
  -5  -1   4    2.41    0.48   1
  -5   1  -3    2.19    0.63  -2
  -5  -1   4    2.19    0.63   1
  -5   1  -3    1.60    0.49  -2
  -5  -1   4    1.60    0.49   1
  -5  -1  -3    2.36    0.47  -2
  -5   1   4    2.36    0.47   1
   5  -1   3    2.24    0.46  -2
   5   1  -4    2.24    0.46   1
   5  -1   3    2.02    0.46  -2
   5   1  -4    2.02    0.46   1
  -5  -1  -3    1.33    0.58  -2
  -5   1   4    1.33    0.58   1
  -5  -1  -3    2.31    0.69  -2
  -5   1   4    2.31    0.69   1
   5  -1   3    1.62    0.49  -2
   5   1  -4    1.62    0.49   1
   4   1   3    1.33    0.28  -2
   4  -1  -4    1.33    0.28   1
  -4   1  -3    0.76    0.37  -2
  -4  -1   4    0.76    0.37   1
   4   1   3    0.60    0.23  -2
   4  -1  -4    0.60    0.23   1
  -4   1  -3    0.88    0.35  -2
  -4  -1   4    0.88    0.35   1
  -4   1  -3    1.03    0.27  -2
  -4  -1   4    1.03    0.27   1
  -4   1  -3    0.42    0.23  -2
  -4  -1   4    0.42    0.23   1
  -4   1  -3    0.84    0.38  -2
  -4  -1   4    0.84    0.38   1
   4   1   3    1.98    0.70  -2
   4  -1  -4    1.98    0.70   1
  -4  -1  -3    1.39    0.56  -2
  -4   1   4    1.39    0.56   1
   4  -1   3    1.39    0.44  -2
   4   1  -4    1.39    0.44   1
   4  -1   3    0.65    0.36  -2
   4   1  -4    0.65    0.36   1
   4  -1   3    1.16    0.32  -2
   4   1  -4    1.16    0.32   1
   4  -1   3    0.84    0.27  -2
   4   1  -4    0.84    0.27   1
  -4  -1  -3    1.51    0.51  -2
  -4   1   4    1.51    0.51   1
  -3  -1   4    0.35    0.18   1
   3  -1  -4    0.73    0.18   1
   3  -1  -4    0.68    0.16   1
  -3  -1   4    0.79    0.19   1
   3  -1  -4    0.72    0.31   1
  -3  -1   4    0.53    0.23   1
  -3  -1   4    0.57    0.18   1
  -3  -1   4    0.84    0.31   1
  -3  -1   4    0.44    0.20   1
   3  -1  -4    0.44    0.33   1
   3  -1  -4    0.07    0.23   1
   3   1  -4    1.04    0.24   1
  -3   1   4    0.53    0.25   1
   3   1  -4    1.18    0.25   1
  -3   1   4    0.07    0.20   1
  -3   1   4    0.60    0.28   1
   3   1  -4    0.54    0.26   1
   3   1  -4    0.47    0.16   1
  -3   1   4    0.10    0.21   1
   3   1  -4    0.84    0.26   1
   2  -1  -4   42.38    1.93   1
  -2  -1   4   40.97    2.41   1
   2  -1  -4   42.48    2.32   1
  -2  -1   4   42.64    1.89   1
  -2  -1   4   44.65    2.16   1
  -2  -1   4   43.37    2.16   1
  -2  -1   4   46.03    2.04   1
  -2  -1   4   47.04    2.54   1
   2  -1  -4   38.45    2.60   1
  -2  -1   4   43.84    2.15   1
  -2  -1   4   40.99    1.87   1
   2  -1  -4   43.11    1.81   1
  -2   1   4   43.03    1.88   1
  -2   1   4   41.77    2.67   1
  -2   1   4   41.26    2.34   1
   2   1  -4   42.52    2.17   1
  -2   1   4   41.62    2.31   1
   2   1  -4   41.20    2.46   1
  -2   1   4   42.37    1.87   1
  -2   1   4   41.09    2.61   1
   2   1  -4   42.50    2.18   1
   1  -1  -4   11.45    0.55   1
   1  -1  -4   11.99    0.62   1
   1  -1  -4   11.23    0.86   1
   1  -1  -4   11.83    0.62   1
  -1  -1   4   11.48    0.64   1
   1  -1  -4   12.21    0.59   1
  -1  -1   4   12.24    0.58   1
  -1  -1   4   11.58    0.59   1
  -1  -1   4   11.75    0.63   1
   1  -1  -4   11.96    0.59   1
   1  -1  -4   11.74    0.77   1
  -1  -1   4   12.30    0.71   1
   1   1  -4   10.71    0.59   1
  -1   1   4   11.89    0.56   1
   1   1  -4   11.67    0.73   1
   1   1  -4   12.37    0.63   1
  -1   1   4   11.05    0.74   1
   1   1  -4   11.21    0.66   1
  -1   1   4   11.75    0.65   1
   1   1  -4   11.32    0.57   1
   1   1  -4   11.54    0.60   1
   1   1  -4   11.30    0.63   1
  -1   1   4   11.13    0.64   1
   0   1   4   48.06    2.36  -2
   0  -1  -4   48.06    2.36   1
   0   1  -4   49.16    2.28  -2
   0  -1   4   49.16    2.28   1
   0   1  -4   47.86    2.40  -2
   0  -1   4   47.86    2.40   1
   0   1  -4   50.92    2.38  -2
   0  -1   4   50.92    2.38   1
   0   1   4   49.00    2.21  -2
   0  -1  -4   49.00    2.21   1
   0   1   4   50.32    2.39  -2
   0  -1  -4   50.32    2.39   1
   0   1  -4   51.15    2.30  -2
   0  -1   4   51.15    2.30   1
   0   1   4   50.01    2.21  -2
   0  -1  -4   50.01    2.21   1
   0   1  -4   48.85    2.20  -2
   0  -1   4   48.85    2.20   1
   0   1   4   49.86    2.62  -2
   0  -1  -4   49.86    2.62   1
   0   1  -4   48.15    2.37  -2
   0  -1   4   48.15    2.37   1
   0   1   4   48.62    2.28  -2
   0  -1  -4   48.62    2.28   1
   0   1  -4   50.48    2.62  -2
   0  -1   4   50.48    2.62   1
   0   1  -4   50.67    2.38  -2
   0  -1   4   50.67    2.38   1
   0  -1  -4   50.98    2.21  -2
   0   1   4   50.98    2.21   1
   0  -1   4   47.50    2.35  -2
   0   1  -4   47.50    2.35   1
   0  -1   4   49.48    2.38  -2
   0   1  -4   49.48    2.38   1
   0  -1   4   50.27    2.39  -2
   0   1  -4   50.27    2.39   1
   0  -1   4   48.51    2.21  -2
   0   1  -4   48.51    2.21   1
   0  -1  -4   50.50    2.36  -2
   0   1   4   50.50    2.36   1
   0  -1   4   51.41    2.61  -2
   0   1  -4   51.41    2.61   1
   0  -1   4   48.21    2.27  -2
   0   1  -4   48.21    2.27   1
   0  -1   4   51.37    2.30  -2
   0   1  -4   51.37    2.30   1
   0  -1  -4   50.09    2.04  -2
   0   1   4   50.09    2.04   1
   0  -1  -4   47.75    2.60  -2
   0   1   4   47.75    2.60   1
   0  -1   4   50.66    2.36  -2
   0   1  -4   50.66    2.36   1
   0  -1  -4   51.47    2.28  -2
   0   1   4   51.47    2.28   1
   1  -1   4    6.21    0.42   1
  -1  -1  -4    6.38    0.41   1
  -1  -1  -4    6.76    0.43   1
  -1  -1  -4    6.12    0.35   1
   1  -1   4    5.87    0.39   1
   1  -1   4    5.36    0.49   1
  -1  -1  -4    6.97    0.45   1
  -1  -1  -4    6.32    0.37   1
  -1   1  -4    6.66    0.42   1
   1   1   4    6.20    0.34   1
  -1   1  -4    7.52    0.54   1
   1   1   4    5.90    0.41   1
  -1   1  -4    6.14    0.40   1
  -1   1  -4    6.58    0.42   1
  -1   1  -4    5.99    0.56   1
   1   1   4    5.76    0.44   1
   1   1   4    5.95    0.43   1
   1   1   4    6.03    0.36   1
  -2  -1  -4    1.57    0.18   1
   2  -1   4    1.85    0.25   1
  -2  -1  -4    1.34    0.23   1
  -2  -1  -4    1.38    0.11   1
  -2  -1  -4    1.05    0.23   1
  -2  -1  -4    1.38    0.27   1
   2  -1   4    1.23    0.37   1
  -2   1  -4    1.18    0.30   1
   2   1   4    1.62    0.29   1
   2   1   4    1.36    0.17   1
   2   1   4    0.72    0.23   1
   2   1   4    1.69    0.29   1
  -2   1  -4    2.02    0.45   1
   2   1   4    1.75    0.31   1
   3  -1   4    7.25    1.05   1
   3  -1   4    9.45    1.07   1
  -3  -1  -4    9.04    0.84   1
  -3  -1  -4    8.97    0.71   1
  -3  -1  -4    9.48    0.58   1
   3  -1   4    9.15    0.64   1
  -3  -1  -4    9.01    0.79   1
   3   1   4    7.48    0.94   1
  -3   1  -4    9.07    1.02   1
  -3   1  -4    8.25    1.14   1
   3   1   4    8.93    0.71   1
   3   1   4    6.43    0.83   1
   3   1   4    9.31    0.85   1
  -4   1   5   32.48    1.87  -2
  -4  -1  -4   32.48    1.87   1
   4   1  -5   33.35    1.74  -2
   4  -1   4   33.35    1.74   1
   4   1  -5   30.19    1.76  -2
   4  -1   4   30.19    1.76   1
   4   1  -5   30.41    2.47  -2
   4  -1   4   30.41    2.47   1
   4   1  -5   33.66    2.24  -2
   4  -1   4   33.66    2.24   1
  -4   1   5   35.54    2.31  -2
  -4  -1  -4   35.54    2.31   1
  -4   1   5   33.07    1.72  -2
  -4  -1  -4   33.07    1.72   1
  -4   1   5   34.65    2.36  -2
  -4  -1  -4   34.65    2.36   1
  -4  -1   5   32.72    2.19  -2
  -4   1  -4   32.72    2.19   1
   4  -1  -5   30.73    1.85  -2
   4   1   4   30.73    1.85   1
  -4  -1   5   28.85    2.40  -2
  -4   1  -4   28.85    2.40   1
   4  -1  -5   26.84    2.23  -2
   4   1   4   26.84    2.23   1
   4  -1  -5   30.88    1.77  -2
   4   1   4   30.88    1.77   1
   4  -1  -5   33.66    2.14  -2
   4   1   4   33.66    2.14   1
   5   1  -5    0.32    0.23  -2
   5  -1   4    0.32    0.23   1
  -5   1   5    0.24    0.15  -2
  -5  -1  -4    0.24    0.15   1
   5   1  -5   -0.12    0.23  -2
   5  -1   4   -0.12    0.23   1
  -5   1   5    0.01    0.19  -2
  -5  -1  -4    0.01    0.19   1
   5   1  -5    0.34    0.41  -2
   5  -1   4    0.34    0.41   1
   5   1  -5    0.36    0.23  -2
   5  -1   4    0.36    0.23   1
  -5   1   5    0.20    0.30  -2
  -5  -1  -4    0.20    0.30   1
   5  -1  -5    0.13    0.21  -2
   5   1   4    0.13    0.21   1
   5  -1  -5   -0.02    0.31  -2
   5   1   4   -0.02    0.31   1
   5  -1  -5    0.36    0.42  -2
   5   1   4    0.36    0.42   1
  -5  -1   5    0.79    0.52  -2
  -5   1  -4    0.79    0.52   1
   5  -1  -5    0.07    0.23  -2
   5   1   4    0.07    0.23   1
  -5  -1   5    0.31    0.34  -2
  -5   1  -4    0.31    0.34   1
   6  -1   4    1.64    0.79   1
  -6  -1  -4    1.75    0.70   1
  -6  -1  -4    2.15    0.73   1
   6  -1   4    3.26    0.93   1
   6  -1   4    1.99    0.54   1
  -6  -1  -4    1.71    0.55   1
   6  -1   4    1.65    0.48   1
   6   1   4    1.64    0.51   1
   6   1   4    1.88    0.68   1
  -6   1  -4    2.18    0.85   1
   6   1   4    2.02    0.60   1
   6   1   4    0.66    0.60   1
  -6   1  -4    2.62    0.81   1
  -7  -1  -4   -0.26    0.51   1
   7  -1   4   -0.31    0.30   1
  -7  -1  -4   -0.12    0.50   1
   7  -1   4    0.02    0.32   1
   7  -1   4    0.42    0.81   1
  -7  -1  -4    0.29    0.34   1
   7  -1   4   -0.59    0.49   1
  -7   1  -4   -0.32    0.57   1
   7   1   4   -0.17    0.29   1
   7   1   4   -0.06    0.59   1
  -7   1  -4   -0.35    0.29   1
   7   1   4   -0.27    0.30   1
   7   1   4   -0.18    0.39   1
  -7   1  -4   -0.06    0.56   1
   8  -1   4    0.98    0.52   1
   8  -1   4    0.62    0.48   1
   8  -1   4    1.96    0.95   1
  -8  -1  -4    0.74    0.54   1
  -8  -1  -4    0.52    0.82   1
   8   1   4    0.55    0.50   1
  -8   1  -4    0.57    0.45   1
   8   1   4    0.34    0.47   1
  -8   1  -4    0.52    0.79   1
   8   1   4    1.11    0.88   1
  -8  -2   4    0.12    0.13   1
  -8  -2   4   -0.21    0.44   1
  -8   2   4    0.07    0.83   1
   8   2  -4   -0.37    0.42   1
   7  -2  -4    6.11    0.89   1
  -7  -2   4    8.63    1.16   1
   7  -2  -4    5.34    0.85   1
  -7   2   4    5.15    1.40   1
  -7   2   4    5.45    1.23   1
  -7   2   4    5.11    0.86   1
   7   2  -4    5.41    0.95   1
  -6  -2   4   78.84    4.09   1
  -6  -2   4   80.96    4.90   1
  -6  -2   4   77.83    4.48   1
   6  -2  -4   78.37    3.72   1
   6  -2  -4   75.54    3.93   1
   6   2  -4   84.00    3.94   1
  -6   2   4   77.34    5.38   1
   6   2  -4   82.00    4.57   1
  -6   2   4   76.66    4.77   1
   5   2   3   11.33    0.99  -2
   5  -2  -4   11.33    0.99   1
  -5   2  -3    7.83    1.09  -2
  -5  -2   4    7.83    1.09   1
   5   2   3    9.61    1.62  -2
   5  -2  -4    9.61    1.62   1
  -5   2  -3    9.93    1.33  -2
  -5  -2   4    9.93    1.33   1
   5   2   3    8.09    0.82  -2
   5  -2  -4    8.09    0.82   1
  -5   2  -3    6.83    0.87  -2
  -5  -2   4    6.83    0.87   1
  -5   2  -3   10.35    1.20  -2
  -5  -2   4   10.35    1.20   1
   5  -2   3    6.58    0.98  -2
   5   2  -4    6.58    0.98   1
  -5  -2  -3    7.47    1.40  -2
  -5   2   4    7.47    1.40   1
   5  -2   3    9.88    1.05  -2
   5   2  -4    9.88    1.05   1
  -5  -2  -3    9.66    1.40  -2
  -5   2   4    9.66    1.40   1
  -4   2  -3    0.34    0.19  -2
  -4  -2   4    0.34    0.19   1
   4   2   3   -0.01    0.32  -2
   4  -2  -4   -0.01    0.32   1
   4   2   3    0.19    0.13  -2
   4  -2  -4    0.19    0.13   1
  -4   2  -3    0.65    0.31  -2
  -4  -2   4    0.65    0.31   1
  -4   2  -3    0.05    0.16  -2
  -4  -2   4    0.05    0.16   1
  -4   2  -3    0.36    0.19  -2
  -4  -2   4    0.36    0.19   1
   4   2   3    0.09    0.13  -2
   4  -2  -4    0.09    0.13   1
  -4   2  -3    0.42    0.24  -2
  -4  -2   4    0.42    0.24   1
  -4  -2  -3    0.35    0.31  -2
  -4   2   4    0.35    0.31   1
   4  -2   3   -0.02    0.16  -2
   4   2  -4   -0.02    0.16   1
   4  -2   3    0.07    0.11  -2
   4   2  -4    0.07    0.11   1
   4  -2   3    0.23    0.30  -2
   4   2  -4    0.23    0.30   1
  -4  -2  -3    0.17    0.30  -2
  -4   2   4    0.17    0.30   1
   4  -2   3    0.43    0.23  -2
   4   2  -4    0.43    0.23   1
   3  -2  -4    0.13    0.08   1
  -3  -2   4    0.05    0.06   1
  -3  -2   4    0.09    0.12   1
  -3  -2   4   -0.11    0.09   1
  -3  -2   4    0.09    0.12   1
  -3  -2   4   -0.06    0.10   1
  -3  -2   4    0.03    0.08   1
  -3  -2   4    0.05    0.04   1
   3  -2  -4   -0.04    0.21   1
   3  -2  -4   -0.02    0.23   1
  -3  -2   4    0.09    0.16   1
  -3   2   4    0.00    0.05   1
   3   2  -4    0.05    0.10   1
  -3   2   4    0.32    0.24   1
   3   2  -4   -0.03    0.11   1
  -3   2   4    0.23    0.31   1
  -3   2   4    0.04    0.18   1
   3   2  -4    0.03    0.13   1
  -2  -2   4    3.27    0.30   1
  -2  -2   4    3.05    0.22   1
  -2  -2   4    2.90    0.36   1
   2  -2  -4    2.64    0.28   1
  -2  -2   4    3.10    0.39   1
  -2  -2   4    3.50    0.28   1
  -2  -2   4    3.57    0.38   1
  -2  -2   4    2.86    0.24   1
   2  -2  -4    3.33    0.55   1
  -2  -2   4    3.08    0.35   1
   2  -2  -4    2.72    0.58   1
   2   2  -4    3.21    0.37   1
   2   2  -4    3.15    0.41   1
  -2   2   4    3.33    0.35   1
  -2   2   4    2.66    0.51   1
  -2   2   4    2.52    0.46   1
  -2   2   4    2.78    0.60   1
   2   2  -4    3.10    0.27   1
   1  -2  -4  348.00   16.00   1
   1  -2  -4  349.90   15.32   1
   1  -2  -4  348.97   14.91   1
  -1  -2   4  345.72   15.82   1
  -1  -2   4  349.38   15.35   1
  -1  -2   4  356.27   15.00   1
  -1  -2   4  357.56   17.53   1
  -1  -2   4  349.32   15.29   1
   1  -2  -4  354.69   16.24   1
   1  -2  -4  327.45   17.85   1
  -1   2   4  357.43   15.35   1
   1   2  -4  346.60   16.00   1
   1   2  -4  344.63   15.23   1
  -1   2   4  377.30   16.05   1
  -1   2   4  347.84   17.85   1
   1   2  -4  335.35   16.25   1
   1   2  -4  345.96   17.53   1
   1   2  -4  353.67   15.76   1
   0   2   4  858.54   42.39  -2
   0  -2  -4  858.54   42.39   1
   0   2   4  872.90   36.76  -2
   0  -2  -4  872.90   36.76   1
   0   2  -4  842.98   37.93  -2
   0  -2   4  842.98   37.93   1
   0   2   4  800.40   39.09  -2
   0  -2  -4  800.40   39.09   1
   0   2   4  880.51   35.94  -2
   0  -2  -4  880.51   35.94   1
   0   2  -4  785.33   39.06  -2
   0  -2   4  785.33   39.06   1
   0   2  -4  848.84   35.92  -2
   0  -2   4  848.84   35.92   1
   0   2  -4  828.45   38.53  -2
   0  -2   4  828.45   38.53   1
   0   2  -4  878.07   36.74  -2
   0  -2   4  878.07   36.74   1
   0   2  -4  831.77   42.39  -2
   0  -2   4  831.77   42.39   1
   0   2   4  845.96   38.56  -2
   0  -2  -4  845.96   38.56   1
   0  -2   4  872.58   36.76  -2
   0   2  -4  872.58   36.76   1
   0  -2   4  799.90   39.05  -2
   0   2  -4  799.90   39.05   1
   0  -2  -4  859.48   42.35  -2
   0   2   4  859.48   42.35   1
   0  -2   4  862.10   38.00  -2
   0   2  -4  862.10   38.00   1
   0  -2  -4  874.31   36.73  -2
   0   2   4  874.31   36.73   1
   0  -2   4  871.55   38.52  -2
   0   2  -4  871.55   38.52   1
   0  -2   4  878.25   36.74  -2
   0   2  -4  878.25   36.74   1
   0  -2  -4  860.30   38.48  -2
   0   2   4  860.30   38.48   1
   0  -2   4  847.02   38.50  -2
   0   2  -4  847.02   38.50   1
   0  -2  -4  854.21   38.53  -2
   0   2   4  854.21   38.53   1
   0  -2  -4  760.81   39.07  -2
   0   2   4  760.81   39.07   1
   0  -2   4  853.40   42.36  -2
   0   2  -4  853.40   42.36   1
   0  -2   4  848.23   38.52  -2
   0   2  -4  848.23   38.52   1
  -1  -2  -4    4.48    0.46   1
  -1  -2  -4    4.16    0.31   1
   1  -2   4    4.14    0.54   1
   1  -2   4    3.55    0.36   1
  -1  -2  -4    3.96    0.33   1
  -1  -2  -4    3.97    0.27   1
   1  -2   4    4.03    0.32   1
   1  -2   4    2.62    0.49   1
   1  -2   4    3.63    0.42   1
  -1  -2  -4    2.82    0.32   1
   1  -2   4    3.59    0.31   1
  -1   2  -4    3.02    0.46   1
   1   2   4    4.34    0.43   1
  -1   2  -4    3.37    0.49   1
   1   2   4    3.38    0.30   1
   1   2   4    3.06    0.28   1
  -1   2  -4    3.38    0.30   1
  -1   2  -4    3.64    0.41   1
  -1   2  -4    3.28    0.35   1
   1   2   4    3.54    0.26   1
  -1   2  -4    4.09    0.58   1
   2  -2   4   -0.01    0.11   1
  -2  -2  -4    0.10    0.07   1
  -2  -2  -4    0.20    0.12   1
  -2  -2  -4    0.07    0.06   1
   2  -2   4    0.13    0.09   1
   2  -2   4   -0.11    0.12   1
  -2  -2  -4    0.15    0.06   1
  -2  -2  -4    0.15    0.09   1
   2   2   4    0.04    0.10   1
  -2   2  -4    0.12    0.08   1
   2   2   4    0.01    0.08   1
  -2   2  -4    0.01    0.06   1
  -2   2  -4    0.24    0.17   1
   2   2   4   -0.02    0.07   1
   2   2   4    0.03    0.09   1
   2   2   4    0.02    0.08   1
  -2   2  -4    0.04    0.09   1
   2   2   4    0.01    0.04   1
  -2   2  -4   -0.04    0.12   1
  -2   2  -4    0.14    0.21   1
  -3  -2  -4   11.41    0.85   1
   3  -2   4    9.03    1.12   1
   3  -2   4   11.03    1.45   1
  -3  -2  -4   11.25    0.84   1
  -3  -2  -4   10.39    0.75   1
   3  -2   4   10.33    0.70   1
  -3  -2  -4   10.52    0.55   1
  -3  -2  -4   10.91    0.70   1
   3   2   4    8.97    0.87   1
   3   2   4   10.01    0.66   1
   3   2   4    9.53    0.82   1
  -3   2  -4    9.34    1.29   1
   3   2   4   10.05    0.78   1
   3   2   4    9.11    0.79   1
  -3   2  -4   10.00    1.18   1
  -4   2   5    5.35    0.76  -2
  -4  -2  -4    5.35    0.76   1
  -4   2   5    4.10    0.74  -2
  -4  -2  -4    4.10    0.74   1
  -4   2   5    4.71    0.28  -2
  -4  -2  -4    4.71    0.28   1
   4   2  -5    4.66    0.88  -2
   4  -2   4    4.66    0.88   1
   4   2  -5    1.89    0.66  -2
   4  -2   4    1.89    0.66   1
  -4   2   5    4.99    0.45  -2
  -4  -2  -4    4.99    0.45   1
   4   2  -5    5.68    0.63  -2
   4  -2   4    5.68    0.63   1
  -4   2   5    4.38    0.66  -2
  -4  -2  -4    4.38    0.66   1
  -4  -2   5    3.63    0.76  -2
  -4   2  -4    3.63    0.76   1
   4  -2  -5    4.41    0.49  -2
   4   2   4    4.41    0.49   1
   4  -2  -5    4.01    0.63  -2
   4   2   4    4.01    0.63   1
   4  -2  -5    3.94    0.65  -2
   4   2   4    3.94    0.65   1
   4  -2  -5    5.95    0.82  -2
   4   2   4    5.95    0.82   1
  -4  -2   5    3.79    0.94  -2
  -4   2  -4    3.79    0.94   1
  -5   2   5   16.40    1.24  -2
  -5  -2  -4   16.40    1.24   1
   5   2  -5   11.20    1.79  -2
   5  -2   4   11.20    1.79   1
  -5   2   5   14.62    0.70  -2
  -5  -2  -4   14.62    0.70   1
   5   2  -5   15.50    1.10  -2
   5  -2   4   15.50    1.10   1
   5   2  -5   15.02    1.09  -2
   5  -2   4   15.02    1.09   1
   5   2  -5   16.35    1.93  -2
   5  -2   4   16.35    1.93   1
  -5   2   5   15.25    1.39  -2
  -5  -2  -4   15.25    1.39   1
  -5   2   5   14.51    1.44  -2
  -5  -2  -4   14.51    1.44   1
  -5  -2   5   14.48    1.74  -2
  -5   2  -4   14.48    1.74   1
   5  -2  -5   13.00    1.35  -2
   5   2   4   13.00    1.35   1
  -5  -2   5   13.22    1.87  -2
  -5   2  -4   13.22    1.87   1
   5  -2  -5   13.10    1.30  -2
   5   2   4   13.10    1.30   1
   5  -2  -5   13.13    1.50  -2
   5   2   4   13.13    1.50   1
   5  -2  -5   16.22    1.80  -2
   5   2   4   16.22    1.80   1
  -6  -2  -4   10.08    0.50   1
  -6  -2  -4    9.25    1.42   1
   6  -2   4    6.99    1.39   1
  -6  -2  -4    8.06    1.09   1
   6  -2   4    8.51    1.04   1
   6  -2   4   13.85    2.16   1
  -6  -2  -4   10.32    1.46   1
   6  -2   4   10.72    1.16   1
   6   2   4   10.06    1.22   1
  -6   2  -4    9.92    1.56   1
  -6   2  -4   10.38    1.90   1
   6   2   4    9.59    1.53   1
   6   2   4   10.31    1.25   1
   6   2   4    8.01    1.26   1
  -7  -2  -4    0.14    0.54   1
   7  -2   4   -0.09    0.54   1
   7  -2   4    0.13    0.73   1
  -7  -2  -4    0.01    0.07   1
   7  -2   4   -0.04    0.30   1
   7  -2   4    0.07    0.27   1
  -7  -2  -4   -0.14    0.28   1
   7   2   4   -0.20    0.28   1
   7   2   4    0.15    0.47   1
   7   2   4   -0.06    0.30   1
  -7   2  -4    0.43    0.76   1
  -7   2  -4    0.74    0.72   1
   8  -2   4    0.88    0.52   1
  -8  -2  -4    2.35    0.26   1
   8  -2   4    4.59    0.94   1
   8  -2   4    2.08    1.05   1
  -8  -2  -4    3.17    0.86   1
  -8   2  -4    3.29    1.27   1
   8   2   4    2.25    0.76   1
   8   2   4    1.53    0.64   1
  -8   2  -4    3.44    0.85   1
  -8  -3   4   -0.02    0.41   1
  -8  -3   4    0.13    0.27   1
  -8   3   4    0.58    0.80   1
  -7  -3   4    3.64    0.48   1
  -7  -3   4    2.38    0.64   1
   7  -3  -4    4.43    0.77   1
  -7   3   4    3.84    1.16   1
  -6  -3   4    1.58    0.30   1
   6  -3  -4    2.18    0.49   1
   6  -3  -4    1.51    0.44   1
  -6  -3   4    2.01    0.54   1
  -6   3   4    2.02    0.80   1
  -6   3   4    1.41    0.80   1
  -6   3   4    2.44    0.37   1
  -5   3  -3    2.41    0.34  -2
  -5  -3   4    2.41    0.34   1
  -5   3  -3    2.14    0.49  -2
  -5  -3   4    2.14    0.49   1
  -5   3  -3    2.33    0.62  -2
  -5  -3   4    2.33    0.62   1
  -5   3  -3    2.39    0.54  -2
  -5  -3   4    2.39    0.54   1
   5   3   3    2.64    0.43  -2
   5  -3  -4    2.64    0.43   1
  -5   3  -3    3.08    0.63  -2
  -5  -3   4    3.08    0.63   1
   5   3   3    1.98    0.83  -2
   5  -3  -4    1.98    0.83   1
   5   3   3    2.17    0.42  -2
   5  -3  -4    2.17    0.42   1
  -5   3  -3    2.39    0.29  -2
  -5  -3   4    2.39    0.29   1
  -5  -3  -3    2.02    0.68  -2
  -5   3   4    2.02    0.68   1
   5  -3   3    2.25    0.55  -2
   5   3  -4    2.25    0.55   1
  -5  -3  -3    2.34    0.84  -2
  -5   3   4    2.34    0.84   1
  -5  -3  -3    2.49    0.35  -2
  -5   3   4    2.49    0.35   1
   5  -3   3    1.71    0.39  -2
   5   3  -4    1.71    0.39   1
  -4   3  -3   40.19    2.67  -2
  -4  -3   4   40.19    2.67   1
  -4   3  -3   42.58    2.55  -2
  -4  -3   4   42.58    2.55   1
  -4   3  -3   43.32    2.19  -2
  -4  -3   4   43.32    2.19   1
  -4   3  -3   42.86    2.09  -2
  -4  -3   4   42.86    2.09   1
   4   3   3   42.61    2.15  -2
   4  -3  -4   42.61    2.15   1
   4   3   3   43.93    3.35  -2
   4  -3  -4   43.93    3.35   1
  -4   3  -3   47.37    2.44  -2
  -4  -3   4   47.37    2.44   1
  -4   3  -3   43.01    2.37  -2
  -4  -3   4   43.01    2.37   1
   4  -3   3   47.42    2.47  -2
   4   3  -4   47.42    2.47   1
  -4  -3  -3   41.06    3.20  -2
  -4   3   4   41.06    3.20   1
  -4  -3  -3   45.20    2.19  -2
  -4   3   4   45.20    2.19   1
   4  -3   3   41.20    2.39  -2
   4   3  -4   41.20    2.39   1
  -4  -3  -3   44.41    2.84  -2
  -4   3   4   44.41    2.84   1
  -3  -3   4    1.76    0.21   1
  -3  -3   4    1.76    0.37   1
  -3  -3   4    1.65    0.26   1
  -3  -3   4    1.49    0.29   1
  -3  -3   4    1.49    0.24   1
  -3  -3   4    0.91    0.26   1
   3  -3  -4    1.50    0.26   1
  -3  -3   4    1.57    0.31   1
  -3   3   4    1.68    0.30   1
   3   3  -4    1.44    0.28   1
  -3   3   4    1.37    0.46   1
   3   3  -4    1.49    0.30   1
   3   3  -4    1.36    0.32   1
  -2  -3   4   54.13    2.72   1
  -2  -3   4   58.86    2.90   1
   2  -3  -4   56.87    2.58   1
   2  -3  -4   55.37    3.51   1
  -2  -3   4   59.44    2.89   1
  -2  -3   4   54.84    2.91   1
   2  -3  -4   64.16    3.68   1
  -2  -3   4   57.12    2.79   1
  -2  -3   4   58.65    2.61   1
  -2  -3   4   54.78    2.70   1
   2  -3  -4   53.73    2.60   1
  -2   3   4   44.61    2.99   1
  -2   3   4   57.71    2.81   1
   2   3  -4   51.43    2.64   1
  -2   3   4   60.73    3.61   1
  -2   3   4   52.29    3.46   1
   2   3  -4   52.55    2.97   1
   2   3  -4   55.72    2.54   1
   2   3  -4   56.24    2.85   1
  -2   3   4   60.32    2.80   1
  -1  -3   4   32.72    1.83   1
  -1  -3   4   33.20    1.70   1
  -1  -3   4   34.16    1.66   1
   1  -3  -4   33.17    1.62   1
  -1  -3   4   34.74    1.81   1
   1  -3  -4   32.48    1.95   1
  -1  -3   4   34.02    1.88   1
   1  -3  -4   33.75    1.77   1
   1  -3  -4   31.59    1.76   1
   1  -3  -4   30.33    2.13   1
  -1   3   4   32.28    2.19   1
   1   3  -4   35.56    1.71   1
  -1   3   4   31.60    1.92   1
  -1   3   4   35.03    1.80   1
   1   3  -4   32.70    1.81   1
   1   3  -4   34.81    1.82   1
   1   3  -4   33.28    1.76   1
   1   3  -4   33.76    1.76   1
   1   3  -4   32.85    1.60   1
  -1   3   4   32.38    2.13   1
  -1   3   4   32.30    1.80   1
   0   3   4    2.52    0.35  -2
   0  -3  -4    2.52    0.35   1
   0   3  -4    2.02    0.40  -2
   0  -3   4    2.02    0.40   1
   0   3  -4    2.82    0.40  -2
   0  -3   4    2.82    0.40   1
   0   3   4    2.41    0.38  -2
   0  -3  -4    2.41    0.38   1
   0   3   4    2.68    0.43  -2
   0  -3  -4    2.68    0.43   1
   0   3  -4    4.11    0.42  -2
   0  -3   4    4.11    0.42   1
   0   3  -4    2.77    0.45  -2
   0  -3   4    2.77    0.45   1
   0   3  -4    2.51    0.37  -2
   0  -3   4    2.51    0.37   1
   0   3   4    2.46    0.40  -2
   0  -3  -4    2.46    0.40   1
   0   3   4    3.49    0.46  -2
   0  -3  -4    3.49    0.46   1
   0   3  -4    3.66    0.43  -2
   0  -3   4    3.66    0.43   1
   0  -3   4    3.39    0.45  -2
   0   3  -4    3.39    0.45   1
   0  -3  -4    3.23    0.40  -2
   0   3   4    3.23    0.40   1
   0  -3  -4    2.38    0.37  -2
   0   3   4    2.38    0.37   1
   0  -3   4    3.00    0.43  -2
   0   3  -4    3.00    0.43   1
   0  -3   4    1.97    0.33  -2
   0   3  -4    1.97    0.33   1
   0  -3  -4    3.11    0.49  -2
   0   3   4    3.11    0.49   1
   0  -3   4    2.75    0.39  -2
   0   3  -4    2.75    0.39   1
   0  -3  -4    3.12    0.42  -2
   0   3   4    3.12    0.42   1
   0  -3   4    2.68    0.37  -2
   0   3  -4    2.68    0.37   1
   0  -3   4    2.92    0.41  -2
   0   3  -4    2.92    0.41   1
   0  -3  -4    2.46    0.37  -2
   0   3   4    2.46    0.37   1
   0  -3  -4    2.70    0.38  -2
   0   3   4    2.70    0.38   1
  -1  -3  -4    2.97    0.41   1
   1  -3   4    3.51    0.54   1
  -1  -3  -4    2.76    0.27   1
   1  -3   4    1.64    0.32   1
  -1  -3  -4    3.12    0.37   1
  -1  -3  -4    3.10    0.42   1
   1  -3   4    3.26    0.37   1
  -1  -3  -4    3.04    0.40   1
   1  -3   4    3.95    0.55   1
   1  -3   4    3.08    0.57   1
   1  -3   4    3.47    0.40   1
   1  -3   4    2.70    0.33   1
  -1   3  -4    2.94    0.55   1
  -1   3  -4    2.79    0.40   1
   1   3   4    2.83    0.32   1
   1   3   4    2.29    0.34   1
  -1   3  -4    2.88    0.49   1
  -1   3  -4    2.58    0.39   1
  -1   3  -4    2.20    0.42   1
   1   3   4    2.89    0.23   1
  -1   3  -4    2.51    0.36   1
   1   3   4    3.00    0.37   1
  -2  -3  -4   -0.03    0.04   1
  -2  -3  -4    0.01    0.08   1
   2  -3   4   -0.07    0.14   1
  -2  -3  -4   -0.04    0.06   1
   2  -3   4   -0.01    0.07   1
   2  -3   4   -0.03    0.08   1
   2  -3   4   -0.02    0.17   1
  -2  -3  -4   -0.02    0.09   1
  -2  -3  -4   -0.10    0.09   1
  -2   3  -4   -0.03    0.19   1
   2   3   4   -0.06    0.07   1
  -2   3  -4   -0.03    0.18   1
  -2   3  -4   -0.05    0.07   1
  -2   3  -4    0.09    0.09   1
   2   3   4    0.03    0.07   1
   2   3   4    0.09    0.12   1
  -2   3  -4    0.00    0.09   1
   2   3   4    0.05    0.13   1
   2   3   4   -0.04    0.06   1
  -3  -3  -4   -0.14    0.09   1
  -3  -3  -4    0.01    0.08   1
  -3  -3  -4   -0.01    0.07   1
  -3  -3  -4   -0.06    0.12   1
  -3  -3  -4   -0.06    0.09   1
   3  -3   4   -0.19    0.20   1
   3  -3   4    0.06    0.23   1
   3  -3   4   -0.16    0.06   1
   3   3   4    0.04    0.14   1
   3   3   4    0.03    0.07   1
  -3   3  -4    0.02    0.20   1
  -3   3  -4    0.04    0.07   1
   3   3   4    0.03    0.15   1
  -3   3  -4   -0.06    0.13   1
   3   3   4   -0.04    0.06   1
   3   3   4    0.08    0.14   1
  -4   3   5   12.50    1.14  -2
  -4  -3  -4   12.50    1.14   1
  -4   3   5   14.53    1.06  -2
  -4  -3  -4   14.53    1.06   1
   4   3  -5   14.01    1.63  -2
   4  -3   4   14.01    1.63   1
   4   3  -5   13.43    1.80  -2
   4  -3   4   13.43    1.80   1
  -4   3   5   15.43    1.15  -2
  -4  -3  -4   15.43    1.15   1
  -4   3   5   14.12    0.81  -2
  -4  -3  -4   14.12    0.81   1
   4   3  -5   13.68    0.95  -2
   4  -3   4   13.68    0.95   1
  -4   3   5   14.00    0.99  -2
  -4  -3  -4   14.00    0.99   1
   4  -3  -5   13.33    1.06  -2
   4   3   4   13.33    1.06   1
   4  -3  -5   14.26    0.93  -2
   4   3   4   14.26    0.93   1
   4  -3  -5   11.91    1.13  -2
   4   3   4   11.91    1.13   1
   4  -3  -5   15.94    1.21  -2
   4   3   4   15.94    1.21   1
  -4  -3   5   12.54    1.72  -2
  -4   3  -4   12.54    1.72   1
   4  -3  -5   14.30    1.14  -2
   4   3   4   14.30    1.14   1
  -4  -3   5   14.12    0.85  -2
  -4   3  -4   14.12    0.85   1
  -4  -3   5   15.24    1.69  -2
  -4   3  -4   15.24    1.69   1
  -5   3   5   22.35    1.62  -2
  -5  -3  -4   22.35    1.62   1
  -5   3   5   22.72    1.18  -2
  -5  -3  -4   22.72    1.18   1
  -5   3   5   24.76    1.71  -2
  -5  -3  -4   24.76    1.71   1
   5   3  -5   20.14    2.56  -2
   5  -3   4   20.14    2.56   1
   5   3  -5   20.37    2.29  -2
   5  -3   4   20.37    2.29   1
   5   3  -5   23.75    1.47  -2
   5  -3   4   23.75    1.47   1
  -5   3   5   20.70    1.76  -2
  -5  -3  -4   20.70    1.76   1
  -5  -3   5   21.29    1.96  -2
  -5   3  -4   21.29    1.96   1
   5  -3  -5   23.16    1.65  -2
   5   3   4   23.16    1.65   1
  -5  -3   5   24.45    1.26  -2
  -5   3  -4   24.45    1.26   1
   5  -3  -5   20.13    1.51  -2
   5   3   4   20.13    1.51   1
   5  -3  -5   20.84    1.79  -2
   5   3   4   20.84    1.79   1
  -5  -3   5   20.83    2.57  -2
  -5   3  -4   20.83    2.57   1
   5  -3  -5   23.78    1.43  -2
   5   3   4   23.78    1.43   1
   5  -3  -5   22.27    1.75  -2
   5   3   4   22.27    1.75   1
   6  -3   4    1.58    0.45   1
   6  -3   4    2.98    0.58   1
  -6  -3  -4    1.84    0.54   1
   6  -3   4    2.24    0.81   1
   6  -3   4    1.54    0.86   1
  -6  -3  -4    2.07    0.28   1
   6   3   4    2.36    0.62   1
  -6   3  -4    2.21    0.82   1
   6   3   4    2.15    0.69   1
   6   3   4    2.59    0.66   1
  -6   3  -4    1.64    0.83   1
   7  -3   4    3.55    0.75   1
  -7  -3  -4    3.98    0.43   1
  -7  -3  -4    4.24    0.89   1
   7  -3   4    4.72    1.29   1
  -7  -3  -4    4.46    1.07   1
   7  -3   4    4.67    0.84   1
   7   3   4    4.98    0.99   1
  -7   3  -4    3.24    1.06   1
   7   3   4    2.71    0.86   1
   8  -3   4    0.24    0.40   1
   8  -3   4    0.18    0.42   1
  -8  -3  -4    0.18    0.18   1
  -8  -3  -4    0.00    0.44   1
   8   3   4    0.65    0.56   1
  -8  -4   4    0.04    0.50   1
  -7  -4   4    0.83    0.41   1
   7  -4  -4    1.38    0.45   1
  -7  -4   4    0.88    0.48   1
  -7   4   4    1.63    1.03   1
   6  -4  -4    3.56    0.60   1
  -6  -4   4    2.06    0.45   1
   6  -4  -4    1.32    0.41   1
  -6  -4   4    3.14    0.70   1
  -6   4   4    2.63    1.07   1
   6   4  -4    1.57    0.41   1
  -6   4   4    1.36    0.73   1
  -5   4  -3   11.37    1.14  -2
  -5  -4   4   11.37    1.14   1
  -5   4  -3   10.25    0.85  -2
  -5  -4   4   10.25    0.85   1
   5   4   3   10.39    0.81  -2
   5  -4  -4   10.39    0.81   1
  -5   4  -3    9.87    1.18  -2
  -5  -4   4    9.87    1.18   1
   5   4   3    5.55    1.35  -2
   5  -4  -4    5.55    1.35   1
  -5   4  -3   10.92    0.87  -2
  -5  -4   4   10.92    0.87   1
  -5  -4  -3    8.29    1.45  -2
  -5   4   4    8.29    1.45   1
   5  -4   3   10.03    1.04  -2
   5   4  -4   10.03    1.04   1
  -5  -4  -3   10.79    1.78  -2
  -5   4   4   10.79    1.78   1
  -4   4  -3    0.17    0.11  -2
  -4  -4   4    0.17    0.11   1
  -4   4  -3    1.01    0.27  -2
  -4  -4   4    1.01    0.27   1
   4   4   3    0.02    0.35  -2
   4  -4  -4    0.02    0.35   1
  -4   4  -3    0.26    0.21  -2
  -4  -4   4    0.26    0.21   1
  -4   4  -3    0.19    0.11  -2
  -4  -4   4    0.19    0.11   1
  -4   4  -3    0.30    0.18  -2
  -4  -4   4    0.30    0.18   1
   4   4   3    0.22    0.15  -2
   4  -4  -4    0.22    0.15   1
  -4   4  -3    0.65    0.30  -2
  -4  -4   4    0.65    0.30   1
  -4  -4  -3   -0.03    0.34  -2
  -4   4   4   -0.03    0.34   1
  -4  -4  -3    0.91    0.42  -2
  -4   4   4    0.91    0.42   1
   4  -4   3    0.42    0.21  -2
   4   4  -4    0.42    0.21   1
   4  -4   3    0.25    0.18  -2
   4   4  -4    0.25    0.18   1
  -4  -4  -3    0.38    0.22  -2
  -4   4   4    0.38    0.22   1
  -3  -4   4    4.26    0.33   1
  -3  -4   4    4.73    0.64   1
  -3  -4   4    4.62    0.33   1
   3  -4  -4    4.07    0.91   1
  -3  -4   4    4.75    0.59   1
   3  -4  -4    5.32    0.55   1
  -3  -4   4    3.14    0.52   1
  -3  -4   4    4.95    0.52   1
  -3  -4   4    4.53    0.69   1
  -3   4   4    4.72    0.85   1
  -3   4   4    4.64    0.62   1
   3   4  -4    4.78    0.42   1
  -3   4   4    4.88    0.99   1
  -3   4   4    4.36    0.53   1
   3   4  -4    3.94    0.46   1
   3   4  -4    4.29    0.55   1
  -2  -4   4    9.64    0.82   1
   2  -4  -4    9.82    0.62   1
   2  -4  -4    7.49    1.18   1
  -2  -4   4    8.54    0.59   1
   2  -4  -4   11.28    1.43   1
  -2  -4   4    9.48    0.76   1
  -2  -4   4   10.04    0.60   1
  -2  -4   4    9.13    0.80   1
   2  -4  -4    8.81    0.63   1
  -2  -4   4   11.62    0.94   1
   2  -4  -4   10.41    0.71   1
   2   4  -4    9.65    0.63   1
  -2   4   4   11.63    1.42   1
  -2   4   4   10.37    0.94   1
  -2   4   4   11.08    0.82   1
  -2   4   4    9.61    0.80   1
  -2   4   4    9.23    1.35   1
   2   4  -4    9.65    0.62   1
   2   4  -4    9.38    0.74   1
   2   4  -4    8.60    0.72   1
  -2   4   4    9.35    1.08   1
   2   4  -4    9.51    0.54   1
   2   4  -4    9.76    0.61   1
   1  -4  -4    0.29    0.16   1
  -1  -4   4   -0.06    0.08   1
   1  -4  -4    0.02    0.08   1
  -1  -4   4    0.06    0.12   1
   1  -4  -4    0.11    0.13   1
  -1  -4   4   -0.08    0.10   1
  -1  -4   4    0.11    0.12   1
  -1  -4   4    0.09    0.18   1
  -1  -4   4    0.09    0.11   1
   1  -4  -4    0.02    0.18   1
   1   4  -4    0.19    0.12   1
  -1   4   4    0.00    0.15   1
  -1   4   4    0.01    0.11   1
   1   4  -4    0.01    0.15   1
  -1   4   4    0.23    0.19   1
  -1   4   4    0.09    0.12   1
   1   4  -4   -0.06    0.07   1
   1   4  -4   -0.01    0.10   1
  -1   4   4    0.15    0.26   1
   1   4  -4   -0.05    0.07   1
   1   4  -4    0.04    0.07   1
  -1   4   4    0.08    0.13   1
   0   4  -4    1.84    0.34  -2
   0  -4   4    1.84    0.34   1
   0   4  -4    2.44    0.47  -2
   0  -4   4    2.44    0.47   1
   0   4  -4    1.51    0.35  -2
   0  -4   4    1.51    0.35   1
   0   4   4    2.39    0.45  -2
   0  -4  -4    2.39    0.45   1
   0   4   4    1.09    0.29  -2
   0  -4  -4    1.09    0.29   1
   0   4  -4    1.86    0.36  -2
   0  -4   4    1.86    0.36   1
   0   4   4    1.33    0.32  -2
   0  -4  -4    1.33    0.32   1
   0   4   4    1.55    0.31  -2
   0  -4  -4    1.55    0.31   1
   0   4  -4    1.68    0.34  -2
   0  -4   4    1.68    0.34   1
   0   4   4    1.90    0.40  -2
   0  -4  -4    1.90    0.40   1
   0  -4  -4    1.42    0.31  -2
   0   4   4    1.42    0.31   1
   0  -4  -4    1.72    0.42  -2
   0   4   4    1.72    0.42   1
   0  -4   4    1.88    0.37  -2
   0   4  -4    1.88    0.37   1
   0  -4   4    2.42    0.39  -2
   0   4  -4    2.42    0.39   1
   0  -4   4    1.92    0.38  -2
   0   4  -4    1.92    0.38   1
   0  -4   4    2.78    0.46  -2
   0   4  -4    2.78    0.46   1
   0  -4  -4    1.82    0.38  -2
   0   4   4    1.82    0.38   1
   0  -4  -4    1.60    0.32  -2
   0   4   4    1.60    0.32   1
   0  -4   4    1.28    0.34  -2
   0   4  -4    1.28    0.34   1
   0  -4  -4    0.85    0.23  -2
   0   4   4    0.85    0.23   1
   0  -4   4    1.92    0.36  -2
   0   4  -4    1.92    0.36   1
   1  -4   4   16.90    1.52   1
  -1  -4  -4   20.05    1.29   1
  -1  -4  -4   19.11    1.29   1
   1  -4   4   21.32    1.39   1
   1  -4   4   19.65    1.15   1
  -1  -4  -4   20.70    1.25   1
   1  -4   4   20.66    1.41   1
  -1  -4  -4   19.48    1.25   1
   1  -4   4   21.26    1.21   1
  -1  -4  -4   18.73    1.22   1
   1  -4   4   20.57    1.23   1
  -1   4  -4   19.87    1.29   1
  -1   4  -4   21.12    1.45   1
   1   4   4   19.06    1.26   1
   1   4   4   21.47    1.16   1
   1   4   4   19.11    1.27   1
  -1   4  -4   19.82    1.55   1
   1   4   4   21.48    1.19   1
  -1   4  -4   20.37    1.33   1
  -1   4  -4   21.43    1.30   1
  -2  -4  -4    0.56    0.24   1
  -2  -4  -4    1.12    0.30   1
   2  -4   4    0.71    0.20   1
  -2  -4  -4    0.59    0.19   1
   2  -4   4    0.19    0.13   1
  -2  -4  -4    0.63    0.12   1
   2  -4   4    0.47    0.15   1
   2  -4   4    0.59    0.31   1
  -2  -4  -4    0.36    0.19   1
   2  -4   4    0.62    0.34   1
  -2   4  -4    0.98    0.29   1
   2   4   4    0.88    0.24   1
  -2   4  -4    0.56    0.28   1
   2   4   4    0.29    0.21   1
  -2   4  -4    0.33    0.18   1
   2   4   4    0.55    0.12   1
  -2   4  -4    0.66    0.37   1
  -2   4  -4    0.98    0.27   1
   3  -4   4    5.07    1.02   1
  -3  -4  -4    5.48    0.36   1
   3  -4   4    8.28    1.19   1
  -3  -4  -4    5.84    0.48   1
  -3  -4  -4    4.21    0.58   1
  -3  -4  -4    5.41    0.76   1
  -3  -4  -4    4.88    0.58   1
   3  -4   4    5.19    0.61   1
  -3   4  -4    4.45    0.52   1
  -3   4  -4    5.17    0.91   1
  -3   4  -4    5.49    0.77   1
   3   4   4    5.47    0.50   1
   3   4   4    6.50    0.65   1
  -3   4  -4    3.88    0.92   1
   3   4   4    5.61    0.49   1
   3   4   4    4.67    0.59   1
  -3   4  -4    5.53    0.63   1
  -4   4   5   22.78    1.59  -2
  -4  -4  -4   22.78    1.59   1
  -4   4   5   24.31    1.37  -2
  -4  -4  -4   24.31    1.37   1
  -4   4   5   22.85    1.36  -2
  -4  -4  -4   22.85    1.36   1
   4   4  -5   23.98    1.41  -2
   4  -4   4   23.98    1.41   1
  -4   4   5   21.80    1.51  -2
  -4  -4  -4   21.80    1.51   1
  -4  -4   5   23.01    1.37  -2
  -4   4  -4   23.01    1.37   1
   4  -4  -5   21.82    1.54  -2
   4   4   4   21.82    1.54   1
   4  -4  -5   22.48    1.57  -2
   4   4   4   22.48    1.57   1
   4  -4  -5   22.72    1.53  -2
   4   4   4   22.72    1.53   1
  -4  -4   5   24.44    1.73  -2
  -4   4  -4   24.44    1.73   1
   4  -4  -5   23.82    1.40  -2
   4   4   4   23.82    1.40   1
  -5   4   5    3.51    0.72  -2
  -5  -4  -4    3.51    0.72   1
  -5   4   5    4.01    0.51  -2
  -5  -4  -4    4.01    0.51   1
   5   4  -5    4.45    0.66  -2
   5  -4   4    4.45    0.66   1
   5   4  -5    3.83    1.01  -2
   5  -4   4    3.83    1.01   1
   5   4  -5    5.50    1.35  -2
   5  -4   4    5.50    1.35   1
  -5  -4   5    1.34    0.51  -2
  -5   4  -4    1.34    0.51   1
   5  -4  -5    4.90    0.86  -2
   5   4   4    4.90    0.86   1
  -5  -4   5    4.84    1.13  -2
  -5   4  -4    4.84    1.13   1
   5  -4  -5    2.53    0.64  -2
   5   4   4    2.53    0.64   1
  -5  -4   5    4.09    1.19  -2
  -5   4  -4    4.09    1.19   1
   5  -4  -5    3.34    0.51  -2
   5   4   4    3.34    0.51   1
   6  -4   4    1.92    0.82   1
  -6  -4  -4    1.18    0.31   1
  -6  -4  -4    0.94    0.48   1
   6  -4   4    1.85    0.46   1
   6  -4   4    0.35    0.71   1
   6   4   4    0.63    0.44   1
  -6   4  -4    1.02    0.76   1
  -6   4  -4    1.73    0.76   1
   6   4   4    1.65    0.57   1
   6   4   4    1.59    0.40   1
  -7  -4  -4    3.84    0.54   1
   7  -4   4    3.98    1.17   1
  -7  -4  -4    2.20    0.78   1
   7  -4   4    4.71    0.83   1
   7  -4   4    5.83    0.94   1
  -7   4  -4    6.95    1.55   1
   7   4   4    4.64    0.95   1
   8  -4   4    0.66    0.53   1
  -8  -4  -4    0.77    0.58   1
  -7  -5   4    1.86    0.56   1
  -7  -5   4    2.75    0.75   1
  -7   5   4    1.82    0.98   1
  -6  -5   4    0.09    0.32   1
  -6  -5   4   -0.07    0.27   1
   6  -5  -4    0.05    0.25   1
   6   5  -4    0.23    0.27   1
  -6   5   4    0.83    0.60   1
  -6   5   4   -0.22    0.56   1
  -5   5  -3    0.09    0.29  -2
  -5  -5   4    0.09    0.29   1
   5   5   3    0.40    0.70  -2
   5  -5  -4    0.40    0.70   1
  -5   5  -3   -0.13    0.22  -2
  -5  -5   4   -0.13    0.22   1
   5   5   3    0.22    0.22  -2
   5  -5  -4    0.22    0.22   1
   5  -5   3    0.21    0.19  -2
   5   5  -4    0.21    0.19   1
  -5  -5  -3   -0.10    0.43  -2
  -5   5   4   -0.10    0.43   1
  -5  -5  -3   -0.18    0.50  -2
  -5   5   4   -0.18    0.50   1
   4   5   3    0.21    0.17  -2
   4  -5  -4    0.21    0.17   1
  -4   5  -3    0.07    0.06  -2
  -4  -5   4    0.07    0.06   1
  -4   5  -3    0.32    0.23  -2
  -4  -5   4    0.32    0.23   1
  -4   5  -3   -0.06    0.19  -2
  -4  -5   4   -0.06    0.19   1
   4   5   3    0.14    0.50  -2
   4  -5  -4    0.14    0.50   1
   4  -5   3    0.04    0.15  -2
   4   5  -4    0.04    0.15   1
   4  -5   3    0.25    0.18  -2
   4   5  -4    0.25    0.18   1
  -4  -5  -3    0.15    0.36  -2
  -4   5   4    0.15    0.36   1
  -4  -5  -3   -0.09    0.29  -2
  -4   5   4   -0.09    0.29   1
   3  -5  -4    1.01    0.26   1
  -3  -5   4    1.16    0.23   1
  -3  -5   4    1.13    0.35   1
  -3  -5   4    0.50    0.27   1
  -3  -5   4    0.29    0.32   1
   3  -5  -4    0.53    0.43   1
   3  -5  -4    0.50    0.15   1
   3   5  -4    0.75    0.15   1
  -3   5   4    0.92    0.41   1
  -3   5   4    1.12    0.52   1
  -3   5   4    0.40    0.22   1
   3   5  -4    0.94    0.26   1
   3   5  -4    1.23    0.28   1
   3   5  -4    0.75    0.19   1
  -3   5   4    1.02    0.48   1
  -3   5   4    1.16    0.37   1
   2  -5  -4    4.37    0.51   1
   2  -5  -4    4.73    0.52   1
  -2  -5   4    4.07    0.46   1
  -2  -5   4    3.69    0.69   1
   2  -5  -4    4.25    0.57   1
  -2  -5   4    3.72    0.34   1
  -2  -5   4    3.70    0.58   1
  -2  -5   4    3.49    0.62   1
   2  -5  -4    2.82    0.76   1
   2   5  -4    2.89    0.54   1
   2   5  -4    3.75    0.47   1
  -2   5   4    3.55    0.57   1
   2   5  -4    2.87    0.40   1
  -2   5   4    2.26    0.50   1
   2   5  -4    3.39    0.51   1
  -2   5   4    4.66    0.78   1
  -2   5   4    4.58    0.94   1
   2   5  -4    3.14    0.27   1
  -2   5   4    3.24    0.66   1
   2   5  -4    3.54    0.28   1
   1  -5  -4    4.25    0.55   1
  -1  -5   4    7.38    0.89   1
  -1  -5   4    4.40    0.61   1
   1  -5  -4    2.89    0.66   1
  -1  -5   4    4.36    0.55   1
  -1  -5   4    3.41    0.52   1
   1  -5  -4    3.74    0.62   1
  -1   5   4    3.83    0.61   1
  -1   5   4    4.22    0.84   1
  -1   5   4    4.41    0.68   1
   1   5  -4    4.22    0.39   1
  -1   5   4    5.03    0.86   1
  -1   5   4    4.33    0.64   1
   1   5  -4    2.89    0.49   1
   1   5  -4    4.18    0.46   1
   1   5  -4    4.04    0.58   1
   1   5  -4    3.77    0.57   1
  -1   5   4    4.09    0.68   1
   0   5  -4   13.24    0.92  -2
   0  -5   4   13.24    0.92   1
   0   5   4   12.68    1.11  -2
   0  -5  -4   12.68    1.11   1
   0   5   4   13.50    1.07  -2
   0  -5  -4   13.50    1.07   1
   0   5   4   11.66    1.05  -2
   0  -5  -4   11.66    1.05   1
   0   5  -4   13.52    1.08  -2
   0  -5   4   13.52    1.08   1
   0   5  -4   13.02    1.03  -2
   0  -5   4   13.02    1.03   1
   0   5  -4   12.59    1.12  -2
   0  -5   4   12.59    1.12   1
   0   5   4   12.33    0.91  -2
   0  -5  -4   12.33    0.91   1
   0   5  -4   12.75    1.01  -2
   0  -5   4   12.75    1.01   1
   0  -5  -4   12.04    1.02  -2
   0   5   4   12.04    1.02   1
   0  -5  -4   13.17    0.97  -2
   0   5   4   13.17    0.97   1
   0  -5   4   10.63    0.91  -2
   0   5  -4   10.63    0.91   1
   0  -5  -4   11.50    1.00  -2
   0   5   4   11.50    1.00   1
   0  -5  -4   14.22    1.01  -2
   0   5   4   14.22    1.01   1
   0  -5  -4   15.18    1.20  -2
   0   5   4   15.18    1.20   1
   0  -5   4   14.19    1.08  -2
   0   5  -4   14.19    1.08   1
   0  -5   4   12.71    1.02  -2
   0   5  -4   12.71    1.02   1
   0  -5   4   13.15    1.03  -2
   0   5  -4   13.15    1.03   1
   0  -5   4   13.97    1.08  -2
   0   5  -4   13.97    1.08   1
   1  -5   4    6.66    1.03   1
   1  -5   4    4.39    0.61   1
   1  -5   4    4.66    0.77   1
  -1  -5  -4    4.39    0.56   1
   1  -5   4    5.44    0.63   1
  -1  -5  -4    5.27    0.70   1
  -1  -5  -4    5.02    0.70   1
  -1  -5  -4    4.45    0.64   1
  -1   5  -4    5.19    0.86   1
  -1   5  -4    4.86    0.72   1
   1   5   4    5.20    0.55   1
  -1   5  -4    4.40    0.70   1
   1   5   4    5.45    0.70   1
  -1   5  -4    4.50    0.62   1
   1   5   4    4.86    0.58   1
   1   5   4    4.86    0.41   1
   1   5   4    3.32    0.53   1
  -1   5  -4    3.83    0.63   1
   2  -5   4    0.34    0.19   1
   2  -5   4    0.40    0.36   1
  -2  -5  -4    0.61    0.28   1
  -2  -5  -4    0.68    0.27   1
   2  -5   4    0.61    0.21   1
  -2  -5  -4    0.95    0.34   1
   2  -5   4    0.42    0.20   1
   2   5   4    0.89    0.37   1
   2   5   4    0.57    0.22   1
  -2   5  -4    1.65    0.54   1
  -2   5  -4    0.97    0.36   1
  -2   5  -4    1.08    0.31   1
  -2   5  -4    0.69    0.26   1
   2   5   4    0.74    0.21   1
   3  -5   4    0.05    0.33   1
   3  -5   4   -0.11    0.11   1
  -3  -5  -4    0.02    0.15   1
   3  -5   4    0.01    0.12   1
  -3  -5  -4    0.05    0.20   1
  -3   5  -4   -0.22    0.17   1
  -3   5  -4   -0.08    0.16   1
   3   5   4    0.01    0.11   1
  -3   5  -4   -0.18    0.29   1
   3   5   4    0.11    0.15   1
   3   5   4    0.00    0.19   1
  -3   5  -4   -0.02    0.17   1
   3   5   4   -0.05    0.12   1
  -3   5  -4    0.08    0.29   1
   4   5  -5   -0.07    0.39  -2
   4  -5   4   -0.07    0.39   1
  -4   5   5    0.85    0.38  -2
  -4  -5  -4    0.85    0.38   1
   4   5  -5    1.83    0.41  -2
   4  -5   4    1.83    0.41   1
  -4   5   5    1.58    0.39  -2
  -4  -5  -4    1.58    0.39   1
   4  -5  -5    0.68    0.32  -2
   4   5   4    0.68    0.32   1
   4  -5  -5    1.55    0.33  -2
   4   5   4    1.55    0.33   1
  -4  -5   5   -0.02    0.38  -2
  -4   5  -4   -0.02    0.38   1
  -4  -5   5    0.68    0.55  -2
  -4   5  -4    0.68    0.55   1
   4  -5  -5    1.13    0.21  -2
   4   5   4    1.13    0.21   1
  -4  -5   5    1.80    0.54  -2
  -4   5  -4    1.80    0.54   1
  -5   5   5    0.51    0.27  -2
  -5  -5  -4    0.51    0.27   1
   5   5  -5   -0.17    0.18  -2
   5  -5   4   -0.17    0.18   1
  -5   5   5    0.23    0.30  -2
  -5  -5  -4    0.23    0.30   1
   5   5  -5    0.06    0.61  -2
   5  -5   4    0.06    0.61   1
  -5  -5   5    0.08    0.49  -2
  -5   5  -4    0.08    0.49   1
   5  -5  -5    0.22    0.32  -2
   5   5   4    0.22    0.32   1
  -5  -5   5   -0.32    0.55  -2
  -5   5  -4   -0.32    0.55   1
  -5  -5   5    0.00    0.38  -2
  -5   5  -4    0.00    0.38   1
   5  -5  -5    0.49    0.23  -2
   5   5   4    0.49    0.23   1
   6  -5   4    2.59    1.09   1
   6  -5   4    1.66    0.51   1
  -6  -5  -4    2.82    0.53   1
  -6  -5  -4    2.57    0.69   1
  -6   5  -4    1.25    0.96   1
  -6   5  -4    1.81    0.67   1
  -6   5  -4    2.49    1.02   1
   6   5   4    1.19    0.36   1
   7  -5   4   -0.10    0.34   1
  -7  -5  -4    0.53    0.43   1
   7  -5   4   -0.16    0.31   1
  -7  -5  -4   -0.21    0.29   1
  -7   5  -4   -0.31    0.54   1
  -7   5  -4   -0.10    0.74   1
  -7  -6   4    0.15    0.49   1
   6  -6  -4    0.36    0.26   1
  -6  -6   4    1.03    0.45   1
  -6  -6   4    0.87    0.44   1
   6   6  -4    0.26    0.28   1
  -6   6   4    0.69    0.75   1
   5   6   3   13.88    1.04  -2
   5  -6  -4   13.88    1.04   1
  -5   6  -3   13.47    1.44  -2
  -5  -6   4   13.47    1.44   1
  -5   6  -3   13.40    1.50  -2
  -5  -6   4   13.40    1.50   1
   5   6   3   10.22    1.95  -2
   5  -6  -4   10.22    1.95   1
  -5  -6  -3   13.23    2.15  -2
  -5   6   4   13.23    2.15   1
  -5  -6  -3   17.61    2.07  -2
  -5   6   4   17.61    2.07   1
   5  -6   3   13.80    1.17  -2
   5   6  -4   13.80    1.17   1
  -5  -6  -3   13.40    1.94  -2
  -5   6   4   13.40    1.94   1
   4   6   3    3.52    1.03  -2
   4  -6  -4    3.52    1.03   1
  -4   6  -3    5.85    0.91  -2
  -4  -6   4    5.85    0.91   1
   4   6   3    4.46    0.64  -2
   4  -6  -4    4.46    0.64   1
  -4   6  -3    4.12    0.74  -2
  -4  -6   4    4.12    0.74   1
   4  -6   3    4.65    0.66  -2
   4   6  -4    4.65    0.66   1
  -4  -6  -3    0.99    0.58  -2
  -4   6   4    0.99    0.58   1
  -4  -6  -3    4.42    1.09  -2
  -4   6   4    4.42    1.09   1
  -4  -6  -3    6.29    1.16  -2
  -4   6   4    6.29    1.16   1
   3  -6  -4    1.60    0.37   1
   3  -6  -4    2.24    0.82   1
  -3  -6   4    2.45    0.59   1
  -3  -6   4    2.43    0.55   1
  -3  -6   4    2.29    0.40   1
  -3   6   4    2.46    0.71   1
  -3   6   4    1.75    0.54   1
  -3   6   4    2.32    0.77   1
   3   6  -4    2.68    0.50   1
  -3   6   4    2.24    0.67   1
  -3   6   4    2.16    0.52   1
   3   6  -4    2.07    0.31   1
   2  -6  -4    0.25    0.36   1
  -2  -6   4    0.39    0.14   1
   2  -6  -4    0.44    0.23   1
  -2  -6   4    0.28    0.23   1
   2  -6  -4    0.47    0.22   1
  -2  -6   4    0.01    0.15   1
  -2  -6   4   -0.24    0.22   1
   2  -6  -4    0.11    0.19   1
   2   6  -4    0.46    0.13   1
   2   6  -4    0.39    0.09   1
  -2   6   4    0.04    0.23   1
   2   6  -4    0.32    0.22   1
  -2   6   4    0.46    0.36   1
  -2   6   4    0.34    0.38   1
  -2   6   4    0.42    0.34   1
   2   6  -4    0.14    0.16   1
   2   6  -4    0.27    0.19   1
  -2   6   4   -0.02    0.23   1
   2   6  -4    0.41    0.28   1
   2   6  -4    0.30    0.13   1
  -1  -6   4    0.03    0.21   1
  -1  -6   4    0.02    0.15   1
   1  -6  -4    0.19    0.16   1
   1  -6  -4    0.07    0.20   1
  -1  -6   4   -0.14    0.22   1
  -1  -6   4    0.05    0.19   1
   1   6  -4    0.17    0.13   1
   1   6  -4    0.13    0.13   1
   1   6  -4    0.01    0.18   1
  -1   6   4   -0.06    0.28   1
  -1   6   4    0.05    0.19   1
   1   6  -4    0.06    0.16   1
  -1   6   4    0.00    0.18   1
  -1   6   4   -0.05    0.19   1
  -1   6   4   -0.13    0.20   1
  -1   6   4    0.01    0.19   1
   1   6  -4    0.09    0.22   1
   0   6   4    2.12    0.53  -2
   0  -6  -4    2.12    0.53   1
   0   6  -4    3.27    0.55  -2
   0  -6   4    3.27    0.55   1
   0   6  -4    2.22    0.52  -2
   0  -6   4    2.22    0.52   1
   0   6  -4    3.02    0.64  -2
   0  -6   4    3.02    0.64   1
   0   6   4    3.48    0.59  -2
   0  -6  -4    3.48    0.59   1
   0  -6   4    1.96    0.45  -2
   0   6  -4    1.96    0.45   1
   0  -6  -4    2.62    0.49  -2
   0   6   4    2.62    0.49   1
   0  -6   4    2.20    0.51  -2
   0   6  -4    2.20    0.51   1
   0  -6  -4    2.28    0.58  -2
   0   6   4    2.28    0.58   1
   0  -6   4    2.55    0.54  -2
   0   6  -4    2.55    0.54   1
   0  -6  -4    2.45    0.50  -2
   0   6   4    2.45    0.50   1
   0  -6  -4    2.50    0.56  -2
   0   6   4    2.50    0.56   1
   0  -6   4    3.01    0.60  -2
   0   6  -4    3.01    0.60   1
   1  -6   4   -0.10    0.17   1
   1  -6   4    0.04    0.29   1
  -1  -6  -4   -0.01    0.17   1
   1  -6   4   -0.14    0.12   1
  -1  -6  -4   -0.14    0.24   1
  -1   6  -4    0.18    0.29   1
   1   6   4    0.00    0.10   1
  -1   6  -4    0.10    0.24   1
  -1   6  -4    0.32    0.25   1
   1   6   4    0.08    0.14   1
   1   6   4    0.12    0.18   1
  -1   6  -4   -0.13    0.19   1
  -1   6  -4    0.23    0.24   1
   1   6   4    0.04    0.19   1
   1   6   4    0.22    0.15   1
  -1   6  -4   -0.01    0.23   1
   2  -6   4    8.73    0.89   1
   2  -6   4    8.46    0.70   1
  -2  -6  -4    5.67    0.82   1
  -2  -6  -4    8.56    1.10   1
   2  -6   4    6.51    0.76   1
   2  -6   4    9.07    1.48   1
   2   6   4    8.04    0.65   1
  -2   6  -4   10.69    1.12   1
  -2   6  -4    7.91    1.03   1
   2   6   4    8.49    0.66   1
  -2   6  -4   11.20    1.37   1
   2   6   4    8.73    0.95   1
  -2   6  -4    8.02    1.34   1
   2   6   4    8.61    1.11   1
  -2   6  -4    7.55    1.02   1
  -3  -6  -4    3.04    0.60   1
   3  -6   4    3.41    0.58   1
  -3  -6  -4    3.46    0.67   1
   3  -6   4    3.64    0.98   1
   3   6   4    2.91    0.46   1
   3   6   4    3.15    0.53   1
  -3   6  -4    3.14    0.79   1
  -3   6  -4    2.99    0.68   1
  -3   6  -4    3.78    0.61   1
  -3   6  -4    2.88    0.92   1
  -4   6   5    0.32    0.34  -2
  -4  -6  -4    0.32    0.34   1
  -4   6   5    0.14    0.27  -2
  -4  -6  -4    0.14    0.27   1
   4   6  -5    0.23    0.23  -2
   4  -6   4    0.23    0.23   1
   4   6  -5    0.67    0.59  -2
   4  -6   4    0.67    0.59   1
  -4  -6   5   -0.08    0.37  -2
  -4   6  -4   -0.08    0.37   1
   4  -6  -5    0.39    0.29  -2
   4   6   4    0.39    0.29   1
   4  -6  -5    0.20    0.19  -2
   4   6   4    0.20    0.19   1
   4  -6  -5    0.63    0.25  -2
   4   6   4    0.63    0.25   1
  -4  -6   5    0.22    0.34  -2
  -4   6  -4    0.22    0.34   1
  -4  -6   5    0.98    0.68  -2
  -4   6  -4    0.98    0.68   1
   5   6  -5   12.89    2.24  -2
   5  -6   4   12.89    2.24   1
  -5   6   5   13.90    1.60  -2
  -5  -6  -4   13.90    1.60   1
  -5   6   5   16.18    1.34  -2
  -5  -6  -4   16.18    1.34   1
   5   6  -5   15.74    1.20  -2
   5  -6   4   15.74    1.20   1
  -5  -6   5   16.62    1.85  -2
  -5   6  -4   16.62    1.85   1
  -5  -6   5   18.14    2.25  -2
  -5   6  -4   18.14    2.25   1
  -5  -6   5   17.32    2.48  -2
  -5   6  -4   17.32    2.48   1
   5  -6  -5   16.12    1.19  -2
   5   6   4   16.12    1.19   1
  -6  -6  -4    0.20    0.33   1
   6  -6   4    0.49    0.39   1
  -6  -6  -4    0.32    0.35   1
  -6   6  -4   -0.21    0.59   1
   6   6   4    0.08    0.22   1
  -6   6  -4    0.34    0.59   1
  -7  -6  -4    0.60    0.50   1
   7  -6   4    0.38    0.39   1
  -7  -7   4   -0.19    0.51   1
  -6  -7   4   -0.17    0.40   1
   6  -7  -4   -0.42    0.26   1
  -6  -7   4    0.29    0.37   1
  -6   7   4   -0.44    0.78   1
  -5   7  -3    1.44    0.57  -2
  -5  -7   4    1.44    0.57   1
  -5   7  -3    2.27    0.62  -2
  -5  -7   4    2.27    0.62   1
   5   7   3    3.04    0.60  -2
   5  -7  -4    3.04    0.60   1
   5  -7   3    2.74    0.55  -2
   5   7  -4    2.74    0.55   1
  -5  -7  -3    2.58    1.00  -2
  -5   7   4    2.58    1.00   1
  -5  -7  -3    2.20    0.97  -2
  -5   7   4    2.20    0.97   1
  -5  -7  -3    2.70    0.98  -2
  -5   7   4    2.70    0.98   1
  -4   7  -3   -0.07    0.36  -2
  -4  -7   4   -0.07    0.36   1
  -4   7  -3    0.22    0.31  -2
  -4  -7   4    0.22    0.31   1
   4   7   3    0.18    0.57  -2
   4  -7  -4    0.18    0.57   1
   4   7   3   -0.11    0.17  -2
   4  -7  -4   -0.11    0.17   1
   4  -7   3   -0.04    0.22  -2
   4   7  -4   -0.04    0.22   1
  -4  -7  -3    0.19    0.48  -2
  -4   7   4    0.19    0.48   1
  -4  -7  -3   -0.48    0.46  -2
  -4   7   4   -0.48    0.46   1
  -4  -7  -3    0.20    0.46  -2
  -4   7   4    0.20    0.46   1
  -3  -7   4   -0.11    0.22   1
  -3  -7   4   -0.17    0.26   1
   3  -7  -4    0.01    0.19   1
   3  -7  -4    0.06    0.50   1
  -3   7   4    0.40    0.47   1
  -3   7   4   -0.03    0.33   1
  -3   7   4    0.06    0.35   1
   3   7  -4   -0.14    0.20   1
  -2  -7   4    0.21    0.36   1
   2  -7  -4    0.30    0.21   1
  -2  -7   4    0.17    0.26   1
  -2   7   4    0.11    0.29   1
  -2   7   4    0.35    0.38   1
   2   7  -4    0.33    0.21   1
  -2   7   4    0.12    0.27   1
  -2   7   4    0.05    0.29   1
   2   7  -4    0.32    0.14   1
  -2   7   4    0.54    0.42   1
   2   7  -4    0.29    0.14   1
   2   7  -4    0.21    0.27   1
   1  -7  -4    0.02    0.17   1
  -1  -7   4   -0.31    0.27   1
  -1  -7   4    0.05    0.23   1
  -1  -7   4    0.13    0.22   1
   1  -7  -4    0.19    0.26   1
  -1   7   4    0.08    0.31   1
  -1   7   4    0.06    0.21   1
   1   7  -4    0.15    0.14   1
   1   7  -4    0.19    0.25   1
   1   7  -4   -0.13    0.18   1
   1   7  -4    0.08    0.16   1
  -1   7   4   -0.09    0.24   1
   1   7  -4    0.05    0.18   1
   1   7  -4    0.15    0.23   1
  -1   7   4   -0.03    0.26   1
   0   7  -4    0.05    0.17  -2
   0  -7   4    0.05    0.17   1
   0   7   4   -0.28    0.23  -2
   0  -7  -4   -0.28    0.23   1
   0   7  -4   -0.18    0.26  -2
   0  -7   4   -0.18    0.26   1
   0   7  -4    0.01    0.27  -2
   0  -7   4    0.01    0.27   1
   0  -7  -4    0.91    0.30  -2
   0   7   4    0.91    0.30   1
   0  -7   4   -0.08    0.21  -2
   0   7  -4   -0.08    0.21   1
   0  -7  -4    0.40    0.25  -2
   0   7   4    0.40    0.25   1
   0  -7  -4    0.62    0.25  -2
   0   7   4    0.62    0.25   1
   0  -7   4    0.16    0.23  -2
   0   7  -4    0.16    0.23   1
   0  -7   4    0.17    0.22  -2
   0   7  -4    0.17    0.22   1
   0  -7  -4    0.04    0.22  -2
   0   7   4    0.04    0.22   1
   0  -7  -4   -0.07    0.29  -2
   0   7   4   -0.07    0.29   1
   0  -7   4   -0.27    0.19  -2
   0   7  -4   -0.27    0.19   1
   0  -7   4   -0.14    0.28  -2
   0   7  -4   -0.14    0.28   1
  -1  -7  -4   60.27    3.69   1
   1  -7   4   70.10    3.43   1
   1  -7   4   69.38    3.63   1
   1  -7   4   57.24    4.21   1
  -1  -7  -4   66.70    3.49   1
  -1   7  -4   65.91    3.78   1
  -1   7  -4   64.33    4.25   1
  -1   7  -4   69.12    3.80   1
   1   7   4   72.46    3.54   1
   1   7   4   68.58    3.57   1
   1   7   4   67.39    3.77   1
   1   7   4   69.57    3.67   1
  -1   7  -4   67.10    3.82   1
   1   7   4   64.67    3.83   1
   2  -7   4    3.75    1.00   1
   2  -7   4    5.38    0.71   1
  -2  -7  -4    3.98    0.73   1
  -2  -7  -4    4.41    0.85   1
  -2   7  -4    3.68    0.76   1
   2   7   4    3.75    0.54   1
  -2   7  -4    5.46    0.85   1
   2   7   4    4.46    0.74   1
   2   7   4    4.54    0.55   1
  -2   7  -4    4.95    0.87   1
  -2   7  -4    4.81    0.91   1
  -2   7  -4    2.85    0.84   1
  -3  -7  -4    0.25    0.27   1
   3  -7   4    0.08    0.52   1
   3  -7   4    0.10    0.21   1
  -3  -7  -4   -0.23    0.23   1
  -3   7  -4    0.09    0.33   1
   3   7   4   -0.06    0.18   1
  -3   7  -4    0.03    0.39   1
  -3   7  -4   -0.01    0.37   1
   3   7   4    0.02    0.14   1
  -4   7   5    2.91    0.69  -2
  -4  -7  -4    2.91    0.69   1
   4   7  -5    1.12    0.76  -2
   4  -7   4    1.12    0.76   1
   4   7  -5    1.83    0.46  -2
   4  -7   4    1.83    0.46   1
  -4   7   5    3.07    0.68  -2
  -4  -7  -4    3.07    0.68   1
  -4  -7   5    1.50    0.74  -2
  -4   7  -4    1.50    0.74   1
  -4  -7   5    2.30    0.81  -2
  -4   7  -4    2.30    0.81   1
   4  -7  -5    1.67    0.48  -2
   4   7   4    1.67    0.48   1
   4  -7  -5    2.28    0.49  -2
   4   7   4    2.28    0.49   1
  -4  -7   5    1.04    0.47  -2
  -4   7  -4    1.04    0.47   1
   5   7  -5   15.06    2.53  -2
   5  -7   4   15.06    2.53   1
  -5   7   5   11.64    1.50  -2
  -5  -7  -4   11.64    1.50   1
  -5   7   5   14.40    1.61  -2
  -5  -7  -4   14.40    1.61   1
   5   7  -5   15.56    1.22  -2
   5  -7   4   15.56    1.22   1
  -5  -7   5   18.05    2.30  -2
  -5   7  -4   18.05    2.30   1
  -5  -7   5   15.70    2.55  -2
  -5   7  -4   15.70    2.55   1
  -5  -7   5   15.57    1.84  -2
  -5   7  -4   15.57    1.84   1
   5  -7  -5   14.69    1.18  -2
   5   7   4   14.69    1.18   1
  -6  -7  -4    0.42    0.42   1
  -6  -7  -4   -0.26    0.28   1
   6  -7   4    0.01    0.32   1
  -6   7  -4   -0.10    0.50   1
  -6   7  -4    0.65    0.91   1
   7  -7   4    4.61    0.89   1
  -7  -7  -4    6.42    1.24   1
   6  -8  -4    2.00    0.61   1
  -6  -8   4    1.14    0.56   1
  -5   8  -3    1.57    0.56  -2
  -5  -8   4    1.57    0.56   1
   5   8   3    2.20    0.53  -2
   5  -8  -4    2.20    0.53   1
  -5   8  -3    1.41    0.69  -2
  -5  -8   4    1.41    0.69   1
  -5  -8  -3    2.25    0.94  -2
  -5   8   4    2.25    0.94   1
  -4   8  -3    2.25    0.57  -2
  -4  -8   4    2.25    0.57   1
  -4   8  -3    3.44    0.82  -2
  -4  -8   4    3.44    0.82   1
   4   8   3    0.86    0.37  -2
   4  -8  -4    0.86    0.37   1
  -4  -8  -3    2.53    0.78  -2
  -4   8   4    2.53    0.78   1
  -4  -8  -3    2.43    1.05  -2
  -4   8   4    2.43    1.05   1
   4  -8   3    1.17    0.40  -2
   4   8  -4    1.17    0.40   1
  -4  -8  -3    2.13    0.70  -2
  -4   8   4    2.13    0.70   1
   3  -8  -4   13.84    1.08   1
  -3  -8   4   10.87    1.28   1
  -3  -8   4   16.41    1.82   1
   3   8  -4   11.92    0.88   1
  -3   8   4   15.52    1.86   1
  -3   8   4   13.87    1.79   1
   3   8  -4   12.65    1.17   1
  -3   8   4   13.78    2.04   1
   2  -8  -4    1.21    0.38   1
  -2  -8   4    0.54    0.37   1
  -2  -8   4    1.47    0.62   1
   2   8  -4    0.46    0.25   1
   2   8  -4    1.41    0.54   1
  -2   8   4   -0.07    0.35   1
  -2   8   4    0.68    0.50   1
  -2   8   4    0.44    0.49   1
  -2   8   4    0.30    0.45   1
  -1  -8   4    0.31    0.30   1
  -1  -8   4    0.18    0.22   1
  -1  -8   4    0.09    0.35   1
   1  -8  -4   -0.18    0.17   1
   1   8  -4    0.09    0.26   1
  -1   8   4   -0.11    0.25   1
  -1   8   4    0.12    0.38   1
  -1   8   4   -0.20    0.25   1
   1   8  -4   -0.20    0.15   1
   1   8  -4    0.00    0.21   1
   1   8  -4   -0.28    0.20   1
  -1   8   4    0.31    0.35   1
   0   8   4    5.17    0.90  -2
   0  -8  -4    5.17    0.90   1
   0   8  -4    3.70    0.72  -2
   0  -8   4    3.70    0.72   1
   0  -8  -4    4.50    0.72  -2
   0   8   4    4.50    0.72   1
   0  -8   4    5.49    0.88  -2
   0   8  -4    5.49    0.88   1
  -1  -8  -4    1.15    0.46   1
   1  -8   4    0.32    0.52   1
  -1  -8  -4    0.56    0.52   1
   1  -8   4    0.65    0.33   1
   1   8   4    0.96    0.33   1
   1   8   4    0.18    0.36   1
  -1   8  -4    1.05    0.50   1
  -1   8  -4    0.35    0.38   1
  -1   8  -4    0.64    0.46   1
   1   8   4    1.13    0.35   1
  -1   8  -4    1.48    0.52   1
  -2  -8  -4    0.35    0.41   1
  -2  -8  -4    0.24    0.28   1
   2  -8   4   -0.22    0.47   1
   2  -8   4    0.25    0.22   1
  -2   8  -4    0.54    0.50   1
  -2   8  -4    0.05    0.34   1
   2   8   4    0.19    0.28   1
  -2   8  -4    0.21    0.41   1
   2   8   4    0.47    0.21   1
   2   8   4   -0.28    0.15   1
  -2   8  -4    0.03    0.36   1
   3  -8   4    0.06    0.22   1
   3  -8   4    0.00    0.58   1
  -3  -8  -4    0.97    0.47   1
  -3  -8  -4   -0.10    0.45   1
  -3   8  -4    0.21    0.38   1
  -3   8  -4   -0.17    0.53   1
   3   8   4    0.20    0.27   1
   3   8   4    0.04    0.22   1
  -3   8  -4   -0.42    0.35   1
   4   8  -5    1.10    0.85  -2
   4  -8   4    1.10    0.85   1
  -4   8   5    2.13    0.60  -2
  -4  -8  -4    2.13    0.60   1
  -4   8   5    1.88    0.67  -2
  -4  -8  -4    1.88    0.67   1
   4   8  -5    0.96    0.37  -2
   4  -8   4    0.96    0.37   1
  -4  -8   5    2.51    1.02  -2
  -4   8  -4    2.51    1.02   1
  -4  -8   5    2.45    0.74  -2
  -4   8  -4    2.45    0.74   1
  -4  -8   5    1.96    0.77  -2
  -4   8  -4    1.96    0.77   1
   4  -8  -5    0.85    0.37  -2
   4   8   4    0.85    0.37   1
  -5   8   5    0.45    0.53  -2
  -5  -8  -4    0.45    0.53   1
  -5   8   5   -0.02    0.36  -2
  -5  -8  -4   -0.02    0.36   1
   5   8  -5    0.28    0.33  -2
   5  -8   4    0.28    0.33   1
  -5  -8   5    0.63    0.73  -2
  -5   8  -4    0.63    0.73   1
  -5  -8   5    0.37    0.52  -2
  -5   8  -4    0.37    0.52   1
   5  -8  -5    0.10    0.25  -2
   5   8   4    0.10    0.25   1
  -6  -8  -4   18.52    2.09   1
   6  -8   4   17.82    1.50   1
  -5   9  -3   -0.06    0.34  -2
  -5  -9   4   -0.06    0.34   1
   5   9   3    0.26    0.35  -2
   5  -9  -4    0.26    0.35   1
   4   9   3    0.01    0.28  -2
   4  -9  -4    0.01    0.28   1
  -4   9  -3   -0.74    0.48  -2
  -4  -9   4   -0.74    0.48   1
  -4   9  -3    0.16    0.30  -2
  -4  -9   4    0.16    0.30   1
  -4  -9  -3   -0.55    0.46  -2
  -4   9   4   -0.55    0.46   1
  -4  -9  -3   -0.10    0.61  -2
  -4   9   4   -0.10    0.61   1
  -3  -9   4    0.54    0.36   1
  -3  -9   4    0.55    0.55   1
   3  -9  -4    0.83    0.36   1
   3   9  -4    0.78    0.42   1
  -3   9   4    0.78    0.68   1
  -3   9   4    0.98    0.78   1
   3   9  -4    0.42    0.24   1
  -3   9   4    0.93    0.54   1
  -2  -9   4    3.89    0.78   1
  -2  -9   4    5.60    1.12   1
   2  -9  -4    3.47    0.65   1
  -2   9   4    5.46    1.17   1
   2   9  -4    5.28    0.93   1
  -2   9   4    4.05    1.09   1
   2   9  -4    3.45    0.68   1
  -2   9   4    5.11    1.01   1
  -2   9   4    4.22    0.93   1
  -1  -9   4    1.70    0.69   1
  -1  -9   4    3.36    0.70   1
   1  -9  -4    3.01    0.63   1
   1   9  -4    2.36    0.78   1
   1   9  -4    1.64    0.54   1
  -1   9   4    2.58    0.67   1
  -1   9   4    2.48    0.75   1
  -1   9   4    2.42    0.77   1
   1   9  -4    3.25    0.54   1
  -1   9   4    3.55    0.77   1
   0   9  -4   13.98    1.80  -2
   0  -9   4   13.98    1.80   1
   0   9   4   14.46    1.49  -2
   0  -9  -4   14.46    1.49   1
   0   9  -4   15.66    1.28  -2
   0  -9   4   15.66    1.28   1
   0  -9  -4   18.67    1.77  -2
   0   9   4   18.67    1.77   1
   0  -9  -4   14.06    1.27  -2
   0   9   4   14.06    1.27   1
   0  -9   4   13.30    1.58  -2
   0   9  -4   13.30    1.58   1
   0  -9   4   13.53    1.25  -2
   0   9  -4   13.53    1.25   1
   0  -9  -4   16.17    1.86  -2
   0   9   4   16.17    1.86   1
   0  -9   4   16.53    1.49  -2
   0   9  -4   16.53    1.49   1
   1  -9   4    4.47    0.77   1
   1  -9   4    4.62    1.10   1
  -1  -9  -4    3.48    0.71   1
  -1  -9  -4    2.18    0.78   1
  -1   9  -4    3.79    0.95   1
  -1   9  -4    3.47    0.94   1
  -1   9  -4    3.15    0.75   1
  -1   9  -4    3.36    0.80   1
   1   9   4    5.12    0.73   1
   1   9   4    4.21    0.88   1
   1   9   4    1.95    0.56   1
  -2  -9  -4   -0.12    0.46   1
  -2  -9  -4    0.13    0.29   1
   2  -9   4   -0.04    0.24   1
   2  -9   4   -0.52    0.48   1
  -2   9  -4    0.04    0.35   1
  -2   9  -4    0.10    0.45   1
   2   9   4    0.28    0.23   1
  -2   9  -4   -0.33    0.42   1
   2   9   4   -0.17    0.19   1
   2   9   4   -0.14    0.32   1
  -2   9  -4   -0.10    0.47   1
  -3  -9  -4   -0.37    0.48   1
   3  -9   4    0.16    0.70   1
   3  -9   4    0.02    0.23   1
  -3  -9  -4   -0.25    0.30   1
  -3   9  -4    0.22    0.55   1
  -3   9  -4    0.02    0.63   1
   3   9   4    0.04    0.30   1
  -3   9  -4    0.26    0.44   1
   4   9  -5    0.29    0.35  -2
   4  -9   4    0.29    0.35   1
  -4   9   5    0.05    0.57  -2
  -4  -9  -4    0.05    0.57   1
  -4   9   5    0.72    0.42  -2
  -4  -9  -4    0.72    0.42   1
  -4  -9   5    1.15    0.79  -2
  -4   9  -4    1.15    0.79   1
   4  -9  -5    0.57    0.40  -2
   4   9   4    0.57    0.40   1
  -5   9   5    0.89    0.54  -2
  -5  -9  -4    0.89    0.54   1
   5   9  -5    1.56    0.52  -2
   5  -9   4    1.56    0.52   1
  -5  10  -3    0.60    0.45  -2
  -5 -10   4    0.60    0.45   1
   5  10   3   -0.23    0.39  -2
   5 -10  -4   -0.23    0.39   1
  -4  10  -3    0.61    0.74  -2
  -4 -10   4    0.61    0.74   1
   4  10   3    0.01    0.35  -2
   4 -10  -4    0.01    0.35   1
  -4  10  -3    0.11    0.33  -2
  -4 -10   4    0.11    0.33   1
  -3 -10   4    0.24    0.63   1
  -3 -10   4    0.36    0.36   1
   3 -10  -4    0.70    0.38   1
  -3  10   4    0.26    0.52   1
  -3  10   4    0.15    0.69   1
   3  10  -4    0.45    0.28   1
  -2 -10   4    0.60    0.61   1
  -2 -10   4   -0.53    0.27   1
   2 -10  -4    0.28    0.30   1
  -2  10   4    0.10    0.49   1
  -2  10   4    0.38    0.54   1
  -2  10   4    0.11    0.52   1
   2  10  -4   -0.17    0.25   1
   1 -10  -4    7.47    1.06   1
  -1 -10   4    7.02    1.12   1
   1  10  -4    5.35    0.96   1
  -1  10   4    6.38    1.16   1
  -1  10   4    8.82    1.24   1
   0  10  -4   14.03    1.53  -2
   0 -10   4   14.03    1.53   1
   0  10   4   15.44    1.63  -2
   0 -10  -4   15.44    1.63   1
   0 -10  -4   12.65    1.61  -2
   0  10   4   12.65    1.61   1
   0 -10   4   14.48    1.33  -2
   0  10  -4   14.48    1.33   1
   0 -10  -4   18.08    2.07  -2
   0  10   4   18.08    2.07   1
   0 -10  -4   14.35    1.53  -2
   0  10   4   14.35    1.53   1
   0 -10   4   20.80    2.23  -2
   0  10  -4   20.80    2.23   1
   0 -10   4   15.30    1.84  -2
   0  10  -4   15.30    1.84   1
  -1 -10  -4    3.78    0.83   1
   1 -10   4    2.88    0.66   1
  -1  10  -4    3.35    0.87   1
   1  10   4    3.41    0.72   1
   1  10   4    3.28    0.63   1
   1  10   4    4.95    1.05   1
  -1  10  -4    4.74    0.96   1
  -2 -10  -4    0.17    0.61   1
   2 -10   4    0.31    0.76   1
   2 -10   4    0.20    0.25   1
  -2 -10  -4    0.07    0.35   1
  -2  10  -4    0.11    0.58   1
   2  10   4    0.02    0.29   1
  -2  10  -4   -0.40    0.58   1
  -2  10  -4    0.41    0.55   1
   2  10   4    0.60    0.49   1
   3 -10   4    0.07    0.27   1
  -3 -10  -4    0.10    0.31   1
   3 -10   4    0.44    0.89   1
  -3 -10  -4   -0.30    0.61   1
  -3  10  -4    0.53    0.58   1
  -3  10  -4   -0.36    0.71   1
   4  10  -5   -0.23    0.34  -2
   4 -10   4   -0.23    0.34   1
  -4  10   5    0.21    0.71  -2
  -4 -10  -4    0.21    0.71   1
  -4  10   5   -0.19    0.30  -2
  -4 -10  -4   -0.19    0.30   1
  -4 -10   5    0.20    0.67  -2
  -4  10  -4    0.20    0.67   1
   3 -11  -4    0.89    0.47   1
  -3 -11   4   -0.02    0.42   1
  -3 -11   4    1.04    0.86   1
   3  11  -4    0.61    0.34   1
  -2 -11   4    3.27    0.77   1
   2 -11  -4    2.60    0.66   1
   2  11  -4    2.22    0.61   1
  -2  11   4    3.49    0.97   1
  -2  11   4    1.19    0.74   1
  -1 -11   4    0.79    0.46   1
   1 -11  -4    0.70    0.46   1
   1  11  -4    0.96    0.53   1
  -1  11   4    0.31    0.57   1
  -1  11   4    0.39    0.47   1
   0  11   4    3.80    0.83  -2
   0 -11  -4    3.80    0.83   1
   0  11  -4    4.35    0.84  -2
   0 -11   4    4.35    0.84   1
   0 -11  -4    6.04    1.04  -2
   0  11   4    6.04    1.04   1
   0 -11  -4    2.67    0.83  -2
   0  11   4    2.67    0.83   1
   0 -11   4    3.74    1.04  -2
   0  11  -4    3.74    1.04   1
   1 -11   4    0.81    0.46   1
  -1 -11  -4    0.23    0.42   1
   1  11   4    0.10    0.34   1
  -1  11  -4    0.51    0.63   1
  -1  11  -4    0.59    0.54   1
  -2 -11  -4    1.72    0.59   1
   2 -11   4    0.30    0.35   1
  -2  11  -4    0.63    0.58   1
   2  11   4    0.79    0.41   1
  -2  11  -4    0.91    0.75   1
  -3 -11  -4    1.36    0.87   1
   3 -11   4    0.11    0.36   1
  -3 -11  -4    0.65    0.52   1
  -3  11  -4    0.99    0.79   1
   2 -12  -4    3.79    0.88   1
   1 -12  -4    1.35    0.52   1
  -1 -12   4    1.66    0.60   1
  -1  12   4    2.79    0.93   1
  -1  12   4    2.00    0.76   1
   1  12  -4    3.28    0.85   1
   0  12   4    4.13    0.91  -2
   0 -12  -4    4.13    0.91   1
   0  12  -4    3.78    0.88  -2
   0 -12   4    3.78    0.88   1
   0 -12  -4    3.72    1.04  -2
   0  12   4    3.72    1.04   1
   0 -12   4    4.86    1.16  -2
   0  12  -4    4.86    1.16   1
  -1 -12  -4    1.91    0.71   1
   1 -12   4    1.32    0.57   1
  -1  12  -4    0.89    0.74   1
   1  12   4    0.95    0.59   1
  -8   0   5    0.00    0.70   1
  -7   0   5   18.35    2.19   1
   7   0  -5   13.73    1.43   1
  -7   0   5   12.07    1.94   1
   7   0  -5   14.78    1.46   1
  -7   0   5   14.75    1.49   1
  -6   0   5    0.04    0.39   1
  -6   0   5   -0.16    0.19   1
   6   0  -5    0.19    0.28   1
  -6   0   5    0.18    0.43   1
   6   0  -5    0.03    0.25   1
  -5   0  -4    4.90    0.62  -2
  -5   0   5    4.90    0.62   1
  -5   0  -4    4.19    0.79  -2
  -5   0   5    4.19    0.79   1
   5   0   4    3.29    0.53  -2
   5   0  -5    3.29    0.53   1
  -5   0  -4    4.51    0.91  -2
  -5   0   5    4.51    0.91   1
   5   0   4    4.06    0.59  -2
   5   0  -5    4.06    0.59   1
  -4   0  -4    0.00    0.22  -2
  -4   0   5    0.00    0.22   1
   4   0   4   -0.10    0.13  -2
   4   0  -5   -0.10    0.13   1
  -4   0  -4    0.16    0.13  -2
  -4   0   5    0.16    0.13   1
  -4   0  -4   -0.25    0.16  -2
  -4   0   5   -0.25    0.16   1
  -4   0  -4    0.03    0.29  -2
  -4   0   5    0.03    0.29   1
   4   0   4    0.12    0.24  -2
   4   0  -5    0.12    0.24   1
   4   0   4   -0.04    0.11  -2
   4   0  -5   -0.04    0.11   1
  -3   0   5    2.77    0.38   1
  -3   0   5    3.85    0.74   1
  -3   0   5    3.95    0.58   1
  -3   0   5    3.01    0.37   1
   3   0  -5    2.05    0.50   1
   3   0  -5    3.21    0.39   1
  -3   0   5    3.49    0.54   1
  -3   0   5    2.96    0.62   1
   3   0  -5    2.19    0.42   1
   3   0  -5    2.91    0.36   1
  -2   0   5   -0.12    0.11   1
  -2   0   5   -0.03    0.05   1
   2   0  -5   -0.04    0.10   1
  -2   0   5   -0.10    0.06   1
   2   0  -5    0.02    0.05   1
  -2   0   5    0.04    0.11   1
   2   0  -5    0.00    0.09   1
  -2   0   5   -0.06    0.04   1
   2   0  -5   -0.02    0.05   1
  -2   0   5   -0.02    0.09   1
   1   0  -5  935.23   43.22   1
   1   0  -5  945.97   41.18   1
  -1   0   5  934.22   41.21   1
  -1   0   5  977.90   47.69   1
  -1   0   5  953.05   43.29   1
   1   0  -5  970.60   40.37   1
  -1   0   5  933.90   43.89   1
   1   0  -5  935.67   41.25   1
  -1   0   5 1000.00   40.34   1
   1   0  -5  916.32   43.32   1
   1   0  -5  957.26   43.21   1
   1   0  -5  946.29   47.71   1
  -1   0   5  954.12   43.30   1
  -1   0   5  961.93   40.38   1
  -1   0   5  974.83   41.40   1
   0   0   5    0.60    0.08  -2
   0   0  -5    0.60    0.08   1
   0   0   5    0.17    0.08  -2
   0   0  -5    0.17    0.08   1
   0   0  -5    0.89    0.11  -2
   0   0   5    0.89    0.11   1
   1   0   5   14.05    0.76   1
  -1   0  -5   14.67    0.74   1
   1   0   5   13.18    0.95   1
  -1   0  -5   13.80    0.93   1
   1   0   5   15.64    0.74   1
  -1   0  -5   16.41    0.87   1
  -2   0  -5    0.02    0.03   1
   2   0   5    0.08    0.11   1
   2   0   5   -0.04    0.06   1
   2   0   5    0.01    0.06   1
  -2   0  -5    0.06    0.08   1
   2   0   5    0.00    0.09   1
  -2   0  -5    0.01    0.08   1
  -3   0  -5   45.28    2.76   1
  -3   0  -5   42.00    2.14   1
   3   0   5   43.64    2.52   1
   3   0   5   42.97    2.08   1
   3   0   5   41.73    2.18   1
   4   0  -6   -0.10    0.11  -2
   4   0   5   -0.10    0.11   1
   4   0  -6    0.02    0.24  -2
   4   0   5    0.02    0.24   1
   4   0  -6    0.11    0.15  -2
   4   0   5    0.11    0.15   1
   4   0  -6   -0.17    0.20  -2
   4   0   5   -0.17    0.20   1
  -4   0   6   -0.11    0.19  -2
  -4   0  -5   -0.11    0.19   1
  -4   0   6   -0.04    0.08  -2
  -4   0  -5   -0.04    0.08   1
  -5   0   6   38.40    2.94  -2
  -5   0  -5   38.40    2.94   1
   5   0  -6   43.62    2.22  -2
   5   0   5   43.62    2.22   1
   5   0  -6   40.61    3.04  -2
   5   0   5   40.61    3.04   1
   5   0  -6   34.59    2.21  -2
   5   0   5   34.59    2.21   1
  -5   0   6   37.12    2.27  -2
  -5   0  -5   37.12    2.27   1
  -5   0   6   39.21    2.64  -2
  -5   0  -5   39.21    2.64   1
  -5   0   6   38.53    2.11  -2
  -5   0  -5   38.53    2.11   1
   5   0  -6   41.04    2.73  -2
   5   0   5   41.04    2.73   1
   6   0   5    0.08    0.47   1
   6   0   5   -0.40    0.23   1
  -6   0  -5   -0.21    0.36   1
   6   0   5    0.01    0.24   1
  -6   0  -5   -0.37    0.37   1
   6   0   5    0.08    0.35   1
  -6   0  -5    0.32    0.32   1
   7   0   5   -0.25    0.32   1
  -7   0  -5    0.29    0.44   1
  -7   0  -5   -0.14    0.54   1
   7   0   5    0.11    0.32   1
  -7   0  -5    0.08    0.31   1
   7   0   5    0.29    0.64   1
   7   0   5   -0.21    0.55   1
   8   0   5    0.31    0.43   1
   8   0   5   -0.39    0.60   1
   8   0   5   -0.14    0.34   1
  -8   0  -5   -0.24    0.37   1
  -8   0  -5   -0.35    0.66   1
   8   1  -5    1.20    0.57   1
  -8   1   5    0.25    0.85   1
   7  -1  -5   -0.19    0.29   1
   7  -1  -5    0.59    0.36   1
  -7  -1   5    0.07    0.57   1
  -7  -1   5    0.02    0.51   1
  -7  -1   5    0.43    0.42   1
  -7   1   5    0.36    0.68   1
   7   1  -5    0.00    0.33   1
  -7   1   5   -0.31    0.56   1
   7   1  -5    0.07    0.30   1
  -7   1   5    0.50    0.37   1
   6  -1  -5    0.16    0.26   1
   6  -1  -5   -0.06    0.21   1
  -6  -1   5   -0.06    0.37   1
  -6  -1   5    0.01    0.26   1
  -6  -1   5   -0.41    0.33   1
  -6   1   5   -0.31    0.42   1
   6   1  -5   -0.09    0.21   1
  -6   1   5   -0.19    0.38   1
  -6   1   5   -0.15    0.25   1
   6   1  -5   -0.11    0.21   1
  -5   1  -4   -0.01    0.27  -2
  -5  -1   5   -0.01    0.27   1
   5   1   4    0.62    0.28  -2
   5  -1  -5    0.62    0.28   1
  -5   1  -4    0.22    0.21  -2
  -5  -1   5    0.22    0.21   1
   5   1   4    0.22    0.19  -2
   5  -1  -5    0.22    0.19   1
  -5   1  -4    0.16    0.30  -2
  -5  -1   5    0.16    0.30   1
  -5  -1  -4    0.09    0.19  -2
  -5   1   5    0.09    0.19   1
   5  -1   4    0.45    0.24  -2
   5   1  -5    0.45    0.24   1
  -5  -1  -4   -0.10    0.31  -2
  -5   1   5   -0.10    0.31   1
  -5  -1  -4    0.20    0.36  -2
  -5   1   5    0.20    0.36   1
   5  -1   4    0.83    0.40  -2
   5   1  -5    0.83    0.40   1
   5  -1   4    0.20    0.18  -2
   5   1  -5    0.20    0.18   1
  -4   1  -4    0.25    0.16  -2
  -4  -1   5    0.25    0.16   1
  -4   1  -4   -0.01    0.20  -2
  -4  -1   5   -0.01    0.20   1
  -4   1  -4   -0.21    0.13  -2
  -4  -1   5   -0.21    0.13   1
   4   1   4    0.00    0.10  -2
   4  -1  -5    0.00    0.10   1
  -4   1  -4   -0.01    0.18  -2
  -4  -1   5   -0.01    0.18   1
   4   1   4    0.00    0.13  -2
   4  -1  -5    0.00    0.13   1
  -4   1  -4   -0.09    0.24  -2
  -4  -1   5   -0.09    0.24   1
   4  -1   4   -0.10    0.19  -2
   4   1  -5   -0.10    0.19   1
  -4  -1  -4    0.12    0.24  -2
  -4   1   5    0.12    0.24   1
  -4  -1  -4   -0.27    0.22  -2
  -4   1   5   -0.27    0.22   1
   4  -1   4    0.00    0.12  -2
   4   1  -5    0.00    0.12   1
   4  -1   4    0.01    0.22  -2
   4   1  -5    0.01    0.22   1
   4  -1   4    0.21    0.17  -2
   4   1  -5    0.21    0.17   1
   3  -1  -5    2.40    0.58   1
  -3  -1   5    3.42    0.50   1
  -3  -1   5    3.41    0.62   1
   3  -1  -5    3.77    0.65   1
  -3  -1   5    3.77    0.44   1
  -3  -1   5    3.62    0.59   1
   3  -1  -5    4.30    0.43   1
  -3  -1   5    3.47    0.42   1
   3  -1  -5    4.13    0.33   1
  -3  -1   5    3.15    0.46   1
   3   1  -5    3.54    0.51   1
  -3   1   5    2.38    0.52   1
  -3   1   5    2.73    0.60   1
  -3   1   5    2.65    0.65   1
   3   1  -5    4.11    0.48   1
   3   1  -5    2.98    0.41   1
   3   1  -5    3.02    0.57   1
  -3   1   5    3.93    0.65   1
  -2  -1   5   18.11    0.88   1
  -2  -1   5   17.14    0.98   1
  -2  -1   5   18.82    0.94   1
   2  -1  -5   18.24    0.80   1
  -2  -1   5   17.52    1.13   1
   2  -1  -5   17.10    0.84   1
  -2  -1   5   18.33    0.99   1
  -2  -1   5   16.63    0.81   1
   2  -1  -5   15.95    1.30   1
   2  -1  -5   16.43    1.14   1
  -2  -1   5   16.14    0.98   1
   2   1  -5   16.01    1.17   1
  -2   1   5   17.21    0.87   1
  -2   1   5   16.27    1.34   1
   2   1  -5   17.94    1.02   1
  -2   1   5   16.69    1.13   1
  -2   1   5   15.48    1.27   1
  -2   1   5   17.38    0.84   1
   2   1  -5   16.58    0.97   1
   1  -1  -5  195.39    8.70   1
   1  -1  -5  195.60    8.89   1
  -1  -1   5  192.68    8.64   1
   1  -1  -5  180.47    8.06   1
  -1  -1   5  196.79    8.15   1
  -1  -1   5  189.20    8.36   1
  -1  -1   5  179.65    8.86   1
   1  -1  -5  188.52    8.34   1
   1  -1  -5  187.57    9.80   1
   1  -1  -5  193.46    8.69   1
  -1  -1   5  191.82    8.29   1
   1  -1  -5  171.54    8.32   1
  -1  -1   5  198.97    9.60   1
   1   1  -5  179.03    8.34   1
   1   1  -5  187.34    8.16   1
   1   1  -5  186.58    8.67   1
   1   1  -5  191.06    8.87   1
   1   1  -5  190.25    8.28   1
   1   1  -5  189.09    9.63   1
  -1   1   5  198.20    8.86   1
  -1   1   5  189.80    8.07   1
   1   1  -5  197.87    8.70   1
  -1   1   5  185.65    8.72   1
  -1   1   5  199.04    8.37   1
   0   1  -5   59.16    2.75  -2
   0  -1   5   59.16    2.75   1
   0   1  -5   60.33    2.63  -2
   0  -1   5   60.33    2.63   1
   0   1   5   57.62    2.83  -2
   0  -1  -5   57.62    2.83   1
   0   1   5   58.88    2.72  -2
   0  -1  -5   58.88    2.72   1
   0   1  -5   61.02    2.84  -2
   0  -1   5   61.02    2.84   1
   0   1   5   60.83    2.64  -2
   0  -1  -5   60.83    2.64   1
   0   1   5   58.65    2.64  -2
   0  -1  -5   58.65    2.64   1
   0   1  -5   58.76    3.13  -2
   0  -1   5   58.76    3.13   1
   0   1  -5   56.26    2.84  -2
   0  -1   5   56.26    2.84   1
   0   1  -5   59.59    2.84  -2
   0  -1   5   59.59    2.84   1
   0   1   5   61.33    2.86  -2
   0  -1  -5   61.33    2.86   1
   0   1  -5   58.13    2.86  -2
   0  -1   5   58.13    2.86   1
   0   1   5   59.12    3.13  -2
   0  -1  -5   59.12    3.13   1
   0   1  -5   61.31    2.73  -2
   0  -1   5   61.31    2.73   1
   0  -1   5   63.77    3.13  -2
   0   1  -5   63.77    3.13   1
   0  -1  -5   60.92    2.71  -2
   0   1   5   60.92    2.71   1
   0  -1   5   57.55    2.84  -2
   0   1  -5   57.55    2.84   1
   0  -1   5   59.54    2.75  -2
   0   1  -5   59.54    2.75   1
   0  -1   5   59.12    2.85  -2
   0   1  -5   59.12    2.85   1
   0  -1  -5   62.08    2.44  -2
   0   1   5   62.08    2.44   1
   0  -1  -5   58.64    3.11  -2
   0   1   5   58.64    3.11   1
   0  -1   5   57.24    2.71  -2
   0   1  -5   57.24    2.71   1
   0  -1  -5   60.50    2.64  -2
   0   1   5   60.50    2.64   1
   0  -1   5   61.12    2.82  -2
   0   1  -5   61.12    2.82   1
  -1  -1  -5   19.63    1.05   1
   1  -1   5   19.32    0.98   1
   1  -1   5   19.46    1.04   1
  -1  -1  -5   19.56    1.03   1
  -1  -1  -5   21.77    1.13   1
  -1  -1  -5   18.08    0.95   1
   1  -1   5   19.77    1.17   1
  -1  -1  -5   20.91    0.99   1
   1   1   5   17.01    1.04   1
  -1   1  -5   19.86    1.03   1
   1   1   5   18.28    0.96   1
  -1   1  -5   20.07    1.02   1
  -1   1  -5   20.03    1.16   1
   1   1   5   19.45    1.14   1
  -1   1  -5   20.08    1.06   1
  -1   1  -5   20.12    1.03   1
  -1   1  -5   19.72    1.28   1
   1   1   5   19.44    0.97   1
   1   1   5   19.48    1.03   1
   2  -1   5    6.24    0.45   1
   2  -1   5    6.60    0.88   1
  -2  -1  -5    6.31    0.39   1
  -2  -1  -5    6.72    0.56   1
  -2  -1  -5    6.35    0.35   1
  -2  -1  -5    6.54    0.53   1
   2   1   5    6.27    0.39   1
   2   1   5    6.62    0.56   1
   2   1   5    6.08    0.59   1
   2   1   5    5.22    0.66   1
   2   1   5    6.33    0.36   1
  -2   1  -5    4.78    0.75   1
   2   1   5    5.72    0.50   1
  -2   1  -5    5.70    0.68   1
  -3  -1  -5    2.03    0.43   1
  -3  -1  -5    1.87    0.13   1
   3  -1   5    1.33    0.48   1
   3  -1   5    1.77    0.31   1
  -3  -1  -5    1.41    0.20   1
  -3  -1  -5    1.50    0.33   1
   3  -1   5    1.72    0.46   1
   3   1   5    1.62    0.35   1
   3   1   5    1.83    0.40   1
  -3   1  -5    1.88    0.55   1
   3   1   5    2.26    0.40   1
   3   1   5    1.06    0.35   1
   4   1  -6    7.53    1.23  -2
   4  -1   5    7.53    1.23   1
  -4   1   6    7.64    1.04  -2
  -4  -1  -5    7.64    1.04   1
  -4   1   6    7.99    0.56  -2
  -4  -1  -5    7.99    0.56   1
   4   1  -6    7.80    0.81  -2
   4  -1   5    7.80    0.81   1
   4   1  -6    6.89    0.74  -2
   4  -1   5    6.89    0.74   1
  -4   1   6    8.40    0.91  -2
  -4  -1  -5    8.40    0.91   1
   4   1  -6    7.84    1.12  -2
   4  -1   5    7.84    1.12   1
   4  -1  -6    3.99    0.84  -2
   4   1   5    3.99    0.84   1
   4  -1  -6    8.25    0.90  -2
   4   1   5    8.25    0.90   1
  -4  -1   6    9.63    1.21  -2
  -4   1  -5    9.63    1.21   1
   4  -1  -6    6.47    0.92  -2
   4   1   5    6.47    0.92   1
   4  -1  -6    9.14    0.92  -2
   4   1   5    9.14    0.92   1
   5   1  -6    0.64    0.45  -2
   5  -1   5    0.64    0.45   1
  -5   1   6    1.11    0.37  -2
  -5  -1  -5    1.11    0.37   1
  -5   1   6    1.84    0.62  -2
  -5  -1  -5    1.84    0.62   1
   5   1  -6    1.51    0.40  -2
   5  -1   5    1.51    0.40   1
  -5   1   6    1.58    0.29  -2
  -5  -1  -5    1.58    0.29   1
   5   1  -6    0.93    0.60  -2
   5  -1   5    0.93    0.60   1
   5   1  -6    1.29    0.37  -2
   5  -1   5    1.29    0.37   1
   5  -1  -6    1.45    0.54  -2
   5   1   5    1.45    0.54   1
  -5  -1   6    1.58    0.67  -2
  -5   1  -5    1.58    0.67   1
  -5  -1   6    1.83    0.68  -2
  -5   1  -5    1.83    0.68   1
  -5  -1   6    1.93    0.36  -2
  -5   1  -5    1.93    0.36   1
   5  -1  -6    1.06    0.38  -2
   5   1   5    1.06    0.38   1
   5  -1  -6    1.10    0.56  -2
   5   1   5    1.10    0.56   1
   5  -1  -6    1.11    0.35  -2
   5   1   5    1.11    0.35   1
   6  -1   5    0.33    0.33   1
  -6  -1  -5    1.05    0.39   1
   6  -1   5    0.32    0.28   1
  -6  -1  -5    1.03    0.63   1
  -6  -1  -5    0.92    0.50   1
   6  -1   5    0.55    0.58   1
   6  -1   5    0.78    0.54   1
  -6   1  -5    1.02    0.73   1
   6   1   5    0.43    0.47   1
   6   1   5    1.07    0.70   1
   6   1   5    0.88    0.41   1
  -6   1  -5   -0.19    0.43   1
   6   1   5    0.72    0.39   1
   7  -1   5   -0.10    0.57   1
  -7  -1  -5   -0.09    0.31   1
   7  -1   5    0.23    0.35   1
   7  -1   5    0.33    0.39   1
  -7  -1  -5    0.87    0.66   1
   7  -1   5    0.58    0.70   1
  -7  -1  -5    0.34    0.61   1
  -7   1  -5    0.24    0.60   1
   7   1   5    0.49    0.52   1
   7   1   5   -0.30    0.28   1
   7   1   5    0.13    0.36   1
  -7   1  -5   -0.21    0.53   1
  -7   1  -5   -0.07    0.32   1
   7   1   5    0.16    0.66   1
  -8  -1  -5    0.28    0.69   1
   8  -1   5    0.19    0.68   1
   8  -1   5    0.16    0.48   1
  -8  -1  -5   -0.44    0.32   1
   8  -1   5    0.18    0.40   1
  -8   1  -5    0.35    0.51   1
   8   1   5    0.04    0.37   1
   8   1   5   -0.16    0.63   1
   8   1   5    0.30    0.44   1
  -8   1  -5    0.59    0.78   1
  -8  -2   5    1.73    0.68   1
  -8  -2   5    2.00    0.29   1
  -8   2   5    0.55    0.96   1
   7  -2  -5   16.63    1.35   1
  -7  -2   5   15.94    1.65   1
   7   2  -5   18.10    1.69   1
  -7   2   5   15.89    1.58   1
  -7   2   5   20.45    2.43   1
  -7   2   5   19.24    2.68   1
   6  -2  -5   -0.10    0.24   1
  -6  -2   5    0.40    0.38   1
  -6  -2   5    0.02    0.24   1
   6  -2  -5   -0.02    0.22   1
  -6  -2   5    0.14    0.38   1
   6   2  -5    0.18    0.32   1
   6   2  -5   -0.15    0.32   1
  -6   2   5   -0.11    0.42   1
  -6   2   5    0.40    0.50   1
  -5   2  -4    0.89    0.43  -2
  -5  -2   5    0.89    0.43   1
   5   2   4    1.00    0.31  -2
   5  -2  -5    1.00    0.31   1
  -5   2  -4    0.76    0.43  -2
  -5  -2   5    0.76    0.43   1
   5   2   4    0.42    0.24  -2
   5  -2  -5    0.42    0.24   1
  -5   2  -4    1.38    0.37  -2
  -5  -2   5    1.38    0.37   1
  -5   2  -4    1.17    0.43  -2
  -5  -2   5    1.17    0.43   1
   5  -2   4    0.56    0.29  -2
   5   2  -5    0.56    0.29   1
  -5  -2  -4    1.40    0.60  -2
  -5   2   5    1.40    0.60   1
  -5  -2  -4    0.77    0.54  -2
  -5   2   5    0.77    0.54   1
   5  -2   4    1.95    0.53  -2
   5   2  -5    1.95    0.53   1
  -4   2  -4   -0.18    0.13  -2
  -4  -2   5   -0.18    0.13   1
  -4   2  -4    0.20    0.21  -2
  -4  -2   5    0.20    0.21   1
  -4   2  -4   -0.07    0.05  -2
  -4  -2   5   -0.07    0.05   1
  -4   2  -4    0.21    0.21  -2
  -4  -2   5    0.21    0.21   1
  -4   2  -4    0.00    0.14  -2
  -4  -2   5    0.00    0.14   1
   4   2   4   -0.01    0.11  -2
   4  -2  -5   -0.01    0.11   1
   4   2   4   -0.07    0.10  -2
   4  -2  -5   -0.07    0.10   1
  -4   2  -4    0.11    0.25  -2
  -4  -2   5    0.11    0.25   1
  -4   2  -4   -0.05    0.03  -2
  -4  -2   5   -0.05    0.03   1
   4  -2   4   -0.03    0.15  -2
   4   2  -5   -0.03    0.15   1
   4  -2   4   -0.08    0.11  -2
   4   2  -5   -0.08    0.11   1
   4  -2   4   -0.11    0.21  -2
   4   2  -5   -0.11    0.21   1
  -4  -2  -4    0.04    0.06  -2
  -4   2   5    0.04    0.06   1
  -4  -2  -4   -0.11    0.22  -2
  -4   2   5   -0.11    0.22   1
  -4  -2  -4    0.01    0.05  -2
  -4   2   5    0.01    0.05   1
  -4  -2  -4   -0.09    0.25  -2
  -4   2   5   -0.09    0.25   1
   3  -2  -5    2.58    0.30   1
  -3  -2   5    2.29    0.35   1
  -3  -2   5    2.65    0.40   1
  -3  -2   5    1.83    0.45   1
  -3  -2   5    2.33    0.19   1
   3  -2  -5    3.48    0.76   1
  -3  -2   5    2.42    0.41   1
  -3  -2   5    2.63    0.30   1
  -3  -2   5    1.85    0.36   1
  -3  -2   5    2.15    0.31   1
   3   2  -5    1.82    0.42   1
  -3   2   5    2.54    0.56   1
  -3   2   5    1.35    0.48   1
  -3   2   5    2.65    0.73   1
  -3   2   5    2.77    0.31   1
   3   2  -5    2.14    0.35   1
   3   2  -5    2.31    0.38   1
  -2  -2   5   -0.06    0.06   1
   2  -2  -5    0.06    0.20   1
   2  -2  -5    0.06    0.06   1
  -2  -2   5    0.12    0.09   1
   2  -2  -5    0.11    0.19   1
  -2  -2   5    0.05    0.09   1
  -2  -2   5    0.06    0.06   1
  -2  -2   5    0.03    0.05   1
  -2  -2   5    0.09    0.08   1
  -2  -2   5    0.05    0.08   1
  -2  -2   5    0.06    0.07   1
  -2   2   5    0.14    0.09   1
  -2   2   5    0.03    0.07   1
  -2   2   5    0.26    0.26   1
  -2   2   5    0.05    0.12   1
   2   2  -5    0.13    0.09   1
  -2   2   5    0.06    0.15   1
   2   2  -5    0.00    0.08   1
   1  -2  -5  104.36    5.88   1
   1  -2  -5  107.32    4.97   1
  -1  -2   5  109.97    4.93   1
   1  -2  -5  107.63    4.75   1
  -1  -2   5  111.61    4.84   1
  -1  -2   5  111.27    5.14   1
  -1  -2   5  112.10    5.58   1
   1  -2  -5  110.05    5.15   1
   1  -2  -5  115.43    5.37   1
  -1  -2   5  115.81    5.01   1
   1   2  -5  106.84    5.15   1
   1   2  -5  108.45    4.87   1
  -1   2   5  116.61    5.01   1
   1   2  -5  106.96    5.22   1
  -1   2   5   89.95    5.24   1
  -1   2   5  104.75    5.85   1
  -1   2   5  114.29    5.18   1
   1   2  -5  111.42    5.58   1
   0   2  -5    1.97    0.25  -2
   0  -2   5    1.97    0.25   1
   0   2  -5    1.97    0.32  -2
   0  -2   5    1.97    0.32   1
   0   2   5    2.23    0.33  -2
   0  -2  -5    2.23    0.33   1
   0   2  -5    1.13    0.23  -2
   0  -2   5    1.13    0.23   1
   0   2  -5    1.95    0.27  -2
   0  -2   5    1.95    0.27   1
   0   2   5    1.82    0.28  -2
   0  -2  -5    1.82    0.28   1
   0   2   5    1.83    0.27  -2
   0  -2  -5    1.83    0.27   1
   0   2  -5    1.87    0.27  -2
   0  -2   5    1.87    0.27   1
   0   2  -5    2.00    0.33  -2
   0  -2   5    2.00    0.33   1
   0   2  -5    2.24    0.31  -2
   0  -2   5    2.24    0.31   1
   0   2   5    1.86    0.25  -2
   0  -2  -5    1.86    0.25   1
   0  -2  -5    2.52    0.33  -2
   0   2   5    2.52    0.33   1
   0  -2   5    2.29    0.31  -2
   0   2  -5    2.29    0.31   1
   0  -2   5    2.18    0.30  -2
   0   2  -5    2.18    0.30   1
   0  -2   5    2.13    0.27  -2
   0   2  -5    2.13    0.27   1
   0  -2   5    2.13    0.29  -2
   0   2  -5    2.13    0.29   1
   0  -2  -5    1.87    0.28  -2
   0   2   5    1.87    0.28   1
[truncated: 1,335,327 more chars]
