# Supplementary material for: Crystal structure of trans-1-{2-[4-(di­methyl­amino)­phen­yl]eth­yl}-4-[2-(pyren-1-yl)eth­yl]cyclo­hexa­ne
Source: Acta Crystallogr E Crystallogr Commun. 2015 Jul 31;71(Pt 8):o629–30. doi: 10.1107/S2056989015013729 (PMC4650969; doi:10.1107/S2056989015013729)
Supplement: Supplementary file 2 [file e-71-0o629-Isup2.hkl]

#
# h,k,l, Fc-squared, Fo-squared, sigma(Fo-squared), status flag
#
data_I
_shelx_title ' mo_PyDMAD100K1_0m in P2(1)/n'
_shelx_refln_list_code          4
_shelx_F_calc_maximum      249.59
_exptl_crystal_F_000       992.00
_reflns_d_resolution_high  0.8369

loop_
 _space_group_symop_operation_xyz
 'x, y, z'
 '-x+1/2, y+1/2, -z+1/2'
 '-x, -y, -z'
 'x-1/2, -y-1/2, z-1/2'

_cell_length_a     7.1927
_cell_length_b    10.4082
_cell_length_c    33.3992
_cell_angle_alpha  90.000
_cell_angle_beta   91.473
_cell_angle_gamma  90.000

_shelx_F_squared_multiplier     1.000

loop_
 _refln_index_h
 _refln_index_k
 _refln_index_l
 _refln_F_squared_calc
 _refln_F_squared_meas
 _refln_F_squared_sigma
 _refln_observed_status
  -2   0   0       2466.88       2362.61       145.10 o
   2   0   0       2466.88       2569.73       108.12 o
   2   0   0       2466.88       2544.69       130.31 o
   2   0   0       2466.88       2190.19       143.96 o
   2   0   0       2466.88       2495.76       114.37 o
  -2   0   0       2466.88       2458.77       128.60 o
  -2   0   0       2466.88       2360.90       128.03 o
  -2   0   0       2466.88       2506.57       121.20 o
  -2   0   0       2466.88       2278.96       143.96 o
  -4   0   0         46.12         55.95        15.82 o
   4   0   0         46.12         63.86        17.52 o
   4   0   0         46.12         99.46        32.78 o
   4   0   0         46.12         57.08        16.39 o
  -4   0   0         46.12         58.77        27.69 o
  -4   0   0         46.12         79.68        15.82 o
   4   0   0         46.12         97.77        27.69 o
  -4   0   0         46.12         62.16        26.56 o
  -4   0   0         46.12         45.77        18.65 o
   5   0  -1          0.00         59.90        18.08 o
   5   0  -1          0.00         60.46        23.73 o
   5   0  -1          0.00         28.25        15.82 o
   5   0  -1          0.00         63.85        29.38 o
  -5   0   1          0.00         85.33        25.99 o
  -5   0   1          0.00        102.84        34.47 o
  -6   0   0       6974.83       8165.68       418.18 o
  -6   0   0       6974.83       7472.69       459.15 o
   6   0   0       6974.83       7714.49       371.53 o
   6   0   0       6974.83       7637.12       466.55 o
  -6   0   0       6974.83       7764.56       371.53 o
   6   0   0       6974.83       7955.16       422.17 o
   6   0   0       6974.83       7617.77       347.06 o
  -8   0   0          0.03        100.02        51.42 o
  -8   0   0          0.03        113.58        34.47 o
   8   0   0          0.03         71.77        46.34 o
  -8   0   0          0.03         45.77        47.47 o
   8   0   0          0.03         44.64        29.38 o
   8   0   0          0.03         51.42        29.38 o
  -1  -1   0         46.13         56.52         7.91 o
   1  -1   0         46.13         14.70         7.35 o
  -1  -1   0         46.13         49.74         8.48 o
  -1  -1   0         46.13         53.69         4.52 o
   1  -1   0         46.13         52.56         7.35 o
   1  -1   0         46.13         61.04        12.43 o
  -1  -1   0         46.13         48.04         6.78 o
  -1  -1   0         46.13         54.26         7.91 o
  -1  -1   0         46.13         60.48         4.52 o
  -1  -1   0         46.13         63.30         8.48 o
  -1  -1   0         46.13         45.78         6.22 o
  -1   1   0         46.13         61.04         5.09 o
   1   1   0         46.13         54.26         6.78 o
  -1   1   0         46.13         67.82        13.00 o
   1   1   0         46.13         65.56         6.78 o
   1   1   0         46.13         62.74         9.61 o
   1   1   0         46.13         49.74         7.91 o
   1   1   0         46.13         47.48         6.78 o
  -1   1   0         46.13         54.26        14.13 o
   2  -1   0        672.35        683.85        48.68 o
  -2  -1   0        672.35        604.03        46.99 o
  -2  -1   0        672.35        613.65        46.99 o
   2  -1   0        672.35        635.16        57.18 o
   2  -1   0        672.35        647.05        49.82 o
  -2  -1   0        672.35        604.03        39.06 o
  -2  -1   0        672.35        615.92        36.80 o
   2  -1   0        672.35        634.60        35.10 o
  -2  -1   0        672.35        664.60        40.19 o
   2   1   0        672.35        596.67        41.33 o
  -2   1   0        672.35        630.07        55.48 o
   2   1   0        672.35        589.31        36.80 o
  -2   1   0        672.35        598.37        55.48 o
  -2   1   0        672.35        714.42        50.38 o
   2   1   0        672.35        694.60        49.82 o
  -2   1   0        672.35        558.17        46.42 o
   2   1   0        672.35        592.14        39.06 o
   2   1   0        672.35        600.07        37.36 o
   3  -1   0        394.02        459.18        31.67 o
  -3  -1   0        394.02        490.85        46.94 o
   3  -1   0        394.02        413.94        61.07 o
  -3  -1   0        394.02        407.16        30.54 o
   3  -1   0        394.02        454.66        32.23 o
  -3  -1   0        394.02        428.64        36.76 o
  -3  -1   0        394.02        503.29        36.76 o
  -3  -1   0        394.02        421.29        52.03 o
   3  -1   0        394.02        503.29        57.68 o
   3   1   0        394.02        467.10        56.55 o
  -3   1   0        394.02        381.71        56.55 o
   3   1   0        394.02        414.51        40.15 o
   3   1   0        394.02        439.39        32.23 o
  -3   1   0        394.02        355.13        55.98 o
   3   1   0        394.02        434.86        35.63 o
   3   1   0        394.02        398.67        45.80 o
  -3   1   0        394.02        429.77        51.46 o
   4  -1   0       1847.53       1981.84       106.51 o
  -4  -1   0       1847.53       1988.07       109.35 o
  -4  -1   0       1847.53       2031.13       140.51 o
   4  -1   0       1847.53       1916.68       133.14 o
  -4  -1   0       1847.53       2142.17       141.64 o
  -4  -1   0       1847.53       2043.03       124.64 o
  -4  -1   0       1847.53       2113.28       112.75 o
   4  -1   0       1847.53       2118.94       155.24 o
   4  -1   0       1847.53       2040.19       103.11 o
   4   1   0       1847.53       2083.82       107.65 o
  -4   1   0       1847.53       1955.21       129.74 o
   4   1   0       1847.53       2037.93       112.18 o
   4   1   0       1847.53       2099.68       143.91 o
   4   1   0       1847.53       1743.88       121.81 o
  -4   1   0       1847.53       1870.79       146.74 o
   5  -1   0          8.67         18.65        11.87 o
   5  -1   0          8.67         -6.78        18.08 o
  -5  -1   0          8.67         20.34        20.34 o
  -5  -1   0          8.67          2.83        15.82 o
  -5  -1   0          8.67         -1.70        10.74 o
   5  -1   0          8.67         31.08        21.47 o
   5  -1   0          8.67         14.69        13.56 o
   5   1   0          8.67          7.91        11.87 o
  -5   1   0          8.67          6.22        16.95 o
   5   1   0          8.67         28.82        23.73 o
   5   1   0          8.67         -1.70        11.87 o
   5   1   0          8.67         34.47        20.34 o
  -5   1   0          8.67         46.90        30.51 o
  -6  -1   0        639.81        687.57        72.94 o
  -6  -1   0        639.81        546.21        85.95 o
   6  -1   0        639.81        538.29        97.25 o
   6  -1   0        639.81        659.30        68.42 o
   6  -1   0        639.81        677.39        93.30 o
   6  -1   0        639.81        555.26        63.33 o
  -6  -1   0        639.81        730.54        92.17 o
  -6   1   0        639.81        799.52       103.47 o
  -6   1   0        639.81        706.79        72.38 o
   6   1   0        639.81        735.06       102.91 o
   6   1   0        639.81        720.36        93.30 o
   6   1   0        639.81        650.81        70.68 o
   6   1   0        639.81        700.01        72.38 o
  -6   1   0        639.81        650.25       101.21 o
  -7  -1   0         11.52         13.00        18.65 o
   7  -1   0         11.52         -8.48        29.38 o
   7  -1   0         11.52          5.09        19.78 o
   7  -1   0         11.52         -1.70        36.73 o
  -7  -1   0         11.52          6.22        27.69 o
  -7  -1   0         11.52         53.68        32.77 o
   7  -1   0         11.52         44.08        22.60 o
  -7   1   0         11.52         15.82        35.04 o
   7   1   0         11.52         10.17        17.52 o
   7   1   0         11.52         -6.22        27.69 o
   7   1   0         11.52         -5.09        16.39 o
  -7   1   0         11.52         34.47        21.47 o
  -7   1   0         11.52        -19.21        29.95 o
   8  -1   0         84.38        161.62        42.38 o
   8  -1   0         84.38         49.73        37.86 o
  -8  -1   0         84.38        120.93        36.17 o
   8  -1   0         84.38        191.57        43.51 o
   8   1   0         84.38         87.59        35.60 o
  -8   1   0         84.38         98.33        36.73 o
  -8   1   0         84.38         11.87        45.77 o
   8   1   0         84.38         37.30        27.13 o
   0  -2   0         41.58         33.91         7.35 o
   0  -2   0         41.58         48.61        10.17 o
   0  -2   0         41.58         42.39         9.04 o
   0  -2   0         41.58         48.61        10.17 o
   0   2   0         41.58         25.43         7.91 o
   0   2   0         41.58         36.17         9.61 o
   0   2   0         41.58         32.78         7.91 o
   0   2   0         41.58         42.95         8.48 o
   0   2   0         41.58         65.56        11.87 o
   0   2   0         41.58         22.61         7.35 o
   1  -2   0       7793.96       7591.02       333.82 o
   1  -2   0       7793.96       6999.87       399.31 o
  -1  -2   0       7793.95       7606.67       332.09 o
   1  -2   0       7793.96       7678.53       361.64 o
  -1  -2   0       7793.95       7655.35       357.59 o
  -1  -2   0       7793.95       8007.14       351.21 o
  -1  -2   0       7793.95       7509.30       336.72 o
   1  -2   0       7793.96       7437.44       346.57 o
  -1  -2   0       7793.95       7774.16       346.57 o
   1  -2   0       7793.96       7489.60       326.87 o
   1   2   0       7793.95       7591.02       345.99 o
   1   2   0       7793.95       7360.94       348.31 o
  -1   2   0       7793.96       7493.66       401.05 o
  -1   2   0       7793.96       7394.55       399.89 o
   1   2   0       7793.95       7511.04       334.40 o
  -1   2   0       7793.96       7997.29       337.30 o
  -1   2   0       7793.96       7340.07       360.48 o
  -1   2   0       7793.96       7431.64       349.47 o
  -1   2   0       7793.96       7170.26       361.64 o
   1   2   0       7793.95       7269.95       355.85 o
   1   2   0       7793.95       7560.88       345.42 o
  -1   2   0       7793.96       7398.03       362.22 o
  -2  -2   0        433.53        439.51        30.55 o
  -2  -2   0        433.53        448.56        27.15 o
   2  -2   0        433.53        388.04        45.25 o
  -2  -2   0        433.53        403.31        24.32 o
  -2  -2   0        433.53        420.28        29.98 o
   2  -2   0        433.53        420.28        27.15 o
  -2  -2   0        433.53        412.36        24.89 o
  -2  -2   0        433.53        415.19        32.24 o
  -2  -2   0        433.53        374.46        29.98 o
  -2  -2   0        433.53        392.56        29.98 o
  -2   2   0        433.53        314.50        41.86 o
   2   2   0        433.53        397.65        30.55 o
   2   2   0        433.53        399.35        28.28 o
   2   2   0        433.53        416.89        29.41 o
  -2   2   0        433.53        422.54        56.57 o
  -2   2   0        433.53        349.01        43.56 o
   2   2   0        433.53        407.84        23.19 o
   2   2   0        433.53        415.19        31.68 o
  -2   2   0        433.53        458.74        25.45 o
  -3  -2   0        194.49        207.45        11.31 o
   3  -2   0        194.49        176.93        21.48 o
   3  -2   0        194.49        232.33        48.05 o
  -3  -2   0        194.49        179.76        28.83 o
  -3  -2   0        194.49        202.37        11.31 o
  -3  -2   0        194.49        164.49        25.44 o
  -3  -2   0        194.49        160.54        27.70 o
  -3  -2   0        194.49        183.15        23.74 o
   3  -2   0        194.49        126.06        31.09 o
  -3  -2   0        194.49        135.66        19.78 o
  -3   2   0        194.49        197.84        11.87 o
   3   2   0        194.49        228.93        24.31 o
  -3   2   0        194.49        227.80        46.35 o
   3   2   0        194.49        200.67        29.39 o
   3   2   0        194.49        183.71        31.09 o
  -3   2   0        194.49        222.72        46.35 o
   3   2   0        194.49        172.97        26.57 o
   3   2   0        194.49        183.15        27.13 o
  -3   2   0        194.49        214.80        38.44 o
  -4  -2   0        554.48        588.69        42.98 o
   4  -2   0        554.48        636.20        79.17 o
   4  -2   0        554.48        605.66        88.22 o
  -4  -2   0        554.48        506.69        61.64 o
  -4  -2   0        554.48        640.15        58.25 o
   4  -2   0        554.48        565.51        41.85 o
  -4  -2   0        554.48        605.09        49.20 o
   4   2   0        554.48        618.10        60.51 o
  -4   2   0        554.48        670.13        79.74 o
   4   2   0        554.48        540.06        59.38 o
  -4   2   0        554.48        527.05        78.04 o
   4   2   0        554.48        449.01        62.77 o
   4   2   0        554.48        591.52        49.20 o
   4   2   0        554.48        583.60        43.54 o
  -5  -2   0       1700.01       1828.70       116.06 o
   5  -2   0       1700.02       1328.22       139.28 o
   5  -2   0       1700.02       1496.37       126.25 o
  -5  -2   0       1700.01       1562.04       102.48 o
   5  -2   0       1700.02       1664.52        93.98 o
  -5  -2   0       1700.01       1571.67       122.86 o
  -5  -2   0       1700.01       1640.17       122.86 o
   5  -2   0       1700.02       1741.51        97.38 o
   5   2   0       1700.01       1772.09       117.20 o
   5   2   0       1700.01       1632.81       104.74 o
  -5   2   0       1700.02       1513.92       121.72 o
   5   2   0       1700.01       1675.27       100.21 o
   5   2   0       1700.01       1783.41       130.22 o
  -5   2   0       1700.02       1374.08       136.45 o
  -6  -2   0        136.85         89.29        37.30 o
   6  -2   0        136.85        135.07        31.08 o
   6  -2   0        136.85        167.29        35.04 o
  -6  -2   0        136.85        134.51        34.47 o
  -6  -2   0        136.85        188.20        46.91 o
   6  -2   0        136.85        135.07        53.12 o
   6  -2   0        136.85        121.51        47.47 o
  -6   2   0        136.85        136.77        54.25 o
   6   2   0        136.85        183.68        43.52 o
  -6   2   0        136.85        168.42        52.56 o
   6   2   0        136.85        105.12        32.78 o
   6   2   0        136.85        183.11        37.87 o
   7  -2   0        136.76        119.81        59.34 o
  -7  -2   0        136.76        256.01        59.91 o
   7  -2   0        136.76        181.41        56.51 o
   7  -2   0        136.76        166.15        38.99 o
  -7  -2   0        136.76        125.46        36.17 o
   7  -2   0        136.76        165.02        37.86 o
  -7   2   0        136.76        161.63        60.47 o
   7   2   0        136.76        269.01        50.30 o
  -7   2   0        136.76        319.87        78.56 o
   7   2   0        136.76        125.46        43.52 o
  -7   2   0        136.76        150.33        37.86 o
   7   2   0        136.76        146.37        38.99 o
   8  -2   0         20.16         31.64        25.43 o
   8  -2   0         20.16         -7.35        23.73 o
  -8  -2   0         20.16         22.60        27.69 o
   8   2   0         20.16         25.43        26.56 o
  -8   2   0         20.16         28.25        29.38 o
  -8   2   0         20.16         80.81        49.16 o
   1  -3   0        508.47        468.47        34.51 o
   1  -3   0        508.47        500.72        33.95 o
   1  -3   0        508.47        589.55        33.95 o
   1  -3   0        508.47        496.76        48.66 o
   1  -3   0        508.47        456.59        41.30 o
  -1  -3   0        508.47        537.50        32.82 o
  -1  -3   0        508.47        412.46        35.64 o
  -1  -3   0        508.47        452.63        36.21 o
   1  -3   0        508.47        400.58        38.47 o
  -1  -3   0        508.47        557.30        37.34 o
  -1   3   0        508.47        551.08        37.34 o
  -1   3   0        508.47        496.20        49.22 o
  -1   3   0        508.47        479.22        36.78 o
  -1   3   0        508.47        548.25        45.26 o
   1   3   0        508.47        440.18        27.72 o
  -1   3   0        508.47        456.03        46.39 o
   1   3   0        508.47        483.18        35.08 o
   1   3   0        508.47        467.34        27.16 o
  -1   3   0        508.47        489.97        39.04 o
   1   3   0        508.47        508.65        36.21 o
   1   3   0        508.47        553.34        41.30 o
  -1   3   0        508.47        484.32        41.30 o
   1   3   0        508.47        519.96        29.99 o
   2  -3   0        429.30        393.63        29.41 o
   2  -3   0        429.30        452.45        26.02 o
   2  -3   0        429.30        453.58        64.47 o
  -2  -3   0        429.30        469.42        35.06 o
  -2  -3   0        429.30        411.16        34.50 o
  -2  -3   0        429.30        453.01        27.15 o
  -2  -3   0        429.30        386.84        31.11 o
  -2  -3   0        429.30        447.92        37.89 o
  -2   3   0        429.30        506.74        65.61 o
  -2   3   0        429.30        488.64        33.93 o
  -2   3   0        429.30        405.51        30.54 o
   2   3   0        429.30        394.20        31.11 o
   2   3   0        429.30        394.76        31.11 o
  -2   3   0        429.30        339.34        41.29 o
   2   3   0        429.30        456.41        25.45 o
   2   3   0        429.30        346.69        23.75 o
  -2   3   0        429.30        497.69        65.61 o
  -2   3   0        429.30        416.25        51.47 o
   2   3   0        429.30        380.62        27.71 o
  -3  -3   0        132.45        144.13        20.91 o
  -3  -3   0        132.45        116.43        19.78 o
  -3  -3   0        132.45        126.04        24.30 o
  -3  -3   0        132.45        145.26        18.09 o
  -3  -3   0        132.45        178.60        19.22 o
  -3  -3   0        132.45        167.86        21.48 o
   3  -3   0        132.45         29.39        20.35 o
   3  -3   0        132.45        142.43        19.78 o
   3   3   0        132.45        112.47        19.78 o
  -3   3   0        132.45        146.95        18.65 o
  -3   3   0        132.45        159.39        35.61 o
   3   3   0        132.45        129.43        19.22 o
  -4  -3   0        160.45        207.99        22.61 o
   4  -3   0        160.45        178.04        44.09 o
  -4  -3   0        160.45        246.99        29.39 o
  -4  -3   0        160.45        194.43        33.91 o
   4  -3   0        160.45        235.12        28.83 o
  -4  -3   0        160.45        189.34        32.78 o
  -4  -3   0        160.45        198.38        20.91 o
   4  -3   0        160.45        173.52        52.00 o
  -4  -3   0        160.45        240.77        33.91 o
   4   3   0        160.45        171.25        25.43 o
  -4   3   0        160.45        203.47        20.91 o
  -4   3   0        160.45        346.47        59.91 o
  -4   3   0        160.45        259.43        55.95 o
   4   3   0        160.45        200.64        34.48 o
   4   3   0        160.45        205.17        34.48 o
   5  -3   0        151.61        173.51        29.39 o
  -5  -3   0        151.62        160.51        18.65 o
  -5  -3   0        151.62        142.99        16.96 o
   5  -3   0        151.61         78.56        40.69 o
   5  -3   0        151.61        154.86        42.95 o
  -5  -3   0        151.62        161.07        36.74 o
  -5  -3   0        151.62        185.38        36.74 o
  -5  -3   0        151.62        152.60        34.48 o
   5   3   0        151.62        190.46        36.17 o
   5   3   0        151.62        174.07        28.26 o
  -5   3   0        151.61        219.29        51.43 o
   5   3   0        151.62        156.55        35.04 o
  -5   3   0        151.61        283.72        66.69 o
  -5   3   0        151.61        187.64        19.78 o
  -6  -3   0        422.78        490.12        72.36 o
  -6  -3   0        422.78        482.20        64.44 o
   6  -3   0        422.78        569.26       109.10 o
  -6  -3   0        422.78        548.34        33.92 o
   6  -3   0        422.78        516.12        56.53 o
  -6  -3   0        422.78        533.65        35.05 o
   6  -3   0        422.78        524.60        58.79 o
   6   3   0        422.78        574.35        68.97 o
  -6   3   0        422.78        490.12        33.92 o
   6   3   0        422.78        537.60        73.49 o
  -6   3   0        422.78        638.79        98.36 o
  -6   3   0        422.78        466.38        93.84 o
   7  -3   0          0.58         -4.52        18.65 o
   7  -3   0          0.58         10.74        19.78 o
  -7  -3   0          0.58         -3.96        15.82 o
  -7  -3   0          0.58          1.13         7.35 o
   7  -3   0          0.58         15.82        43.51 o
   7   3   0          0.58          1.70        19.78 o
  -7   3   0          0.58          4.52        35.60 o
  -7   3   0          0.58         28.82        38.99 o
   8  -3   0        100.90        106.81        36.73 o
  -8  -3   0        100.90        120.37        20.91 o
  -8  -3   0        100.90        169.54        46.34 o
   8   3   0        100.90        187.06        46.34 o
  -8   3   0        100.90         69.51        37.86 o
   0  -4   0         56.77         32.21        14.13 o
   0  -4   0         56.77         57.64        16.95 o
   0  -4   0         56.77         35.04        12.43 o
   0  -4   0         56.77         63.86        14.13 o
   0  -4   0         56.77         63.30        16.39 o
   0   4   0         56.77         66.69        17.52 o
   0   4   0         56.77         58.78        16.39 o
   0   4   0         56.77         37.30        13.00 o
   0   4   0         56.77         60.47        16.95 o
   0   4   0         56.77         68.38        15.26 o
   0   4   0         56.77         81.95        16.95 o
   1  -4   0        479.89        488.68        54.86 o
  -1  -4   0        479.88        462.10        37.90 o
  -1  -4   0        479.88        582.57        44.68 o
   1  -4   0        479.89        479.63        39.59 o
  -1  -4   0        479.88        431.56        35.07 o
   1  -4   0        479.89        538.46        36.20 o
   1  -4   0        479.89        478.50        61.65 o
   1  -4   0        479.89        402.15        48.64 o
   1  -4   0        479.89        541.29        39.03 o
  -1  -4   0        479.88        484.72        41.29 o
   1   4   0        479.88        489.25        32.24 o
   1   4   0        479.88        473.98        39.59 o
  -1   4   0        479.89        494.34        56.56 o
  -1   4   0        479.89        473.98        42.42 o
  -1   4   0        479.89        544.68        41.85 o
  -1   4   0        479.89        314.48        42.99 o
   1   4   0        479.88        527.15        37.33 o
   1   4   0        479.88        476.24        32.81 o
  -1   4   0        479.89        500.56        41.85 o
  -1   4   0        479.89        447.96        59.95 o
   1   4   0        479.88        557.69        56.56 o
   1   4   0        479.88        446.26        31.67 o
  -2  -4   0        637.71        665.25        41.30 o
   2  -4   0        637.71        640.36        41.86 o
  -2  -4   0        637.71        644.88        49.21 o
   2  -4   0        637.71        696.36        39.60 o
   2  -4   0        637.71        713.89        87.12 o
  -2  -4   0        637.71        689.00        50.35 o
  -2  -4   0        637.71        725.21        53.17 o
   2  -4   0        637.71        651.67        43.56 o
   2   4   0        637.71        634.70        46.95 o
   2   4   0        637.71        659.59        39.60 o
  -2   4   0        637.71        660.72        55.44 o
  -2   4   0        637.71        493.84        71.28 o
  -2   4   0        637.71        635.83        49.21 o
   2   4   0        637.71        661.29        42.43 o
  -2   4   0        637.71        606.98        79.76 o
   2   4   0        637.71        596.80        48.65 o
  -2   4   0        637.71        640.36        58.83 o
  -2   4   0        637.71        709.37        49.21 o
  -3  -4   0         41.72         36.73        16.39 o
   3  -4   0         41.72         27.69        10.74 o
  -3  -4   0         41.72         25.43        11.30 o
  -3  -4   0         41.72         38.99        14.69 o
   3  -4   0         41.72         -6.78        16.95 o
  -3  -4   0         41.72         28.82         9.61 o
  -3   4   0         41.72         43.51        19.21 o
   3   4   0         41.72         27.69         9.61 o
  -3   4   0         41.72         12.43        10.17 o
   3   4   0         41.72         16.39         9.61 o
  -3   4   0         41.72         62.73        16.39 o
   3   4   0         41.72         17.52         9.04 o
  -3   4   0         41.72         28.82        22.60 o
  -3   4   0         41.72         42.38        23.17 o
  -4  -4   0          9.18         20.91        11.30 o
   4  -4   0          9.18         -2.83        18.08 o
  -4  -4   0          9.18         44.64        17.52 o
  -4  -4   0          9.18         15.26         8.48 o
   4  -4   0          9.18         32.21        11.87 o
  -4  -4   0          9.18         16.39         8.48 o
  -4  -4   0          9.18         28.82        10.17 o
  -4   4   0          9.18          2.83        20.34 o
  -4   4   0          9.18        -13.56        14.13 o
   4   4   0          9.18         10.74        12.43 o
  -4   4   0          9.18          9.04         7.91 o
   4   4   0          9.18          2.26         7.35 o
  -5  -4   0       3977.92       3980.84       195.75 o
   5  -4   0       3977.92       4118.72       289.94 o
  -5  -4   0       3977.92       4150.50       225.82 o
   5  -4   0       3977.92       3874.74       196.32 o
  -5  -4   0       3977.92       3783.96       211.07 o
  -5   4   0       3977.92       3734.03       275.75 o
  -5   4   0       3977.92       4014.89       196.32 o
   5   4   0       3977.92       4012.05       211.07 o
   5   4   0       3977.92       4053.47       221.28 o
  -5   4   0       3977.92       4012.62       249.09 o
   6  -4   0        187.51        206.29        35.61 o
  -6  -4   0        187.51        176.90        27.13 o
   6  -4   0        187.51        200.07        38.43 o
  -6  -4   0        187.51        209.11        44.08 o
   6  -4   0        187.51        127.16        60.47 o
  -6   4   0        187.51        155.42        55.39 o
   6   4   0        187.51        163.34        30.52 o
  -6   4   0        187.51         85.91        50.87 o
  -7  -4   0         62.64         61.60        18.65 o
   7  -4   0         62.64         85.33        31.08 o
   7  -4   0         62.64         32.78        23.73 o
  -7  -4   0         62.64         54.82        28.82 o
  -7   4   0         62.64        103.41        59.34 o
  -8  -4   0         81.81         98.89        38.99 o
   8  -4   0         81.81         84.20        33.91 o
  -1  -5   0       2791.10       3149.02       157.79 o
  -1  -5   0       2791.10       2964.55       160.06 o
   1  -5   0       2791.10       3445.87       186.74 o
  -1  -5   0       2791.10       3038.34       151.55 o
   1  -5   0       2791.10       3006.55       156.09 o
   1  -5   0       2791.10       2753.97       186.17 o
   1  -5   0       2791.10       2918.01       145.87 o
  -1  -5   0       2791.10       2915.74       164.04 o
   1   5   0       2791.10       2867.49       154.39 o
  -1   5   0       2791.10       2886.22       187.31 o
  -1   5   0       2791.10       3120.64       166.87 o
  -1   5   0       2791.10       2927.09       160.63 o
   1   5   0       2791.10       2958.87       161.76 o
  -1   5   0       2791.10       2690.40       162.90 o
   1   5   0       2791.10       2873.73       158.93 o
   1   5   0       2791.10       2641.59       157.79 o
  -1   5   0       2791.10       2908.93       158.93 o
   1   5   0       2791.10       2926.52       148.71 o
  -1   5   0       2791.10       2816.98       184.47 o
   2  -5   0       1355.95       1429.05        78.70 o
   2  -5   0       1355.95       1318.08        81.53 o
  -2  -5   0       1355.94       1443.21        82.66 o
   2  -5   0       1355.95       1447.74        80.40 o
  -2  -5   0       1355.94       1375.83        91.16 o
  -2  -5   0       1355.94       1342.99        87.76 o
   2  -5   0       1355.95       1431.32       120.60 o
  -2   5   0       1355.95       1449.44        90.59 o
  -2   5   0       1355.95       1395.65       116.07 o
   2   5   0       1355.94       1528.70        79.83 o
  -2   5   0       1355.95       1350.35       100.21 o
   2   5   0       1355.94       1441.51        76.44 o
   2   5   0       1355.94       1370.17        82.10 o
  -2   5   0       1355.95       1455.66        92.85 o
   2   5   0       1355.94       1392.25        92.85 o
   2   5   0       1355.94       1312.99        87.19 o
  -2   5   0       1355.95       1473.22        98.52 o
  -3  -5   0          6.91         14.69        12.43 o
   3  -5   0          6.91          0.57         6.22 o
   3  -5   0          6.91         18.65        22.04 o
   3  -5   0          6.91         10.17         7.91 o
  -3  -5   0          6.91         14.69         9.04 o
  -3  -5   0          6.91         22.60        13.56 o
  -3   5   0          6.91          6.22        15.82 o
  -3   5   0          6.91         -6.22        13.56 o
  -3   5   0          6.91         24.30        24.30 o
   3   5   0          6.91         15.82         5.65 o
   3   5   0          6.91          7.35         8.48 o
  -3   5   0          6.91         -2.26        10.74 o
   3   5   0          6.91          5.09         9.04 o
   3   5   0          6.91          9.61         9.61 o
  -3   5   0          6.91          2.26        10.17 o
  -4  -5   0        246.00        226.09        40.70 o
  -4  -5   0        246.00        183.70        33.91 o
   4  -5   0        245.99        220.44        32.22 o
  -4  -5   0        246.00        242.49        29.96 o
   4   5   0        246.00        270.75        36.17 o
  -4   5   0        245.99        250.40        37.31 o
   4   5   0        246.00        248.14        33.91 o
  -4   5   0        245.99        202.35        43.52 o
  -4   5   0        245.99        254.92        63.31 o
  -5  -5   0         22.17         20.34        14.69 o
   5  -5   0         22.17         25.43        35.60 o
  -5  -5   0         22.17         25.99        18.65 o
   5  -5   0         22.17         67.25        21.47 o
   5   5   0         22.17         40.12        15.26 o
  -5   5   0         22.17         29.95        35.04 o
   5   5   0         22.17         19.21        17.52 o
  -5   5   0         22.17         57.07        29.38 o
  -5   5   0         22.17         61.03        31.65 o
   6  -5   0         22.15         -2.83        15.26 o
  -6  -5   0         22.15          6.78        15.26 o
  -6  -5   0         22.15          3.39        15.82 o
   6  -5   0         22.15          1.13        40.12 o
  -6   5   0         22.15         22.60        42.38 o
   6   5   0         22.15         16.95        14.69 o
  -6   5   0         22.15          2.26        35.04 o
   7  -5   0        179.77        150.33        35.61 o
  -7  -5   0        179.77        164.46        44.65 o
  -7  -5   0        179.77        166.16        35.04 o
   7  -5   0        179.77        168.42        37.30 o
  -7   5   0        179.77         85.90        53.69 o
   7   5   0        179.77        207.41        38.43 o
   0  -6   0         58.91         67.82        23.17 o
   0  -6   0         58.91         84.20        25.43 o
   0  -6   0         58.91         80.25        21.47 o
   0   6   0         58.91         90.99        20.91 o
   0   6   0         58.91         67.82        22.04 o
   0   6   0         58.91         85.90        24.87 o
   0   6   0         58.91         45.78        17.52 o
   0   6   0         58.91         52.56        20.34 o
   1  -6   0         23.95         34.47        13.00 o
  -1  -6   0         23.95         40.12        15.82 o
   1  -6   0         23.95         19.21        13.56 o
   1  -6   0         23.95         48.03        24.30 o
  -1  -6   0         23.95         19.21        17.52 o
  -1   6   0         23.95         36.73        18.65 o
  -1   6   0         23.95         28.82        15.26 o
   1   6   0         23.95         32.21        14.69 o
  -1   6   0         23.95         33.91        17.52 o
   1   6   0         23.95         38.99        12.43 o
   1   6   0         23.95         26.56        14.13 o
   1   6   0         23.95         35.04        12.43 o
  -1   6   0         23.95         47.47        23.73 o
  -1   6   0         23.95         31.08        22.04 o
   1   6   0         23.95         18.65        10.74 o
  -1   6   0         23.95         31.08        16.95 o
  -2  -6   0        335.01        320.54        49.75 o
   2  -6   0        335.01        316.01        63.32 o
   2  -6   0        335.01        351.06        40.14 o
  -2  -6   0        335.01        301.31        39.01 o
   2  -6   0        335.01        275.88        37.88 o
  -2  -6   0        335.01        211.99        37.31 o
   2  -6   0        335.01        398.55        33.92 o
   2   6   0        335.01        295.66        48.05 o
  -2   6   0        335.01        304.14        48.05 o
  -2   6   0        335.01        466.39        61.62 o
   2   6   0        335.01        339.19        42.40 o
  -2   6   0        335.01        356.15        57.10 o
  -2   6   0        335.01        317.14        60.49 o
   2   6   0        335.01        323.36        34.48 o
   2   6   0        335.01        301.88        42.40 o
  -2   6   0        335.01        367.46        48.62 o
  -3  -6   0        133.75       2174.19       133.94 o
  -3  -6   0        133.75       2538.72       142.99 o
   3  -6   0        133.75       2028.94       177.46 o
  -3   6   0        133.75       2256.71       178.59 o
  -3   6   0        133.75       2344.87       149.77 o
   4  -6   0          0.00         22.60        33.34 o
  -4  -6   0          0.00          2.26        13.56 o
   4  -6   0          0.00          4.52        10.17 o
  -4  -6   0          0.00          2.83        11.87 o
   4   6   0          0.00        -11.30        11.30 o
   4   6   0          0.00          0.00         7.35 o
  -4   6   0          0.00          0.00        17.52 o
  -4   6   0          0.00         20.34        18.65 o
   4   6   0          0.00         -3.39         6.78 o
  -4   6   0          0.00        -18.65        19.78 o
  -5  -6   0         82.73         40.69        21.47 o
  -5  -6   0         82.73         57.64        26.00 o
   5  -6   0         82.73         89.29        55.38 o
   5  -6   0         82.73        103.42        25.43 o
  -5   6   0         82.73        117.55        58.21 o
  -5   6   0         82.73         83.07        38.99 o
  -5   6   0         82.73         63.29        32.21 o
   5   6   0         82.73         70.08        20.91 o
   6  -6   0         33.85        103.98        27.69 o
  -6  -6   0         33.85         98.33        29.38 o
  -6  -6   0         33.85        118.10        29.38 o
  -6   6   0         33.85         81.37        48.60 o
  -6   6   0         33.85        127.15        45.77 o
   6   6   0         33.85         38.43        19.78 o
   7  -6   0          4.63         18.08        18.08 o
  -7  -6   0          4.63         55.94        31.08 o
   1  -7   0         89.81         91.55        35.04 o
   1  -7   0         89.81         94.38        22.61 o
   1  -7   0         89.81        100.59        27.13 o
  -1  -7   0         89.81         83.08        29.39 o
  -1  -7   0         89.81         81.95        23.74 o
   1   7   0         89.81         53.69        18.65 o
  -1   7   0         89.81         64.43        26.56 o
   1   7   0         89.81         83.64        20.35 o
   1   7   0         89.81         98.90        21.48 o
   1   7   0         89.81         72.90        18.08 o
  -1   7   0         89.81         95.51        27.13 o
  -1   7   0         89.81        132.81        36.17 o
   1   7   0         89.81        105.12        27.69 o
  -1   7   0         89.81         70.08        30.52 o
   2  -7   0         17.15         -3.39         9.04 o
  -2  -7   0         17.15         18.08        14.13 o
  -2  -7   0         17.15         30.51        23.73 o
   2  -7   0         17.15         14.13        26.56 o
  -2   7   0         17.15         26.56        26.56 o
  -2   7   0         17.15         19.21        18.65 o
  -2   7   0         17.15          2.26        15.82 o
  -2   7   0         17.15         10.74        16.39 o
   2   7   0         17.15         18.08        14.69 o
  -2   7   0         17.15         -5.65        15.26 o
   2   7   0         17.15         12.43        10.17 o
   2   7   0         17.15         19.78         9.61 o
  -3  -7   0        324.87        361.21        53.14 o
   3  -7   0        324.87        344.81        44.66 o
   3  -7   0        324.87        380.99        31.66 o
  -3  -7   0        324.87        363.47        56.53 o
   3  -7   0        324.87        268.50        70.09 o
  -3   7   0        324.87        299.59        69.53 o
  -3   7   0        324.87        435.82        73.49 o
   3   7   0        324.87        354.42        48.61 o
   3   7   0        324.87        343.68        36.18 o
  -3   7   0        324.87        380.99        62.74 o
   4  -7   0          3.44         -4.52        30.51 o
  -4  -7   0          3.44          7.35        15.82 o
  -4  -7   0          3.44         11.87        19.78 o
   4  -7   0          3.44         -3.39        11.30 o
  -4   7   0          3.44         -2.83        22.04 o
  -4   7   0          3.44         19.21        32.21 o
   4   7   0          3.44          4.52        12.43 o
  -4   7   0          3.44         10.74        26.56 o
  -5  -7   0        149.49        112.47        35.60 o
   5  -7   0        149.49        199.50        75.17 o
  -5  -7   0        149.49        148.07        40.69 o
   5  -7   0        149.49        158.81        33.34 o
   5   7   0        149.49        157.68        31.65 o
  -5   7   0        149.49        231.15        63.30 o
  -5   7   0        149.49        177.46        52.56 o
  -5   7   0        149.49        203.45        71.21 o
  -6  -7   0        308.71        280.35        55.96 o
  -6  -7   0        308.71        354.39        59.91 o
   6  -7   0        308.71        328.96        48.61 o
  -6   7   0        308.71        308.61        76.87 o
   6   7   0        308.71        375.30        50.87 o
   7  -7   0        177.79        279.75        53.12 o
  -7  -7   0        177.79        267.32        57.65 o
   0  -8   0          0.01         11.87        14.13 o
   0  -8   0          0.01         10.17        23.17 o
   0   8   0          0.01        -10.74        16.39 o
   0   8   0          0.01         -1.13        15.26 o
   0   8   0          0.01         -2.26        16.39 o
   0   8   0          0.01         -7.35        16.95 o
   0   8   0          0.01         -7.35        12.43 o
   1  -8   0        279.69        132.83        44.65 o
  -1  -8   0        279.69        283.75        48.05 o
   1  -8   0        279.69        266.80        41.26 o
  -1  -8   0        279.69        266.23        55.39 o
  -1   8   0        279.69        313.15        52.57 o
   1   8   0        279.69        348.19        42.96 o
   1   8   0        279.69        235.71        40.13 o
   1   8   0        279.69        406.41        58.79 o
  -1   8   0        279.69        343.67        54.26 o
   1   8   0        279.69        280.93        39.00 o
  -1   8   0        279.69        279.80        54.83 o
  -1   8   0        279.69        322.75        62.18 o
   2  -8   0          8.37        -15.26        27.69 o
  -2  -8   0          8.37         17.52        17.52 o
  -2  -8   0          8.37         -5.65        23.17 o
   2  -8   0          8.37         11.87        13.56 o
  -2   8   0          8.37         29.38        29.38 o
   2   8   0          8.37          1.70        15.26 o
  -2   8   0          8.37         30.51        22.60 o
   2   8   0          8.37         12.43        10.17 o
  -2   8   0          8.37          2.26        23.73 o
  -2   8   0          8.37          6.22        21.47 o
   2   8   0          8.37         10.74        10.74 o
  -3  -8   0         34.28         -0.57        24.86 o
   3  -8   0         34.28         25.43        15.82 o
  -3  -8   0         34.28         15.26        17.52 o
   3  -8   0         34.28         79.68        45.21 o
  -3   8   0         34.28          1.13        22.60 o
  -3   8   0         34.28          4.52        29.39 o
   3   8   0         34.28         45.77        21.47 o
  -3   8   0         34.28         27.69        30.52 o
   4  -8   0         14.44        294.98        76.85 o
  -4  -8   0         14.44        515.36        67.81 o
  -4  -8   0         14.44        353.74        51.99 o
   4  -8   0         14.44        192.69        35.60 o
  -4   8   0         14.44        371.26        77.98 o
  -4   8   0         14.44        362.22        61.03 o
  -5  -8   0        254.64        286.55        59.91 o
  -5  -8   0        254.64        270.73        52.00 o
   5  -8   0        254.64        284.29        45.78 o
  -5   8   0        254.64        340.81        79.69 o
   5   8   0        254.64        230.04        41.82 o
  -6  -8   0        114.35        169.54        46.91 o
   6  -8   0        114.35         94.38        28.26 o
  -1  -9   0         20.17          3.39        27.12 o
   1  -9   0         20.17          6.22        14.13 o
   1  -9   0         20.17         32.78        31.08 o
  -1  -9   0         20.17         19.78        19.21 o
   1   9   0         20.17         44.08        27.69 o
   1   9   0         20.17         23.73        15.82 o
  -1   9   0         20.17         31.08        25.99 o
  -1   9   0         20.17         47.47        28.25 o
  -1   9   0         20.17         32.21        25.99 o
  -1   9   0         20.17         37.86        25.43 o
   1   9   0         20.17         -6.78        13.56 o
   2  -9   0        250.15        299.56        47.48 o
   2  -9   0        250.15        232.87        66.69 o
  -2  -9   0        250.15        314.26        52.00 o
  -2  -9   0        250.15        242.47        58.78 o
  -2   9   0        250.15        279.21        63.87 o
  -2   9   0        250.15        297.86        71.78 o
   2   9   0        250.15        362.30        59.35 o
   2   9   0        250.15        240.21        38.43 o
  -2   9   0        250.15        252.65        52.00 o
  -2   9   0        250.15        224.39        52.00 o
   3  -9   0        185.93        222.11        71.78 o
  -3  -9   0        185.93        230.59        56.52 o
   3  -9   0        185.93        178.59        36.17 o
  -3  -9   0        185.93        186.51        41.26 o
  -3   9   0        185.93        272.41        57.08 o
  -3   9   0        185.93        279.76        61.04 o
   3   9   0        185.93        166.73        37.30 o
  -3   9   0        185.93        291.06        75.17 o
  -4  -9   0        163.65        141.29        39.00 o
  -4  -9   0        163.65        111.90        50.30 o
   4  -9   0        163.66        125.46        35.60 o
  -4   9   0        163.66        141.85        61.04 o
  -4   9   0        163.66         85.34        42.39 o
   4   9   0        163.65        158.81        38.43 o
  -5  -9   0         12.75        -16.95        19.78 o
   5  -9   0         12.75         -4.52        16.95 o
   0 -10   0        664.92        835.67        87.64 o
   0  10   0        664.92        793.27        99.51 o
   0  10   0        664.92        565.97        82.55 o
   0  10   0        664.92        825.49        84.81 o
  -1 -10   0          0.79         -8.48        15.82 o
   1 -10   0          0.79         -5.65        15.26 o
   1  10   0          0.79         14.69        18.65 o
  -1  10   0          0.79         19.21        24.30 o
  -1  10   0          0.79          2.83        25.99 o
   1  10   0          0.79          0.00        25.99 o
  -2 -10   0        148.16        132.25        37.30 o
   2 -10   0        148.16        125.46        33.34 o
   2 -10   0        148.16        183.67        66.69 o
  -2 -10   0        148.16        237.36        57.65 o
  -2  10   0        148.16         62.73        42.95 o
   2  10   0        148.16        115.86        29.39 o
  -2  10   0        148.16        121.51        44.65 o
  -2  10   0        148.16        127.72        44.08 o
   3 -10   0        477.12        456.76        61.62 o
  -3 -10   0        477.13        375.92        62.18 o
  -3 -10   0        477.13        423.97        79.71 o
   3 -10   0        477.12        399.67        97.23 o
  -3  10   0        477.12        447.15        99.49 o
  -3  10   0        477.12        652.35        97.23 o
  -4 -10   0         10.13         13.00        22.60 o
   4 -10   0         10.13         18.08        24.30 o
  -4 -10   0         10.13         32.21        42.38 o
  -4  10   0         10.13         51.42        42.38 o
  -5 -10   0        101.03         55.95        33.34 o
   5 -10   0        101.03        100.03        33.91 o
  -1 -11   0       1823.29       1608.85       122.80 o
   1 -11   0       1823.29       1730.52       119.97 o
   1  11   0       1823.29       1698.27       133.55 o
  -1  11   0       1823.29       1806.35       145.44 o
  -1  11   0       1823.29       1830.12       134.12 o
  -2 -11   0        324.34        260.00        55.96 o
   2 -11   0        324.34        386.05        57.09 o
  -2  11   0        324.34        319.92        66.70 o
   2  11   0        324.34        248.13        43.52 o
  -2  11   0        324.34        397.35        77.44 o
  -3 -11   0          9.43          0.57        42.38 o
   3 -11   0          9.43          3.96        18.65 o
  -3 -11   0          9.43          7.35        22.04 o
  -3  11   0          9.43         74.59        45.21 o
   0 -12   0        828.62        884.33        96.12 o
   0  12   0        828.62        615.19        92.73 o
  -1 -12   0         37.27         59.90        30.52 o
   1 -12   0         37.27         11.87        24.86 o
   1  12   0         37.27        -16.39        25.43 o
  -1  12   0         37.27         28.82        35.04 o
   2 -12   0         11.55          7.91        20.91 o
  -2 -12   0         11.55         -0.57        25.43 o
  -2  12   0         11.55          3.96        35.04 o
  -7   0   1          0.02          1.70        19.21 o
   7   0  -1          0.02        -12.43        15.82 o
   7   0  -1          0.02        -25.99        25.99 o
  -7   0   1          0.02          2.83        30.51 o
  -7   0   1          0.02        -26.56        26.56 o
   7   0  -1          0.02         -2.83        18.08 o
  -5   0   1        325.18        396.84        62.75 o
  -5   0   1        325.18        371.96        67.27 o
   5   0  -1        325.18        321.65        55.40 o
   5   0  -1        325.18        258.34        40.14 o
   5   0  -1        325.18        331.26        43.53 o
  -5   0   1        325.18        371.96        46.92 o
   5   0  -1        325.18        494.07        79.71 o
   4   0   0          0.00         -1.13         7.91 o
   4   0   0          0.00         -3.39        12.43 o
  -4   0   0          0.00         -0.57        10.74 o
  -4   0   0          0.00          3.39        10.17 o
  -4   0   0          0.00         -2.83        15.26 o
  -4   0   0          0.00          3.39         6.78 o
  -4   0   0          0.00          5.65         8.48 o
   4   0   0          0.00          1.13         6.78 o
   4   0   0          0.00         -2.26        11.87 o
   3   0  -1         92.88         45.21        16.39 o
  -3   0   1         92.88         80.26        14.13 o
  -3   0   1         92.88         92.12        26.56 o
  -3   0   1         92.88        104.56        23.17 o
  -3   0   1         92.88        150.90        33.35 o
   3   0  -1         92.88         18.09        15.26 o
   3   0  -1         92.88        103.43        17.52 o
   3   0  -1         92.88        111.34        18.65 o
  -3   0   1         92.88        126.03        19.22 o
  -3   0   1         92.88         96.08        21.48 o
  -1   0   1       8226.46       8217.09       369.59 o
  -1   0   1       8226.46       8169.86       340.66 o
  -1   0   1       8226.46       7166.78       407.96 o
   1   0  -1       8226.46       7829.80       408.55 o
   1   0  -1       8226.46       8055.92       409.73 o
  -1   0   1       8226.46       8414.88       369.59 o
   1   0  -1       8226.46       8185.80       315.27 o
  -1   0   1       8226.46       8287.35       409.14 o
   1   0  -1       8226.46       7193.35       369.00 o
   1   0  -1       8226.46       7608.40       368.41 o
   1   0  -1       8226.46       7939.61       340.66 o
  -1   0   1       8226.46       8114.36       370.18 o
   1   0   1      16507.37      15536.20       602.04 o
   1   0   1      16507.37      15184.19       702.17 o
  -1   0  -1      16507.37      15686.09       702.17 o
  -1   0  -1      16507.37      14878.26       650.57 o
   1   0   1      16507.37      15003.58       651.18 o
  -3   0  -1        198.64        175.81        30.53 o
  -3   0  -1        198.64        153.76        35.05 o
  -3   0  -1        198.64        202.94        22.61 o
  -3   0  -1        198.64        175.81        29.40 o
  -3   0  -1        198.64        145.85        32.79 o
   3   0   1        198.64        193.90        25.44 o
   3   0   1        198.64        191.07        24.31 o
  -4   0   2          0.00         -1.70         5.09 o
   4   0  -2          0.00          2.26        12.43 o
  -4   0   2          0.00          1.13        12.43 o
  -4   0   2          0.00         -7.35         8.48 o
  -4   0   2          0.00         -7.35        13.56 o
  -4   0   2          0.00          5.09         9.61 o
   4   0  -2          0.00          0.00        10.74 o
   4   0  -2          0.00          6.78         7.35 o
   4   0  -2          0.00         -2.83         6.22 o
   5   0   1        107.57        102.86        36.73 o
  -5   0  -1        107.57        181.98        48.04 o
   5   0   1        107.57        163.33        41.26 o
   5   0   1        107.57         73.47        20.91 o
  -5   0  -1        107.57         93.25        31.65 o
   5   0   1        107.57        139.59        28.26 o
  -5   0  -1        107.57         90.42        23.74 o
  -7   0  -1         81.46         77.42        27.69 o
  -7   0  -1         81.46         37.86        35.60 o
   7   0   1         81.46         79.12        39.56 o
   7   0   1         81.46         70.64        28.26 o
   7   0   1         81.46         51.43        43.51 o
  -7   0  -1         81.46         33.34        37.86 o
   7   0   1         81.46         89.29        29.39 o
  -8  -1   1         14.55          5.09        23.17 o
   8  -1  -1         14.55         14.13        23.73 o
   8  -1  -1         14.55          6.22        24.86 o
  -8   1   1         14.55         46.90        28.25 o
  -8   1   1         14.55         29.38        46.34 o
   8   1  -1         14.55         45.21        31.08 o
   8   1  -1         14.55          5.65        23.73 o
   7  -1  -1          4.82         -5.09        39.56 o
   7  -1  -1          4.82         -1.70        22.60 o
   7  -1  -1          4.82         22.60        18.08 o
  -7  -1   1          4.82          6.22        19.78 o
  -7  -1   1          4.82         25.99        25.99 o
  -7  -1   1          4.82         25.43        31.64 o
   7  -1  -1          4.82          6.78        18.08 o
   7   1  -1          4.82        -14.13        14.13 o
   7   1  -1          4.82          6.22        18.08 o
  -7   1   1          4.82          5.09        35.04 o
  -7   1   1          4.82          1.13        34.47 o
  -7   1   1          4.82          6.78        20.34 o
   7   1  -1          4.82         -3.39        24.86 o
   6  -1  -1         78.00         79.68        24.87 o
  -6  -1   1         78.00         61.60        32.78 o
   6  -1  -1         78.00        100.03        27.69 o
   6  -1  -1         78.00         18.65        29.39 o
  -6  -1   1         78.00         76.86        35.60 o
   6  -1  -1         78.00        106.81        47.47 o
  -6  -1   1         78.00         49.73        22.04 o
   6   1  -1         78.00         42.38        20.91 o
  -6   1   1         78.00         74.03        38.43 o
  -6   1   1         78.00         59.34        23.74 o
  -6   1   1         78.00         42.38        29.95 o
   6   1  -1         78.00         65.55        26.00 o
   6   1  -1         78.00        124.89        40.12 o
  -5  -1   1         43.51         23.73        22.04 o
   5  -1  -1         43.51         62.73        18.65 o
  -5  -1   1         43.51         59.90        20.91 o
  -5  -1   1         43.51         22.60        19.78 o
   5  -1  -1         43.51         40.69        25.43 o
   5  -1  -1         43.51         49.73        16.95 o
   5  -1  -1         43.51         50.29        31.08 o
  -5   1   1         43.51         57.64        27.69 o
   5   1  -1         43.51         30.52        15.82 o
   5   1  -1         43.51         84.20        34.47 o
  -5   1   1         43.51         27.69        24.30 o
   5   1  -1         43.51         35.60        22.04 o
   5   1  -1         43.51         18.65        14.13 o
   4  -1  -1        566.84        649.80        75.78 o
  -4  -1   1        566.84        607.95        47.50 o
   4  -1  -1        566.84        630.01        44.11 o
  -4  -1   1        566.84        567.23        42.42 o
  -4  -1   1        566.84        664.50        76.91 o
  -4  -1   1        566.84        585.33        62.77 o
  -4  -1   1        566.84        561.01        70.69 o
   4  -1  -1        566.84        531.60        41.85 o
   4  -1  -1        566.84        715.40        92.18 o
   4   1  -1        566.84        520.29        45.81 o
   4   1  -1        566.84        535.00        63.34 o
   4   1  -1        566.84        611.91        55.42 o
  -4   1   1        566.84        710.88        77.48 o
   4   1  -1        566.84        743.68        84.83 o
  -4   1   1        566.84        656.02        85.40 o
  -3  -1   1        772.67        719.25        54.33 o
   3  -1  -1        772.67        771.31        63.95 o
  -3  -1   1        772.67        813.18        48.10 o
  -3  -1   1        772.67        902.59        52.63 o
  -3  -1   1        772.67        795.08        53.76 o
  -3  -1   1        772.67        847.70        65.64 o
  -3  -1   1        772.67        668.88        60.55 o
   3  -1  -1        772.67        706.80        71.87 o
   3  -1  -1        772.67        804.13        45.27 o
   3  -1  -1        772.67        719.81        44.71 o
   3   1  -1        772.67        660.96        54.33 o
  -3   1   1        772.67        683.60        70.17 o
   3   1  -1        772.67        697.74        47.53 o
   3   1  -1        772.67        834.12        49.80 o
   3   1  -1        772.67        713.59        49.80 o
  -3   1   1        772.67        762.25        71.87 o
  -3   1   1        772.67        824.50        62.81 o
   3   1  -1        772.67        689.25        62.81 o
  -2  -1   1         87.15        112.48        19.78 o
  -2  -1   1         87.15         83.65        13.57 o
   2  -1  -1         87.15        105.13        22.04 o
   2  -1  -1         87.15        122.65        26.56 o
  -2  -1   1         87.15         84.78        11.87 o
  -2  -1   1         87.15         80.83        16.96 o
  -2  -1   1         87.15        109.09        15.26 o
   2  -1  -1         87.15         69.52        16.96 o
   2  -1  -1         87.15        112.48        13.00 o
   2   1  -1         87.15         93.83        16.39 o
   2   1  -1         87.15         91.00        14.70 o
   2   1  -1         87.15         96.09        13.57 o
   2   1  -1         87.15         91.00        14.70 o
  -2   1   1         87.15        100.04        20.91 o
  -2   1   1         87.15        108.52        21.48 o
   2   1  -1         87.15        104.00        19.22 o
  -2   1   1         87.15        118.13        26.56 o
   2   1  -1         87.15        101.17        19.78 o
  -2   1   1         87.15        133.39        27.70 o
  -1  -1   1        410.84        469.34        24.34 o
  -1  -1   1        410.84        425.74        23.21 o
  -1  -1   1        410.84        434.24        22.08 o
  -1  -1   1        410.84        394.04        24.91 o
   1  -1  -1        410.84        456.88        32.27 o
   1  -1  -1        410.84        421.78        22.65 o
  -1  -1   1        410.84        443.86        28.31 o
  -1  -1   1        410.84        440.46        26.61 o
  -1  -1   1        410.84        436.50        26.04 o
  -1  -1   1        410.84        435.37        20.95 o
   1  -1  -1        410.84        395.74        35.10 o
  -1   1   1        410.84        373.09        35.10 o
  -1   1   1        410.84        425.74        23.21 o
   1   1  -1        410.84        460.28        25.48 o
  -1   1   1        410.84        448.39        32.84 o
  -1   1   1        410.84        433.67        22.08 o
   1   1  -1        410.84        404.80        23.78 o
   1   1  -1        410.84        457.45        25.48 o
  -1   1   1        410.84        387.81        30.57 o
   1   1  -1        410.84        378.75        27.18 o
   0  -1  -1        118.33         99.55         9.62 o
   0  -1  -1        118.33        104.64         9.05 o
   0  -1  -1        118.33         83.71        10.18 o
   0  -1   1        118.33         67.87         8.48 o
   0  -1   1        118.33        102.94        12.44 o
   0  -1   1        118.33        100.68         9.05 o
   0  -1   1        118.33        103.51         9.05 o
   0  -1  -1        118.33        102.37         8.48 o
   0  -1  -1        118.33         79.18         9.62 o
   0  -1   1        118.33         75.23         9.05 o
   0  -1   1        118.33        104.07        10.18 o
   0  -1  -1        118.33         99.55        10.75 o
   0   1   1        118.33        145.36         9.62 o
   0   1   1        118.33        107.46        11.31 o
   0   1  -1        118.33        126.69        10.18 o
   0   1  -1        118.33         92.76         9.62 o
   0   1  -1        118.33        106.90        12.44 o
   0   1   1        118.33        104.64         9.05 o
   0   1   1        118.33        105.20         9.05 o
   0   1  -1        118.33         63.91         9.05 o
   0   1   1        118.33        107.46        10.18 o
   0   1   1        118.33        102.94         9.05 o
   0   1  -1        118.33        110.86         9.05 o
   0   1   1        118.33        107.46         9.62 o
   0   1  -1        118.33        111.42         9.62 o
  -1  -1  -1       1646.89       1645.91        76.29 o
  -1  -1  -1       1646.89       1541.72        77.43 o
  -1  -1  -1       1646.89       1435.83        83.12 o
   1  -1   1       1646.89       1625.98        84.83 o
  -1  -1  -1       1646.89       1577.59        70.03 o
   1  -1   1       1646.89       1559.94        72.30 o
  -1  -1  -1       1646.89       1617.44        76.29 o
  -1   1  -1       1646.89       1733.58        86.54 o
   1   1   1       1646.89       1540.01        74.58 o
   1   1   1       1646.89       1668.11        71.73 o
  -1   1  -1       1646.89       1591.82        71.17 o
   1   1   1       1646.89       1472.27        76.29 o
   1   1   1       1646.89       1583.28        75.72 o
   1   1   1       1646.89       1469.99        84.26 o
   1   1   1       1646.89       1510.41        76.86 o
  -1   1  -1       1646.89       1472.83        95.08 o
  -2  -1  -1        355.92        350.68        27.15 o
   2  -1   1        355.92        348.42        40.72 o
   2  -1   1        355.92        343.89        23.19 o
  -2  -1  -1        355.92        370.48        27.15 o
  -2  -1  -1        355.92        326.93        31.11 o
  -2  -1  -1        355.92        408.94        33.94 o
   2  -1   1        355.92        226.25        36.20 o
  -2  -1  -1        355.92        341.07        23.19 o
  -2   1  -1        355.92        374.44        40.72 o
   2   1   1        355.92        336.54        32.24 o
   2   1   1        355.92        344.46        26.02 o
   2   1   1        355.92        329.75        26.58 o
  -2   1  -1        355.92        365.39        41.29 o
  -2   1  -1        355.92        312.22        42.99 o
   2   1   1        355.92        354.64        28.85 o
  -2   1  -1        355.92        350.12        44.68 o
   2   1   1        355.92        335.98        23.19 o
   3  -1   1         70.75         59.91        14.13 o
   3  -1   1         70.75         36.73        16.95 o
  -3  -1  -1         70.75         80.82        22.04 o
   3  -1   1         70.75         45.78        18.65 o
  -3  -1  -1         70.75         53.69        18.08 o
  -3  -1  -1         70.75         66.12        11.87 o
  -3  -1  -1         70.75         58.78        15.26 o
   3  -1   1         70.75         67.25        13.00 o
  -3  -1  -1         70.75         68.38        15.82 o
   3   1   1         70.75         63.30        12.43 o
   3   1   1         70.75         31.65        11.87 o
  -3   1  -1         70.75         38.43        18.08 o
  -3   1  -1         70.75         83.08        27.13 o
  -3   1  -1         70.75         82.51        25.43 o
   3   1   1         70.75         85.90        20.35 o
   3   1   1         70.75         62.17        20.35 o
   3   1   1         70.75         52.56        14.69 o
   4  -1   1       2070.64       2477.21       149.05 o
  -4  -1  -1       2070.63       2245.98       118.45 o
  -4  -1  -1       2070.63       2326.46       122.98 o
   4  -1   1       2070.64       2124.70       115.61 o
   4  -1   1       2070.64       2188.74       111.65 o
  -4  -1  -1       2070.63       2349.69       152.45 o
   4  -1   1       2070.64       2033.45       159.25 o
  -4  -1  -1       2070.63       2191.57       149.05 o
   4   1   1       2070.63       2162.67       121.28 o
   4   1   1       2070.63       2169.47       151.89 o
  -4   1  -1       2070.64       2475.51       145.08 o
   4   1   1       2070.63       2201.21       115.61 o
  -4   1  -1       2070.64       2017.58       156.99 o
   4   1   1       2070.63       2136.03       134.88 o
  -5  -1  -1         38.44         38.99        25.43 o
   5  -1   1         38.44         31.65        27.13 o
  -5  -1  -1         38.44         71.20        23.17 o
   5  -1   1         38.44         32.78        14.69 o
  -5  -1  -1         38.44         58.77        25.99 o
   5  -1   1         38.44         41.25        23.73 o
   5  -1   1         38.44         35.60        16.95 o
   5   1   1         38.44         41.25        19.21 o
  -5   1  -1         38.44         -9.61        17.52 o
   5   1   1         38.44        111.33        26.56 o
   5   1   1         38.44         43.51        22.60 o
  -5   1  -1         38.44         32.21        28.26 o
   5   1   1         38.44         83.64        33.34 o
   6  -1   1         12.80         17.52        18.08 o
   6  -1   1         12.80         46.90        28.25 o
  -6  -1  -1         12.80         28.25        24.86 o
  -6  -1  -1         12.80         10.17        22.04 o
  -6  -1  -1         12.80         33.34        20.34 o
   6  -1   1         12.80         11.30        14.69 o
   6  -1   1         12.80          8.48        25.43 o
  -6   1  -1         12.80         34.47        19.78 o
   6   1   1         12.80         -2.26        22.04 o
   6   1   1         12.80         13.56        23.17 o
   6   1   1         12.80          6.22        16.39 o
  -6   1  -1         12.80        -10.17        24.86 o
  -6   1  -1         12.80         23.73        29.38 o
   6   1   1         12.80          6.78        16.95 o
  -7  -1  -1         24.32        -11.87        29.38 o
   7  -1   1         24.32          1.13        19.21 o
  -7  -1  -1         24.32          9.61        17.52 o
   7  -1   1         24.32         36.73        35.60 o
   7  -1   1         24.32         25.43        22.04 o
   7  -1   1         24.32         21.47        41.82 o
  -7  -1  -1         24.32          8.48        27.69 o
   7   1   1         24.32         27.69        38.99 o
  -7   1  -1         24.32         29.38        36.17 o
   7   1   1         24.32        -27.12        27.12 o
  -7   1  -1         24.32          5.65        20.34 o
  -7   1  -1         24.32         41.82        40.12 o
   7   1   1         24.32         -6.78        16.95 o
   7   1   1         24.32          0.00        19.21 o
   8  -1   1          5.98         18.08        40.12 o
   8  -1   1          5.98         32.77        26.56 o
  -8  -1  -1          5.98         50.86        28.82 o
   8  -1   1          5.98         -3.96        24.30 o
  -8   1  -1          5.98         10.17        23.17 o
   8   1   1          5.98          1.70        22.60 o
  -8   1  -1          5.98         55.94        48.03 o
   8   1   1          5.98         26.56        25.99 o
  -8  -2   1         27.04         68.94        35.04 o
   8  -2  -1         27.04          3.96        23.17 o
   8  -2  -1         27.04         68.94        30.51 o
  -8   2   1         27.04         33.34        30.51 o
   8   2  -1         27.04         25.99        27.12 o
  -8   2   1         27.04          1.13        44.64 o
   7  -2  -1        199.47        160.51        37.87 o
   7  -2  -1        199.47        188.20        40.13 o
  -7  -2   1        199.47        206.29        45.78 o
   7  -2  -1        199.47        191.03        66.69 o
  -7  -2   1        199.47        191.59        52.00 o
   7   2  -1        199.47        295.02        53.13 o
   7   2  -1        199.47        202.90        45.78 o
  -7   2   1        199.47        148.64        61.60 o
  -7   2   1        199.47        280.89        67.82 o
  -7   2   1        199.47        159.94        40.13 o
   6  -2  -1        133.98        135.64        29.95 o
   6  -2  -1        133.98        253.19        73.47 o
  -6  -2   1        133.98        117.55        40.13 o
  -6  -2   1        133.98        243.02        43.52 o
  -6  -2   1        133.98        115.29        41.26 o
   6  -2  -1        133.98        248.67        58.21 o
   6  -2  -1        133.98        126.03        29.39 o
   6   2  -1        133.98        134.51        41.82 o
  -6   2   1        133.98        123.20        49.73 o
   6   2  -1        133.98        148.64        35.60 o
   6   2  -1        133.98        176.89        37.87 o
  -6   2   1        133.98        179.15        59.34 o
   5  -2  -1          3.60          4.52         9.04 o
  -5  -2   1          3.60          6.78        14.69 o
  -5  -2   1          3.60         -6.22        18.08 o
   5  -2  -1          3.60         15.82        11.87 o
   5  -2  -1          3.60        -19.21        22.60 o
   5  -2  -1          3.60         15.26        20.34 o
  -5  -2   1          3.60         13.00        13.00 o
  -5  -2   1          3.60          2.26        15.82 o
  -5   2   1          3.60          1.70        20.91 o
  -5   2   1          3.60         57.64        28.25 o
   5   2  -1          3.60         20.34        16.95 o
   5   2  -1          3.60          0.00        11.87 o
   5   2  -1          3.60          9.04        12.43 o
   4  -2  -1        148.57        179.17        46.91 o
   4  -2  -1        148.57        187.08        42.39 o
  -4  -2   1        148.57        168.43        23.74 o
   4  -2  -1        148.57        178.04        24.87 o
  -4  -2   1        148.57        150.91        31.65 o
  -4  -2   1        148.57        206.86        32.22 o
  -4  -2   1        148.57        155.99        33.35 o
   4  -2  -1        148.57        248.12        31.65 o
  -4  -2   1        148.57        142.99        25.43 o
   4   2  -1        148.57        136.78        28.26 o
  -4   2   1        148.57         84.21        31.65 o
   4   2  -1        148.57        132.26        21.48 o
  -4   2   1        148.57        153.17        35.61 o
   4   2  -1        148.57        150.34        28.26 o
   4   2  -1        148.57        144.12        27.13 o
   3  -2  -1          0.85         -1.70        12.43 o
   3  -2  -1          0.85         10.17        11.87 o
  -3  -2   1          0.85         -3.39         6.78 o
  -3  -2   1          0.85         -5.65         6.22 o
  -3  -2   1          0.85          0.00         1.13 o
  -3  -2   1          0.85          0.00         3.96 o
   3  -2  -1          0.85         -2.83         3.39 o
  -3  -2   1          0.85          7.35         6.78 o
  -3  -2   1          0.85         -1.13         1.13 o
  -3  -2   1          0.85         -3.39         5.09 o
   3   2  -1          0.85         -3.39         6.22 o
  -3   2   1          0.85         10.74        12.43 o
  -3   2   1          0.85         -4.52        10.74 o
  -3   2   1          0.85         -3.39         7.35 o
   3   2  -1          0.85          1.70         6.78 o
   3   2  -1          0.85         -2.26         2.83 o
  -3   2   1          0.85          1.13         1.70 o
  -2  -2   1       1087.19        936.45        61.18 o
  -2  -2   1       1087.19       1069.58        57.22 o
  -2  -2   1       1087.19        896.23        58.35 o
  -2  -2   1       1087.19        979.50        50.99 o
   2  -2  -1       1087.19        961.38        51.55 o
  -2  -2   1       1087.19        991.40        57.78 o
  -2  -2   1       1087.19       1034.46        58.92 o
  -2  -2   1       1087.19        991.40        49.85 o
   2  -2  -1       1087.19       1046.35        70.25 o
  -2  -2   1       1087.19        976.67        52.12 o
  -2   2   1       1087.19        964.21        70.25 o
  -2   2   1       1087.19       1059.95        51.55 o
   2   2  -1       1087.19        970.44        56.08 o
   2   2  -1       1087.19       1006.70        56.08 o
  -2   2   1       1087.19       1038.42        70.81 o
  -2   2   1       1087.19       1031.06        82.14 o
  -1  -2   1       2331.49       2326.66       110.47 o
   1  -2  -1       2331.49       2220.18       107.62 o
  -1  -2   1       2331.49       2356.84       109.33 o
   1  -2  -1       2331.49       2231.00       136.66 o
   1  -2  -1       2331.49       2310.72       138.37 o
  -1  -2   1       2331.49       2299.33       116.16 o
   1  -2  -1       2331.49       2213.34       104.20 o
   1  -2  -1       2331.49       2160.96       121.29 o
  -1  -2   1       2331.49       2343.74       116.16 o
   1  -2  -1       2331.49       2355.70       109.33 o
  -1  -2   1       2331.49       2301.04       107.62 o
   1   2  -1       2331.49       2282.24       113.88 o
   1   2  -1       2331.49       2266.30       115.02 o
   1   2  -1       2331.49       2301.60       107.05 o
  -1   2   1       2331.49       2327.80       138.94 o
   1   2  -1       2331.49       2254.34       106.48 o
  -1   2   1       2331.49       2179.75       109.90 o
  -1   2   1       2331.49       2051.06       134.95 o
  -1   2   1       2331.49       2164.37       120.72 o
  -1   2   1       2331.49       2283.38       112.18 o
   1   2  -1       2331.49       2309.01       109.33 o
   0  -2   1      11987.84      11442.92       519.11 o
   0  -2   1      11987.84      11566.63       542.19 o
   0  -2  -1      11987.84      11839.50       596.65 o
   0  -2  -1      11987.84      12289.95       597.83 o
   0  -2  -1      11987.84      10901.31       550.48 o
   0  -2  -1      11987.84      11934.21       505.50 o
   0  -2  -1      11987.84      12285.21       543.97 o
   0  -2   1      11987.84      11309.14       596.65 o
   0  -2   1      11987.84      11904.02       505.50 o
   0  -2  -1      11987.84      12168.60       520.29 o
   0   2  -1      11987.84      11821.74       538.05 o
   0   2  -1      11987.84      11232.19       595.47 o
   0   2   1      11987.84      11503.88       595.47 o
   0   2   1      11987.84      11785.04       542.19 o
   0   2  -1      11987.84      11993.40       519.70 o
   0   2   1      11987.84      11380.17       596.65 o
   0   2   1      11987.84      11442.32       550.48 o
   0   2   1      11987.84      11994.58       541.60 o
   0   2  -1      11987.84      11818.78       541.60 o
   0   2   1      11987.84      12256.80       519.70 o
   0   2  -1      11987.84      11566.03       550.48 o
   0   2  -1      11987.84      11252.91       541.01 o
   1  -2   1       1617.84       1603.70        76.12 o
   1  -2   1       1617.84       1529.85        88.62 o
   1  -2   1       1617.84       1585.53        74.99 o
  -1  -2  -1       1617.84       1491.22        77.83 o
  -1  -2  -1       1617.84       1590.64        76.69 o
  -1  -2  -1       1617.84       1557.69        78.96 o
  -1  -2  -1       1617.84       1375.33        81.24 o
   1  -2   1       1617.84       1543.49        76.12 o
   1  -2   1       1617.84       1410.56        98.85 o
   1  -2   1       1617.84       1601.43        90.89 o
  -1   2  -1       1617.84       1456.00        84.64 o
  -1   2  -1       1617.84       1649.72        78.40 o
   1   2   1       1617.84       1595.18        75.56 o
   1   2   1       1617.84       1549.17        76.12 o
   1   2   1       1617.84       1665.63        83.51 o
  -1   2  -1       1617.84       1654.26        91.46 o
  -1   2  -1       1617.84       1533.83        88.62 o
  -1   2  -1       1617.84       1607.11        78.96 o
  -1   2  -1       1617.84       1442.94        99.41 o
   1   2   1       1617.84       1440.10        80.10 o
  -2  -2  -1          1.17         -2.26         3.39 o
  -2  -2  -1          1.17          1.13         3.39 o
   2  -2   1          1.17          2.83         7.91 o
  -2  -2  -1          1.17          6.78         6.22 o
  -2  -2  -1          1.17         -2.83         3.96 o
  -2  -2  -1          1.17          0.00         4.52 o
   2  -2   1          1.17          2.83         7.91 o
   2  -2   1          1.17         -3.96         5.65 o
  -2  -2  -1          1.17         -1.13         2.83 o
   2  -2   1          1.17          1.13         2.83 o
  -2  -2  -1          1.17         -1.13         1.70 o
   2   2   1          1.17          0.57         4.52 o
   2   2   1          1.17          2.26         5.09 o
  -2   2  -1          1.17         -0.57         5.65 o
  -2   2  -1          1.17          7.91        11.30 o
   2   2   1          1.17          0.57         2.83 o
  -2   2  -1          1.17          2.83         7.91 o
   2   2   1          1.17          2.83         3.39 o
   2   2   1          1.17          2.83         5.09 o
  -2   2  -1          1.17         -0.57         2.26 o
  -2   2  -1          1.17          0.00         6.78 o
  -3  -2  -1         38.70         48.03        11.30 o
  -3  -2  -1         38.70         36.17        10.74 o
   3  -2   1         38.71         31.65         9.61 o
  -3  -2  -1         38.70         31.08        11.87 o
  -3  -2  -1         38.70         41.25         5.65 o
  -3  -2  -1         38.70         46.34        13.56 o
  -3  -2  -1         38.70         53.12        15.82 o
   3  -2   1         38.71          7.91        12.43 o
  -3  -2  -1         38.70         36.17         4.52 o
   3  -2   1         38.71         53.12        19.78 o
  -3   2  -1         38.71         13.56        13.56 o
   3   2   1         38.70         49.17        16.95 o
  -3   2  -1         38.71         42.95        21.47 o
   3   2   1         38.70         79.12        18.08 o
  -3   2  -1         38.71         21.47        16.39 o
   3   2   1         38.70         41.82        10.17 o
   3   2   1         38.70         57.64        15.26 o
   3   2   1         38.70         41.82        14.69 o
  -4  -2  -1        921.29        947.70        76.38 o
   4  -2   1        921.29        938.08        58.84 o
  -4  -2  -1        921.29        950.53        59.41 o
  -4  -2  -1        921.29        928.46        65.63 o
  -4  -2  -1        921.29        991.26        78.64 o
   4  -2   1        921.29        875.28       109.76 o
   4  -2   1        921.29        945.43        83.74 o
   4   2   1        921.29        905.83        59.41 o
  -4   2  -1        921.29       1039.92        96.75 o
   4   2   1        921.29        638.78        80.91 o
   4   2   1        921.29        909.22        63.93 o
   4   2   1        921.29       1070.47        69.59 o
  -4   2  -1        921.29        857.17        78.64 o
   4   2   1        921.29        975.99        72.99 o
  -5  -2  -1       2181.99       1875.57       145.02 o
  -5  -2  -1       2181.99       2038.71       148.41 o
  -5  -2  -1       2181.99       2289.09       140.48 o
   5  -2   1       2181.99       2048.91       152.95 o
   5  -2   1       2181.99       1978.67       116.13 o
   5  -2   1       2181.99       2074.97       113.86 o
   5  -2   1       2181.99       1722.06       165.97 o
  -5  -2  -1       2181.99       2283.99       128.59 o
   5   2   1       2181.99       2325.91       142.18 o
   5   2   1       2181.99       2287.96       156.34 o
   5   2   1       2181.99       2218.85       122.92 o
   5   2   1       2181.99       2175.23       128.02 o
  -5   2  -1       2181.99       2468.66       156.91 o
  -5   2  -1       2181.99       2202.42       173.91 o
   6  -2   1         62.53         86.46        43.51 o
   6  -2   1         62.53         41.82        18.08 o
   6  -2   1         62.53         33.91        33.91 o
   6  -2   1         62.53         86.46        26.56 o
  -6  -2  -1         62.53         78.55        36.17 o
  -6  -2  -1         62.53         49.16        30.52 o
  -6  -2  -1         62.53        112.46        32.21 o
   6   2   1         62.53         54.82        28.82 o
   6   2   1         62.53         90.98        28.82 o
   6   2   1         62.53         68.38        35.04 o
  -6   2  -1         62.53         40.12        33.91 o
   6   2   1         62.53         18.08        15.82 o
  -6   2  -1         62.53         93.81        45.21 o
   7  -2   1        274.60        217.61        44.09 o
  -7  -2  -1        274.60        172.39        40.70 o
   7  -2   1        274.60        305.21        72.91 o
   7  -2   1        274.60        141.30        63.87 o
  -7  -2  -1        274.60        340.26        67.83 o
   7  -2   1        274.60        345.91        52.00 o
   7   2   1        274.60        338.00        69.52 o
  -7   2  -1        274.60        340.82        85.35 o
   7   2   1        274.60        285.43        53.70 o
   7   2   1        274.60        304.08        53.13 o
  -7   2  -1        274.60        253.78        65.56 o
   8  -2   1         63.21         48.60        28.82 o
  -8  -2  -1         63.21         39.56        29.39 o
   8  -2   1         63.21         52.55        28.82 o
   8   2   1         63.21         75.16        35.60 o
   8   2   1         63.21         10.17        28.82 o
  -8   2  -1         63.21         41.25        48.03 o
  -8   2  -1         63.21         94.94        35.04 o
  -8  -3   1         82.95         75.73        34.47 o
   8  -3  -1         82.95         63.29        31.08 o
  -8  -3   1         82.95         90.42        19.21 o
  -8   3   1         82.95         58.77        34.47 o
  -8   3   1         82.95         83.07        66.68 o
  -7  -3   1          1.12          1.70         7.35 o
   7  -3  -1          1.12         16.39        18.65 o
   7  -3  -1          1.12        -16.39        16.39 o
   7  -3  -1          1.12         24.30        40.69 o
  -7  -3   1          1.12          6.78        15.82 o
   7   3  -1          1.12          7.91        19.78 o
  -7   3   1          1.12        -31.64        31.64 o
  -7   3   1          1.12          2.26        33.90 o
  -6  -3   1        114.65        120.94        16.39 o
  -6  -3   1        114.65        105.12        14.69 o
  -6  -3   1        114.65        119.81        37.30 o
   6  -3  -1        114.65        166.72        59.34 o
   6  -3  -1        114.65         93.25        26.00 o
   6  -3  -1        114.65        170.67        32.21 o
  -6  -3   1        114.65        106.81        30.52 o
   6   3  -1        114.65         89.29        32.21 o
   6   3  -1        114.65        135.07        35.60 o
  -6   3   1        114.65        138.46        53.12 o
  -6   3   1        114.65        176.32        57.64 o
  -6   3   1        114.65        127.16        16.39 o
   5  -3  -1        376.66        541.57        93.84 o
   5  -3  -1        376.66        376.50        41.83 o
  -5  -3   1        376.66        221.60        42.96 o
  -5  -3   1        376.66        409.85        53.70 o
  -5  -3   1        376.66        368.58        50.88 o
  -5  -3   1        376.66        433.59        55.97 o
  -5  -3   1        376.66        343.14        25.44 o
   5  -3  -1        376.66        323.36        41.83 o
  -5  -3   1        376.66        380.45        26.00 o
   5   3  -1        376.66        453.38        55.40 o
   5   3  -1        376.66        335.23        39.57 o
  -5   3   1        376.66        353.88        26.00 o
   5   3  -1        376.66        314.31        49.18 o
  -5   3   1        376.66        427.37        80.27 o
  -5   3   1        376.66        412.11        72.93 o
  -4  -3   1       1120.15       1097.27        74.13 o
  -4  -3   1       1120.15       1018.61        57.16 o
  -4  -3   1       1120.15       1108.59        63.95 o
  -4  -3   1       1120.15       1044.64        74.70 o
  -4  -3   1       1120.15       1130.66        57.72 o
   4  -3  -1       1120.15       1045.21        62.25 o
  -4  -3   1       1120.15        894.11        74.13 o
   4  -3  -1       1120.15        923.54       119.40 o
   4   3  -1       1120.15       1059.35        70.74 o
  -4   3   1       1120.15        945.61       116.01 o
  -4   3   1       1120.15        946.74        88.28 o
   4   3  -1       1120.15       1037.85        67.34 o
  -4   3   1       1120.15       1018.04        57.16 o
  -3  -3   1         47.04         11.87         9.61 o
  -3  -3   1         47.04         41.82        11.87 o
  -3  -3   1         47.04         41.25        10.17 o
   3  -3  -1         47.04         -9.61         9.61 o
   3  -3  -1         47.04         38.99        11.30 o
  -3  -3   1         47.04         29.39         9.04 o
  -3  -3   1         47.04         42.95         9.04 o
  -3  -3   1         47.04         69.51        13.00 o
  -3  -3   1         47.04         36.73        11.87 o
  -3   3   1         47.04         38.43        10.17 o
   3   3  -1         47.04         28.82         9.04 o
  -3   3   1         47.04          3.96        13.00 o
  -3   3   1         47.04         -4.52        10.74 o
   3   3  -1         47.04         45.77        13.56 o
  -2  -3   1        262.51        305.87        27.70 o
   2  -3  -1        262.51        304.17        20.35 o
  -2  -3   1        262.51        335.27        20.92 o
   2  -3  -1        262.51        344.88        24.88 o
   2  -3  -1        262.51        213.71        42.40 o
  -2  -3   1        262.51        261.77        28.27 o
  -2  -3   1        262.51        290.04        35.05 o
  -2  -3   1        262.51        300.21        33.36 o
  -2   3   1        262.51        308.69        50.32 o
   2   3  -1        262.51        302.47        22.05 o
  -2   3   1        262.51        272.51        24.31 o
  -2   3   1        262.51        283.25        48.06 o
   2   3  -1        262.51        264.59        19.22 o
  -2   3   1        262.51        171.87        33.92 o
  -2   3   1        262.51        312.65        26.57 o
   2   3  -1        262.51        313.22        19.22 o
   2   3  -1        262.51        308.69        25.44 o
   2   3  -1        262.51        290.60        25.44 o
   1  -3  -1        960.22        960.64        73.63 o
   1  -3  -1        960.22        968.57        54.38 o
  -1  -3   1        960.22        928.36        58.34 o
  -1  -3   1        960.22        895.50        51.54 o
   1  -3  -1        960.22        888.14        54.38 o
   1  -3  -1        960.22        803.18        61.17 o
  -1  -3   1        960.22        988.96        56.08 o
  -1  -3   1        960.22        979.33        51.54 o
   1  -3  -1        960.22        981.03        50.98 o
  -1  -3   1        960.22        846.23        56.08 o
   1   3  -1        960.22        885.31        53.81 o
  -1   3   1        960.22        749.93        54.38 o
  -1   3   1        960.22        840.00        60.61 o
   1   3  -1        960.22        950.45        48.71 o
   1   3  -1        960.22        872.28        55.51 o
  -1   3   1        960.22        868.32        69.67 o
   1   3  -1        960.22        935.72        54.94 o
  -1   3   1        960.22        799.21        70.24 o
   1   3  -1        960.22        960.08        60.04 o
   1   3  -1        960.22        868.32        48.15 o
  -1   3   1        960.22        939.12        56.08 o
  -1   3   1        960.22        960.64        62.31 o
   0  -3  -1        764.44        800.69        50.96 o
   0  -3  -1        764.44        724.24        44.17 o
   0  -3  -1        764.44        678.38        49.83 o
   0  -3   1        764.44        779.74        49.26 o
   0  -3  -1        764.44        683.47        52.66 o
   0  -3  -1        764.44        710.65        48.70 o
   0  -3   1        764.44        803.52        45.30 o
   0  -3   1        764.44        817.68        50.40 o
   0  -3   1        764.44        770.68        54.36 o
   0   3   1        764.44        683.47        53.23 o
   0   3  -1        764.44        646.10        50.96 o
   0   3   1        764.44        661.39        47.00 o
   0   3   1        764.44        719.71        52.10 o
   0   3  -1        764.44        759.35        49.83 o
   0   3   1        764.44        813.71        50.96 o
   0   3   1        764.44        788.80        48.70 o
   0   3  -1        764.44        703.29        48.13 o
   0   3  -1        764.44        783.13        49.83 o
   0   3   1        764.44        775.77        48.13 o
   0   3  -1        764.44        706.12        47.00 o
  -1  -3  -1        915.79        901.63        55.50 o
   1  -3   1        915.79        920.32        61.17 o
   1  -3   1        915.79        831.97        60.60 o
  -1  -3  -1        915.79        905.60        56.64 o
  -1  -3  -1        915.79        869.35        54.37 o
  -1  -3  -1        915.79        830.84        50.41 o
   1  -3   1        915.79        949.77        52.10 o
   1  -3   1        915.79        853.49        49.27 o
   1  -3   1        915.79        814.41        69.09 o
   1  -3   1        915.79        891.44        52.67 o
  -1   3  -1        915.79        777.03        67.40 o
  -1   3  -1        915.79        881.81        58.90 o
   1   3   1        915.79        876.15        48.71 o
   1   3   1        915.79        876.15        46.44 o
   1   3   1        915.79        900.50        52.67 o
  -1   3  -1        915.79        884.64        54.94 o
   1   3   1        915.79        989.42        61.17 o
  -1   3  -1        915.79        891.44        54.37 o
  -1   3  -1        915.79        963.93        72.49 o
  -1   3  -1        915.79        831.40        60.03 o
   1   3   1        915.79        858.59        49.27 o
  -1   3  -1        915.79        825.17        62.30 o
   1   3   1        915.79        852.93        54.37 o
   2  -3   1         22.14         18.08        14.69 o
  -2  -3  -1         22.14         22.04         9.04 o
  -2  -3  -1         22.14         14.13         7.91 o
  -2  -3  -1         22.14         30.52         7.91 o
   2  -3   1         22.14         15.82         7.35 o
  -2  -3  -1         22.14         24.30         8.48 o
   2  -3   1         22.14         15.26         5.65 o
   2   3   1         22.14         23.73         5.65 o
  -2   3  -1         22.14         14.69        13.56 o
  -2   3  -1         22.14         20.34         8.48 o
  -2   3  -1         22.14         44.08        20.91 o
   2   3   1         22.14         17.52         6.78 o
   2   3   1         22.14         19.78         5.09 o
   2   3   1         22.14         11.30         6.22 o
   2   3   1         22.14         11.87         7.35 o
  -2   3  -1         22.14         28.26         9.04 o
  -2   3  -1         22.14         25.99        12.43 o
  -2   3  -1         22.14         -1.13         8.48 o
  -3  -3  -1         41.42         23.17         8.48 o
  -3  -3  -1         41.42         46.34        15.26 o
  -3  -3  -1         41.42         10.74         7.91 o
  -3  -3  -1         41.42         45.77        10.17 o
   3  -3   1         41.42          4.52        13.00 o
   3  -3   1         41.42         31.65        17.52 o
  -3  -3  -1         41.42         22.60         7.91 o
   3  -3   1         41.42         30.52        10.17 o
  -3  -3  -1         41.42         24.87         8.48 o
   3   3   1         41.42         11.87         8.48 o
   3   3   1         41.42         25.43         8.48 o
   3   3   1         41.42         38.43        14.13 o
  -3   3  -1         41.42          2.83        11.87 o
   3   3   1         41.42         35.60        11.87 o
  -3   3  -1         41.42         28.26         9.04 o
  -3   3  -1         41.42         42.95        19.21 o
  -4  -3  -1        123.33        149.77        27.69 o
  -4  -3  -1        123.33        141.29        28.26 o
   4  -3   1        123.33        150.90        23.74 o
  -4  -3  -1        123.33        113.03        14.69 o
  -4  -3  -1        123.33        115.29        16.96 o
  -4  -3  -1        123.33        104.56        23.74 o
   4  -3   1        123.33        116.99        41.82 o
   4  -3   1        123.33         93.82        32.78 o
  -4   3  -1        123.33        102.30        33.34 o
   4   3   1        123.33         50.30        18.65 o
  -4   3  -1        123.33         87.60        35.04 o
   4   3   1        123.33         93.82        17.52 o
   4   3   1        123.33        134.51        28.82 o
   4   3   1        123.33        113.60        26.56 o
  -4   3  -1        123.33        100.03        14.69 o
   5  -3   1        486.98        424.60        75.20 o
   5  -3   1        486.98        584.03        97.81 o
  -5  -3  -1        486.98        558.59        65.02 o
   5  -3   1        486.98        418.94        47.49 o
  -5  -3  -1        486.98        520.71        31.66 o
  -5  -3  -1        486.98        507.14        60.50 o
  -5  -3  -1        486.98        441.56        58.80 o
  -5  -3  -1        486.98        516.75        34.49 o
  -5   3  -1        486.98        448.34        86.50 o
  -5   3  -1        486.98        607.22        83.68 o
  -5   3  -1        486.98        460.22        32.23 o
   5   3   1        486.98        485.09        42.97 o
   5   3   1        486.98        476.61        62.19 o
   5   3   1        486.98        445.52        55.97 o
  -6  -3  -1        196.31        267.33        52.00 o
  -6  -3  -1        196.31        233.42        24.87 o
   6  -3   1        196.31        128.86        52.56 o
   6  -3   1        196.31        178.60        34.48 o
  -6  -3  -1        196.31        223.81        42.39 o
   6  -3   1        196.31        179.16        50.30 o
   6  -3   1        196.31        209.68        35.04 o
  -6  -3  -1        196.31        207.42        20.35 o
   6   3   1        196.31        211.38        42.95 o
   6   3   1        196.31        246.99        49.74 o
  -6   3  -1        196.31        167.29        19.78 o
  -6   3  -1        196.31        140.73        53.13 o
  -6   3  -1        196.31        189.34        53.69 o
   7  -3   1         49.14         74.03        26.56 o
  -7  -3  -1         49.14         19.21        19.21 o
  -7  -3  -1         49.14         33.34        10.74 o
   7  -3   1         49.14         17.52        20.34 o
   7  -3   1         49.14         15.26        39.56 o
  -7   3  -1         49.14         31.65        43.51 o
   7   3   1         49.14          9.04        20.91 o
   8  -3   1         11.14         61.59        32.21 o
   8  -3   1         11.14         18.08        24.86 o
  -8  -3  -1         11.14         19.21        23.73 o
  -8  -3  -1         11.14         10.17        11.87 o
   8   3   1         11.14         -0.57        28.82 o
  -8   3  -1         11.14         26.56        28.25 o
  -8  -4   1        255.02        307.46        61.61 o
  -7  -4   1          5.56         16.39        22.60 o
  -7  -4   1          5.56          3.39        13.00 o
   7  -4  -1          5.56         -9.04        16.95 o
   7  -4  -1          5.56          1.70        15.82 o
  -7   4   1          5.56         -9.04        38.99 o
   6  -4  -1         74.31         73.47        23.73 o
  -6  -4   1         74.31         22.60        22.04 o
   6  -4  -1         74.31         59.34        19.78 o
   6  -4  -1         74.31         53.12        40.69 o
  -6  -4   1         74.31         67.25        18.65 o
  -6   4   1         74.31         35.60        37.86 o
   6   4  -1         74.31         79.68        21.47 o
  -6   4   1         74.31         61.03        37.30 o
  -5  -4   1       1519.89       1469.25        97.91 o
   5  -4  -1       1519.90       1406.42       172.62 o
  -5  -4   1       1519.89       1595.46        89.42 o
   5  -4  -1       1519.90       1512.26        88.86 o
  -5  -4   1       1519.89       1446.61       100.74 o
   5   4  -1       1519.89       1496.98        95.65 o
  -5   4   1       1519.90       1640.17        89.99 o
  -5   4   1       1519.90       1472.64       144.89 o
  -5   4   1       1519.90       1372.47       122.81 o
   5   4  -1       1519.89       1370.77       100.74 o
  -4  -4   1        326.49        377.06        40.70 o
   4  -4  -1        326.49        303.57        36.18 o
  -4  -4   1        326.49        292.26        26.57 o
  -4  -4   1        326.49        389.49        28.83 o
  -4  -4   1        326.49        301.31        29.96 o
  -4  -4   1        326.49        329.00        45.79 o
   4   4  -1        326.49        292.83        34.48 o
  -4   4   1        326.49        256.65        32.79 o
  -4   4   1        326.49        362.36        63.88 o
   3  -4  -1         64.43         62.16        31.65 o
  -3  -4   1         64.43         29.95        13.56 o
  -3  -4   1         64.43         29.95         8.48 o
  -3  -4   1         64.43         13.56        10.17 o
  -3  -4   1         64.43         46.91        19.21 o
   3  -4  -1         64.43         35.60        11.87 o
   3   4  -1         64.43         49.73        13.56 o
  -3   4   1         64.43         28.82        11.87 o
  -3   4   1         64.43         10.17        20.91 o
  -3   4   1         64.43         -5.09        11.30 o
   3   4  -1         64.43         37.30        12.43 o
  -3   4   1         64.43         33.34        13.56 o
   3   4  -1         64.43         40.12        10.17 o
   2  -4  -1          0.20         -1.13         3.96 o
   2  -4  -1          0.20          2.26         3.96 o
   2  -4  -1          0.20         -0.57        13.00 o
  -2  -4   1          0.20         -5.09         5.09 o
  -2  -4   1          0.20         -3.39         6.78 o
  -2  -4   1          0.20          1.70         6.22 o
  -2  -4   1          0.20          7.91         5.65 o
   2  -4  -1          0.20         -0.57         4.52 o
   2   4  -1          0.20          0.00         5.09 o
  -2   4   1          0.20         -3.96         9.04 o
  -2   4   1          0.20          5.09        13.00 o
   2   4  -1          0.20         -0.57         3.39 o
   2   4  -1          0.20          1.13         3.96 o
  -2   4   1          0.20         12.43         7.35 o
   2   4  -1          0.20          3.96         5.09 o
  -2   4   1          0.20         -6.22         6.22 o
   2   4  -1          0.20         -0.57         7.35 o
  -2   4   1          0.20         -5.65         7.35 o
  -2   4   1          0.20         -3.96        12.43 o
  -1  -4   1       1746.20       1855.20        93.55 o
   1  -4  -1       1746.20       1719.12        87.88 o
  -1  -4   1       1746.20       1638.04        91.85 o
   1  -4  -1       1746.20       1690.20        94.69 o
  -1  -4   1       1746.20       1634.64        94.69 o
  -1  -4   1       1746.20       1644.28        99.22 o
   1  -4  -1       1746.20       1712.88       113.97 o
   1  -4  -1       1746.20       1711.18       119.07 o
   1  -4  -1       1746.20       1435.06       101.49 o
   1  -4  -1       1746.20       1795.10        95.25 o
  -1  -4   1       1746.20       1740.10        98.66 o
   1   4  -1       1746.20       1659.59        87.32 o
   1   4  -1       1746.20       1691.91        97.52 o
  -1   4   1       1746.20       1627.27       102.06 o
   1   4  -1       1746.20       1559.80        93.55 o
   1   4  -1       1746.20       1827.42       103.76 o
  -1   4   1       1746.20       1753.71       102.63 o
  -1   4   1       1746.20       1716.29        98.09 o
   1   4  -1       1746.20       1567.73        91.85 o
   1   4  -1       1746.20       1593.25        90.72 o
  -1   4   1       1746.20       1690.20       118.50 o
  -1   4   1       1746.20       1745.77        98.09 o
   0  -4  -1        190.22        208.60        31.66 o
   0  -4  -1        190.22        273.61        35.05 o
   0  -4   1        190.22        209.16        26.57 o
   0  -4  -1        190.22        185.42        29.96 o
   0  -4  -1        190.22        202.38        30.53 o
   0  -4   1        190.22        187.68        27.70 o
   0  -4   1        190.22        167.33        28.27 o
   0  -4   1        190.22        201.81        31.66 o
   0  -4  -1        190.22        197.29        26.57 o
   0   4  -1        190.22        183.16        26.57 o
   0   4   1        190.22        159.98        26.00 o
   0   4   1        190.22        223.86        31.09 o
   0   4   1        190.22        208.60        31.66 o
   0   4   1        190.22        175.24        27.70 o
   0   4   1        190.22        162.81        24.31 o
   0   4   1        190.22        270.21        32.22 o
   0   4  -1        190.22        214.81        29.96 o
   0   4  -1        190.22        219.90        28.27 o
   0   4  -1        190.22        165.07        27.70 o
   0   4  -1        190.22        252.12        33.92 o
   0   4  -1        190.22        140.19        23.18 o
  -1  -4  -1         42.89         62.16        14.69 o
   1  -4   1         42.89         44.08        18.08 o
   1  -4   1         42.89         48.60        16.39 o
  -1  -4  -1         42.89         16.39        11.30 o
   1  -4   1         42.89         46.91        11.87 o
   1  -4   1         42.89         29.39        13.56 o
  -1  -4  -1         42.89         29.95        11.87 o
  -1  -4  -1         42.89         36.73        11.30 o
   1  -4   1         42.89         49.73        14.13 o
   1  -4   1         42.89         56.51        14.13 o
  -1   4  -1         42.89         12.43        10.74 o
  -1   4  -1         42.89          6.22         9.04 o
   1   4   1         42.89         33.91         9.04 o
   1   4   1         42.89         36.17         9.04 o
  -1   4  -1         42.89         47.47        21.47 o
  -1   4  -1         42.89         23.74         9.61 o
  -1   4  -1         42.89         42.38        17.52 o
   1   4   1         42.89         49.73        12.43 o
   1   4   1         42.89         31.65         7.35 o
   1   4   1         42.89         66.12        20.91 o
  -1   4  -1         42.89         30.52        12.43 o
  -1   4  -1         42.89         23.74        10.74 o
   1   4   1         42.89         20.91         9.04 o
  -2  -4  -1        776.13        772.34        55.45 o
   2  -4   1        776.13        852.12        80.91 o
  -2  -4  -1        776.13        767.24        47.53 o
  -2  -4  -1        776.13        691.99        54.32 o
  -2  -4  -1        776.13        738.39        54.88 o
   2  -4   1        776.13        776.86        47.53 o
   2  -4   1        776.13        741.78        49.23 o
   2  -4   1        776.13        836.84        45.83 o
  -2   4  -1        776.13        745.74        74.69 o
  -2   4  -1        776.13        817.60        53.75 o
   2   4   1        776.13        858.34        58.28 o
   2   4   1        776.13        745.74        52.62 o
  -2   4  -1        776.13        598.07        70.16 o
  -2   4  -1        776.13        841.37        56.58 o
   2   4   1        776.13        821.00        49.23 o
   2   4   1        776.13        759.32        45.83 o
  -2   4  -1        776.13        709.53        88.83 o
  -2   4  -1        776.13        754.23        61.11 o
   3  -4   1        200.90        270.18        58.22 o
   3  -4   1        200.90        215.92        28.26 o
  -3  -4  -1        200.90        198.40        32.78 o
  -3  -4  -1        200.90        235.70        24.31 o
  -3  -4  -1        200.90        180.31        28.26 o
  -3  -4  -1        200.90        178.62        26.57 o
  -3   4  -1        200.90        299.01        51.44 o
  -3   4  -1        200.90        182.57        24.87 o
   3   4   1        200.90        200.09        27.13 o
  -3   4  -1        200.90        229.49        50.87 o
  -3   4  -1        200.90        172.96        25.44 o
   3   4   1        200.90        199.53        25.44 o
   3   4   1        200.90        194.44        23.74 o
  -3   4  -1        200.90        126.61        31.09 o
  -4  -4  -1        238.65        266.79        29.96 o
   4  -4   1        238.65        250.40        32.22 o
  -4  -4  -1        238.65        267.36        41.26 o
  -4  -4  -1        238.65        328.40        36.74 o
  -4  -4  -1        238.65        291.66        26.00 o
  -4   4  -1        238.65        258.31        31.09 o
   4   4   1        238.65        243.62        36.74 o
  -4   4  -1        238.65        185.96        47.48 o
   4   4   1        238.65        309.75        35.04 o
  -5  -4  -1        726.69        710.84        78.04 o
   5  -4   1        726.69        832.99        58.25 o
  -5  -4  -1        726.69        723.28        62.77 o
   5  -4   1        726.69        834.12       124.41 o
  -5  -4  -1        726.69        766.82        53.16 o
   5   4   1        726.69        776.43        58.81 o
  -5   4  -1        726.69        679.17       109.14 o
   5   4   1        726.69        705.18        77.47 o
  -5   4  -1        726.69        719.32        53.72 o
  -5   4  -1        726.69        807.54       106.31 o
   6  -4   1       1443.35       1352.87        92.79 o
   6  -4   1       1443.35       1854.18       204.83 o
  -6  -4  -1       1443.35       1481.31       108.64 o
   6  -4   1       1443.35       1476.22        95.06 o
  -6  -4  -1       1443.35       1397.57        84.31 o
   6   4   1       1443.35       1413.41        95.62 o
  -6   4  -1       1443.35       1526.57       161.82 o
  -6   4  -1       1443.35       1436.04       179.93 o
   7  -4   1         12.10          6.22        16.39 o
  -7  -4  -1         12.10         21.47        13.56 o
  -7  -4  -1         12.10         24.86        22.04 o
   7  -4   1         12.10          6.22        19.21 o
  -7   4  -1         12.10        -25.43        38.99 o
  -8  -4  -1          4.58         -2.26        23.73 o
   8  -4   1          4.58         -2.83        22.60 o
  -7  -5   1          5.62          4.52        19.21 o
  -7  -5   1          5.62        -13.56        15.82 o
   7  -5  -1          5.62         -7.91        15.82 o
   7   5  -1          5.62        -14.69        14.69 o
  -7   5   1          5.62         50.29        48.03 o
  -6  -5   1        301.68        282.05        53.70 o
  -6  -5   1        301.68        319.92        44.65 o
   6  -5  -1        301.68        341.40        47.48 o
   6  -5  -1        301.68        106.26        55.96 o
  -6   5   1        301.68        349.88        87.61 o
  -6   5   1        301.68        304.66        74.04 o
   6   5  -1        301.68        377.57        46.91 o
  -5  -5   1         22.56         17.52        13.56 o
   5  -5  -1         22.56         61.03        42.95 o
   5  -5  -1         22.56         14.69        12.43 o
  -5  -5   1         22.56          6.22        18.08 o
  -5   5   1         22.56         20.34        30.51 o
  -5   5   1         22.56          5.09        25.43 o
   5   5  -1         22.56         26.56        14.69 o
  -4  -5   1        112.58         71.21        23.74 o
  -4  -5   1        112.58         54.82        19.22 o
   4  -5  -1        112.58         70.08        18.65 o
   4  -5  -1        112.58         10.17        24.30 o
  -4  -5   1        112.58        129.98        19.22 o
   4   5  -1        112.58         99.47        21.48 o
  -4   5   1        112.58         74.03        21.48 o
  -4   5   1        112.58         75.73        36.73 o
  -4   5   1        112.58         -2.26        16.39 o
  -4   5   1        112.58         77.43        27.13 o
   3  -5  -1          1.88        -14.69        14.69 o
   3  -5  -1          1.88          2.83         7.35 o
  -3  -5   1          1.88         -3.96         8.48 o
  -3  -5   1          1.88          2.83         8.48 o
   3  -5  -1          1.88         -1.13         5.65 o
  -3  -5   1          1.88          1.13         6.78 o
  -3   5   1          1.88          1.13        15.26 o
  -3   5   1          1.88         16.39        19.78 o
   3   5  -1          1.88         -0.57         7.91 o
  -3   5   1          1.88          7.35        14.69 o
   3   5  -1          1.88         -3.96         6.22 o
   3   5  -1          1.88          0.57         3.96 o
  -3   5   1          1.88          3.39        10.74 o
  -3   5   1          1.88         -8.48         8.48 o
   3   5  -1          1.88          4.52         7.91 o
  -2  -5   1         57.54         74.03        16.39 o
  -2  -5   1         57.54         80.25        23.17 o
   2  -5  -1         57.54         55.95        15.26 o
   2  -5  -1         57.54         81.94        15.26 o
   2  -5  -1         57.54         38.99        24.87 o
  -2  -5   1         57.54         58.77        19.21 o
   2  -5  -1         57.54         53.12        15.82 o
  -2   5   1         57.54         62.73        17.52 o
   2   5  -1         57.54         23.17        10.17 o
   2   5  -1         57.54         85.33        13.00 o
   2   5  -1         57.54         68.38        19.78 o
   2   5  -1         57.54         46.91        11.30 o
   2   5  -1         57.54         62.73        17.52 o
  -2   5   1         57.54         51.99        23.74 o
  -2   5   1         57.54         42.38        17.52 o
  -2   5   1         57.54         54.25        24.30 o
  -2   5   1         57.54         39.56        18.08 o
  -1  -5   1       1305.45       1366.38        90.60 o
  -1  -5   1       1305.45       1361.28        82.67 o
   1  -5  -1       1305.45       1295.59       105.89 o
   1  -5  -1       1305.45       1535.12        80.97 o
  -1  -5   1       1305.45       1386.19        84.94 o
  -1  -5   1       1305.45       1433.19        84.94 o
  -1  -5   1       1305.45       1358.45        90.03 o
   1  -5  -1       1305.45       1399.22        86.64 o
  -1   5   1       1305.45       1455.84       109.29 o
  -1   5   1       1305.45       1246.33       101.93 o
  -1   5   1       1305.45       1312.58        88.34 o
  -1   5   1       1305.45       1426.96        92.87 o
   1   5  -1       1305.45       1394.12        77.58 o
   1   5  -1       1305.45       1255.96        82.11 o
   1   5  -1       1305.45       1361.28        87.77 o
   1   5  -1       1305.45       1258.79        82.11 o
  -1   5   1       1305.45       1280.87        87.20 o
   1   5  -1       1305.45       1449.05        81.54 o
  -1   5   1       1305.45       1423.57        92.87 o
   0  -5  -1         94.04         90.99        23.74 o
   0  -5  -1         94.04         98.90        23.74 o
   0  -5   1         94.04         41.26        15.82 o
   0  -5   1         94.04        157.68        31.65 o
   0  -5   1         94.04        114.73        26.00 o
   0  -5  -1         94.04        154.86        33.34 o
   0  -5  -1         94.04        120.38        22.61 o
   0  -5   1         94.04        100.60        25.43 o
   0  -5   1         94.04        102.30        20.91 o
   0  -5  -1         94.04         96.08        22.61 o
   0   5   1         94.04         72.34        20.35 o
   0   5   1         94.04        101.16        22.61 o
   0   5   1         94.04        124.90        24.30 o
   0   5  -1         94.04        113.60        26.00 o
   0   5   1         94.04        100.60        20.91 o
   0   5  -1         94.04         93.25        22.04 o
   0   5   1         94.04        154.29        29.39 o
   0   5  -1         94.04         89.86        23.17 o
   0   5   1         94.04         76.30        18.09 o
   0   5  -1         94.04        150.33        28.26 o
   0   5  -1         94.04        118.69        24.30 o
  -1  -5  -1          5.29          9.61         9.61 o
   1  -5   1          5.29          5.09         8.48 o
   1  -5   1          5.29          9.61        12.43 o
  -1  -5  -1          5.29         18.08        10.74 o
  -1  -5  -1          5.29         38.99        16.39 o
   1  -5   1          5.29         25.99        10.74 o
  -1  -5  -1          5.29         27.69        13.00 o
  -1   5  -1          5.29         16.95        15.26 o
  -1   5  -1          5.29          8.48         9.04 o
   1   5   1          5.29         10.17         7.91 o
  -1   5  -1          5.29          2.26        11.30 o
   1   5   1          5.29         14.69         9.04 o
  -1   5  -1          5.29         -8.48         8.48 o
   1   5   1          5.29         18.08         9.61 o
  -1   5  -1          5.29          3.39        10.74 o
   1   5   1          5.29         18.65         7.91 o
   1   5   1          5.29         26.56        10.17 o
  -1   5  -1          5.29         22.04        11.87 o
  -2  -5  -1       3075.17       3357.81       178.22 o
   2  -5   1       3075.17       3514.46       169.14 o
   2  -5   1       3075.17       3667.71       231.57 o
   2  -5   1       3075.17       3499.14       172.54 o
   2  -5   1       3075.17       3580.87       172.54 o
  -2  -5  -1       3075.17       3627.41       185.03 o
  -2  -5  -1       3075.17       3485.52       176.52 o
  -2   5  -1       3075.17       3117.72       220.22 o
  -2   5  -1       3075.17       3520.71       185.03 o
   2   5   1       3075.17       3776.12       190.14 o
   2   5   1       3075.17       3375.41       170.27 o
  -2   5  -1       3075.17       3274.38       196.95 o
   2   5   1       3075.17       3454.87       170.84 o
   2   5   1       3075.17       3574.63       174.25 o
   2   5   1       3075.17       3415.70       183.90 o
  -2   5  -1       3075.17       3238.62       191.84 o
  -2   5  -1       3075.17       3350.43       182.76 o
   3  -5   1          0.26         10.74        20.91 o
   3  -5   1          0.26          0.00         7.35 o
   3  -5   1          0.26          0.57         6.22 o
  -3  -5  -1          0.26         -5.09         7.91 o
  -3  -5  -1          0.26          4.52         9.04 o
  -3  -5  -1          0.26         -4.52         8.48 o
   3   5   1          0.26          2.26         3.96 o
  -3   5  -1          0.26         -0.57        13.00 o
  -3   5  -1          0.26         -2.26        10.17 o
  -3   5  -1          0.26          0.00         7.91 o
   3   5   1          0.26         -4.52         6.78 o
  -3   5  -1          0.26          2.26        15.26 o
   3   5   1          0.26          0.00         6.78 o
  -3   5  -1          0.26          2.26        16.39 o
   3   5   1          0.26          1.13         7.91 o
   4  -5   1          0.17          1.70         9.61 o
  -4  -5  -1          0.17         -1.13        10.17 o
  -4  -5  -1          0.17         -8.48         8.48 o
   4  -5   1          0.17          1.70        21.47 o
  -4   5  -1          0.17         -1.13        18.08 o
   4   5   1          0.17         -1.13         8.48 o
  -4   5  -1          0.17          2.83        20.34 o
  -4   5  -1          0.17         19.21        12.43 o
  -4   5  -1          0.17          3.96        15.26 o
   4   5   1          0.17         10.74        11.87 o
   5  -5   1         12.00          2.83        11.87 o
  -5  -5  -1         12.00          0.00        11.30 o
   5  -5   1         12.00         -6.78        28.82 o
  -5  -5  -1         12.00        -11.87        11.87 o
  -5   5  -1         12.00         13.56        29.38 o
   5   5   1         12.00         14.69        13.56 o
   5   5   1         12.00         -2.26        16.95 o
  -5   5  -1         12.00         18.65        20.34 o
  -5   5  -1         12.00         29.38        32.77 o
  -6  -5  -1          0.92         -2.83        17.52 o
   6  -5   1          0.92          7.91        33.34 o
  -6  -5  -1          0.92        -11.30        11.87 o
   6  -5   1          0.92        -10.17        10.17 o
  -6   5  -1          0.92        -18.65        30.51 o
  -6   5  -1          0.92        -29.38        35.03 o
  -6   5  -1          0.92        -11.30        22.60 o
   6   5   1          0.92          7.91        11.30 o
  -7  -5  -1         25.88         41.25        20.34 o
   7  -5   1         25.88          5.09        18.65 o
   7  -5   1         25.88         33.91        23.73 o
  -7  -5  -1         25.88         46.90        31.08 o
  -7   5  -1         25.88         -4.52        41.25 o
   7  -6  -1          1.66         11.30        18.08 o
  -7  -6   1          1.66         16.39        26.56 o
  -6  -6   1         24.12         22.04        19.78 o
  -6  -6   1         24.12          0.57        16.39 o
   6  -6  -1         24.12         24.86        19.78 o
   6   6  -1         24.12         -1.13        13.56 o
  -6   6   1         24.12         -7.35        27.69 o
  -6   6   1         24.12         37.86        44.64 o
   5  -6  -1          1.91          0.57        40.69 o
  -5  -6   1          1.91         13.00        15.26 o
  -5  -6   1          1.91        -10.17        15.82 o
   5  -6  -1          1.91         -1.70         9.61 o
  -5   6   1          1.91         23.17        32.77 o
  -5   6   1          1.91         29.38        35.60 o
  -5   6   1          1.91        -19.78        27.12 o
   5   6  -1          1.91          3.96        13.00 o
   4  -6  -1        271.72        192.75        62.18 o
  -4  -6   1        271.72        250.97        42.96 o
   4  -6  -1        271.72        279.79        38.44 o
  -4  -6   1        271.72        273.57        44.65 o
   4   6  -1        271.72        217.05        32.78 o
  -4   6   1        271.72        308.62        65.57 o
  -4   6   1        271.72        203.49        49.74 o
  -4   6   1        271.72        278.10        65.00 o
   3  -6  -1         52.70         36.17        14.69 o
  -3  -6   1         52.70         64.42        17.52 o
   3  -6  -1         52.70         58.21        38.99 o
  -3  -6   1         52.70         74.59        26.00 o
   3  -6  -1         52.70         58.21        15.26 o
  -3  -6   1         52.70         24.30        14.69 o
  -3   6   1         52.70         55.95        25.43 o
  -3   6   1         52.70         63.86        21.47 o
  -3   6   1         52.70         75.16        32.21 o
  -3   6   1         52.70         20.34        29.39 o
   3   6  -1         52.70         42.95        12.43 o
   3   6  -1         52.70         49.16        18.08 o
  -3   6   1         52.70          3.96        14.69 o
   3   6  -1         52.70         60.47        13.56 o
   3   6  -1         52.70         53.12        18.08 o
  -2  -6   1        113.28        131.12        28.26 o
  -2  -6   1        113.28         96.64        22.04 o
   2  -6  -1        113.28         81.38        18.65 o
   2  -6  -1        113.28        116.99        22.04 o
  -2  -6   1        113.28         73.47        26.00 o
   2  -6  -1        113.28        100.60        22.61 o
   2  -6  -1        113.28        124.34        43.52 o
  -2   6   1        113.28        113.03        28.82 o
  -2   6   1        113.28        130.55        29.95 o
  -2   6   1        113.28        152.03        33.91 o
   2   6  -1        113.28        161.07        27.69 o
   2   6  -1        113.28        119.25        17.52 o
   2   6  -1        113.28        102.29        23.74 o
  -2   6   1        113.28        113.03        39.00 o
   2   6  -1        113.28         95.51        18.65 o
   2   6  -1        113.28         95.51        28.26 o
  -2   6   1        113.28        174.63        37.87 o
  -1  -6   1        347.05        427.97        49.75 o
  -1  -6   1        347.05        514.46        62.19 o
  -1  -6   1        347.05        436.45        51.45 o
  -1  -6   1        347.05        308.11        37.88 o
   1  -6  -1        347.05        293.98        42.97 o
   1  -6  -1        347.05        341.47        40.14 o
   1  -6  -1        347.05        365.78        61.62 o
   1   6  -1        347.05        322.25        41.27 o
  -1   6   1        347.05        316.03        45.79 o
  -1   6   1        347.05        316.03        56.53 o
   1   6  -1        347.05        359.56        46.92 o
  -1   6   1        347.05        468.67        58.23 o
  -1   6   1        347.05        322.81        47.49 o
   1   6  -1        347.05        405.35        33.92 o
   1   6  -1        347.05        311.51        37.31 o
  -1   6   1        347.05        408.74        52.01 o
  -1   6   1        347.05        409.31        61.62 o
   0  -6  -1         24.08         13.00        16.95 o
   0  -6  -1         24.08         16.39        12.43 o
   0  -6  -1         24.08         19.78        14.69 o
   0  -6   1         24.08         12.43        13.56 o
   0  -6   1         24.08         13.56        14.13 o
   0  -6   1         24.08         36.73        14.69 o
   0   6   1         24.08         45.77        18.08 o
   0   6   1         24.08         10.17        11.87 o
   0   6  -1         24.08         27.12        15.26 o
   0   6   1         24.08         21.47        13.56 o
   0   6   1         24.08         13.56        14.13 o
   0   6  -1         24.08         16.95        12.43 o
   0   6   1         24.08         27.12        14.69 o
   0   6  -1         24.08        -10.74        10.74 o
   0   6  -1         24.08         11.30        11.87 o
   0   6  -1         24.08         14.13        11.30 o
   1  -6   1         27.74         29.95        12.43 o
  -1  -6  -1         27.74         10.74        17.52 o
  -1  -6  -1         27.74         50.86        18.08 o
   1  -6   1         27.74         24.30        15.82 o
   1  -6   1         27.74          3.96        18.08 o
  -1   6  -1         27.74         42.95        18.65 o
   1   6   1         27.74         41.25        17.52 o
   1   6   1         27.74         28.82        11.87 o
   1   6   1         27.74         47.47        13.00 o
   1   6   1         27.74         23.17        11.30 o
  -1   6  -1         27.74         27.69        22.04 o
  -1   6  -1         27.74         20.91        16.39 o
  -1   6  -1         27.74         19.21        15.82 o
   1   6   1         27.74         38.99        15.82 o
  -1   6  -1         27.74         27.69        16.39 o
  -1   6  -1         27.74         29.95        16.39 o
   2  -6   1         76.57        102.29        22.61 o
  -2  -6  -1         76.57        135.63        32.78 o
   2  -6   1         76.57        118.11        41.25 o
  -2  -6  -1         76.57        142.98        29.39 o
   2  -6   1         76.57         93.25        19.78 o
   2  -6   1         76.57        100.59        22.04 o
  -2  -6  -1         76.57        101.16        24.87 o
  -2   6  -1         76.57         90.99        27.13 o
  -2   6  -1         76.57        168.97        32.78 o
   2   6   1         76.57         63.29        20.34 o
  -2   6  -1         76.57         80.25        32.78 o
   2   6   1         76.57         85.34        18.65 o
  -2   6  -1         76.57         64.43        26.00 o
   2   6   1         76.57        115.29        24.87 o
  -2   6  -1         76.57         85.34        26.56 o
   2   6   1         76.57         71.77        26.56 o
   2   6   1         76.57        116.42        18.65 o
   3  -6   1        289.06        317.11        76.31 o
   3  -6   1        289.06        363.47        44.09 o
   3  -6   1        289.06        351.60        36.18 o
  -3  -6  -1        289.06        274.72        45.79 o
  -3  -6  -1        289.06        245.33        41.83 o
  -3   6  -1        289.06        255.50        43.53 o
   3   6   1        289.06        304.68        44.09 o
   3   6   1        289.06        289.42        32.79 o
   3   6   1        289.06        256.63        36.18 o
  -3   6  -1        289.06        365.73        62.18 o
  -3   6  -1        289.06        448.82        63.31 o
  -3   6  -1        289.06        361.20        71.79 o
   3   6   1        289.06        353.29        33.35 o
  -3   6  -1        289.06        305.81        44.09 o
   4  -6   1        470.00        414.97        87.63 o
  -4  -6  -1        470.00        539.91        66.15 o
   4  -6   1        470.00        606.06        58.80 o
  -4  -6  -1        470.00        512.21        63.88 o
  -4   6  -1        470.00        628.10        79.15 o
   4   6   1        470.00        461.89        52.01 o
   4   6   1        470.00        438.15        37.88 o
   4   6   1        470.00        513.34        46.36 o
  -4   6  -1        470.00        344.30        70.67 o
  -4   6  -1        470.00        612.84        88.76 o
  -5  -6  -1         23.51          6.78        15.82 o
   5  -6   1         23.51         18.08        14.69 o
  -5  -6  -1         23.51         19.78        18.65 o
   5  -6   1         23.51        -11.30        28.82 o
  -5   6  -1         23.51         24.30        32.21 o
   5   6   1         23.51         24.86        14.13 o
  -5   6  -1         23.51          5.65        24.30 o
  -5   6  -1         23.51         20.34        36.17 o
  -6  -6  -1          2.34          7.91        17.52 o
  -6  -6  -1          2.34          7.91        20.91 o
   6  -6   1          2.34         10.17        16.95 o
  -6   6  -1          2.34        -16.39        27.12 o
   6   6   1          2.34          2.83        13.56 o
  -6   6  -1          2.34          6.78        35.60 o
  -7  -6  -1         26.29          2.83        23.17 o
   7  -6   1         26.29         31.65        22.60 o
   7  -7  -1        170.74        242.45        46.91 o
  -7  -7   1        170.74        173.50        45.78 o
  -6  -7   1         10.22          6.22        23.17 o
  -6  -7   1         10.22         -3.39        16.95 o
   6  -7  -1         10.22         -5.09        14.13 o
  -6   7   1         10.22         10.17        37.30 o
   6   7  -1         10.22         18.08        16.39 o
   5  -7  -1          1.45         28.82        43.51 o
   5  -7  -1          1.45          0.57        13.56 o
  -5  -7   1          1.45         15.26        19.21 o
  -5  -7   1          1.45         12.43        22.04 o
  -5   7   1          1.45          1.13        28.25 o
   5   7  -1          1.45         22.04        16.39 o
  -5   7   1          1.45        -13.56        24.30 o
  -5   7   1          1.45         11.30        32.77 o
  -4  -7   1        141.20        142.98        35.04 o
   4  -7  -1        141.20        146.38        58.78 o
   4  -7  -1        141.20        137.33        29.39 o
  -4  -7   1        141.20        161.63        41.82 o
   4   7  -1        141.20        182.55        32.78 o
  -4   7   1        141.20        159.37        49.73 o
  -4   7   1        141.20        147.51        53.69 o
  -4   7   1        141.20        141.85        42.95 o
  -3  -7   1        162.53        159.38        39.56 o
  -3  -7   1        162.53        140.16        34.48 o
   3  -7  -1        162.53        205.72        35.04 o
   3  -7  -1        162.53        181.99        23.17 o
   3  -7  -1        162.53        188.77        59.91 o
  -3   7   1        162.53        171.81        48.04 o
  -3   7   1        162.53        232.29        62.17 o
   3   7  -1        162.53        135.08        22.04 o
  -3   7   1        162.53        295.59        57.08 o
   3   7  -1        162.53        114.73        26.56 o
  -2  -7   1        133.00        126.03        29.39 o
  -2  -7   1        133.00        166.16        43.52 o
   2  -7  -1        133.00         91.56        40.13 o
   2  -7  -1        133.00        109.64        24.87 o
   2   7  -1        133.00        139.60        19.78 o
   2   7  -1        133.00        128.86        24.30 o
   2   7  -1        133.00        110.77        29.95 o
  -2   7   1        133.00        127.73        41.26 o
  -2   7   1        133.00        147.51        37.87 o
  -2   7   1        133.00        140.73        32.78 o
  -2   7   1        133.00        112.47        31.65 o
  -2   7   1        133.00        162.20        41.82 o
   1  -7  -1          6.63          9.61        13.00 o
   1  -7  -1          6.63          1.70        20.91 o
  -1  -7   1          6.63         34.47        23.17 o
  -1  -7   1          6.63         -0.57        11.30 o
   1  -7  -1          6.63          2.83         7.35 o
  -1   7   1          6.63         -1.70        14.69 o
   1   7  -1          6.63         -5.09         9.04 o
   1   7  -1          6.63         11.87        11.30 o
   1   7  -1          6.63         20.91        15.82 o
   1   7  -1          6.63         -2.26         6.22 o
  -1   7   1          6.63          4.52        18.08 o
   1   7  -1          6.63          7.91        10.17 o
  -1   7   1          6.63         -0.57        13.00 o
  -1   7   1          6.63         23.17        16.95 o
   0  -7  -1         37.46          5.65        11.87 o
   0  -7   1         37.46         34.47        14.69 o
   0  -7   1         37.46         34.47        22.04 o
   0  -7   1         37.46         36.73        20.91 o
   0  -7  -1         37.46         42.38        24.30 o
   0   7  -1         37.46          8.48        14.13 o
   0   7  -1         37.46         59.90        24.86 o
   0   7  -1         37.46         66.68        25.43 o
   0   7  -1         37.46         41.25        16.39 o
   0   7   1         37.46         14.13        17.52 o
   0   7   1         37.46         23.17        16.39 o
   0   7   1         37.46         47.47        21.47 o
   0   7   1         37.46         70.64        25.43 o
   0   7   1         37.46         29.95        15.82 o
   0   7  -1         37.46         37.86        20.91 o
  -1  -7  -1        223.47        262.83        41.83 o
   1  -7   1        223.47        315.96        41.26 o
  -1  -7  -1        223.47        237.40        48.61 o
   1  -7   1        223.47        217.61        52.57 o
   1  -7   1        223.47        170.70        33.35 o
  -1   7  -1        223.47        173.53        35.04 o
   1   7   1        223.47        221.57        30.52 o
  -1   7  -1        223.47        364.01        54.26 o
  -1   7  -1        223.47        220.44        50.31 o
   1   7   1        223.47        226.09        32.78 o
   1   7   1        223.47        263.40        39.57 o
  -1   7  -1        223.47        310.31        53.70 o
   1   7   1        223.47        226.66        32.78 o
   1   7   1        223.47        259.44        44.65 o
   2  -7   1        239.04        321.62        41.26 o
   2  -7   1        239.04        292.22        62.18 o
  -2  -7  -1        239.04        493.45        66.13 o
  -2  -7  -1        239.04        224.40        39.57 o
   2   7   1        239.04        246.44        33.35 o
  -2   7  -1        239.04        180.87        42.96 o
  -2   7  -1        239.04        141.87        43.52 o
  -2   7  -1        239.04        171.83        38.44 o
   2   7   1        239.04        305.79        31.65 o
   2   7   1        239.04        269.05        42.39 o
  -2   7  -1        239.04        260.01        48.61 o
  -2   7  -1        239.04        237.96        42.96 o
  -3  -7  -1         41.39        106.24        32.78 o
  -3  -7  -1         41.39         58.77        22.04 o
   3  -7   1         41.39          1.70        31.65 o
   3  -7   1         41.39         63.29        20.34 o
   3  -7   1         41.39         41.82        12.43 o
  -3   7  -1         41.39         58.21        25.99 o
   3   7   1         41.39         41.82        19.78 o
  -3   7  -1         41.39         68.38        36.73 o
   3   7   1         41.39         27.69        11.87 o
  -3   7  -1         41.39         38.43        27.69 o
  -4  -7  -1         12.01         31.08        25.43 o
  -4  -7  -1         12.01         -1.13        16.39 o
   4  -7   1         12.01         20.34        16.39 o
   4  -7   1         12.01         26.56        35.04 o
  -4   7  -1         12.01         17.52        30.51 o
   4   7   1         12.01          8.48        12.43 o
  -4   7  -1         12.01          7.91        23.73 o
  -4   7  -1         12.01          0.57        23.17 o
  -5  -7  -1         40.58         55.38        27.69 o
   5  -7   1         40.58         35.60        19.78 o
   5  -7   1         40.58         -9.61        34.47 o
  -5  -7  -1         40.58         31.65        19.78 o
   5   7   1         40.58         25.43        15.26 o
  -5   7  -1         40.58         58.77        45.77 o
  -5   7  -1         40.58         76.85        41.25 o
  -5   7  -1         40.58         28.82        30.52 o
  -6  -7  -1        145.68        129.42        40.69 o
   6  -7   1        145.68        161.07        35.60 o
  -6  -7  -1        145.68        165.02        42.39 o
  -6   7  -1        145.68        135.63        62.73 o
   6   7   1        145.68        224.93        39.56 o
   7  -7   1        243.39        105.12        36.74 o
  -7  -7  -1        243.39        240.20        56.52 o
   6  -8  -1        154.61         83.08        28.82 o
  -6  -8   1        154.61        172.37        44.65 o
  -5  -8   1        112.69         42.38        26.00 o
   5  -8  -1        112.69        153.15        33.34 o
  -5  -8   1        112.69        123.76        41.25 o
   5   8  -1        112.69         73.47        26.00 o
  -5   8   1        112.69         26.56        39.56 o
   4  -8  -1         36.67         36.73        40.12 o
  -4  -8   1         36.67         -2.83        25.43 o
   4  -8  -1         36.67         47.47        24.30 o
  -4  -8   1         36.67         15.82        19.78 o
  -4   8   1         36.67          6.22        31.65 o
  -4   8   1         36.67         31.65        37.86 o
   4   8  -1         36.67         32.78        19.78 o
  -4   8   1         36.67         11.30        31.08 o
   3  -8  -1          8.01         30.51        37.30 o
  -3  -8   1          8.01         -0.57        13.00 o
  -3  -8   1          8.01         15.82        25.43 o
   3  -8  -1          8.01          6.22        14.13 o
  -3   8   1          8.01          7.35        27.12 o
  -3   8   1          8.01        -15.26        24.86 o
   3   8  -1          8.01          1.13        14.69 o
  -3   8   1          8.01          2.26        22.04 o
  -2  -8   1         96.48         83.07        26.00 o
   2  -8  -1         96.48         93.81        23.74 o
  -2  -8   1         96.48         59.34        29.95 o
   2  -8  -1         96.48        145.24        53.12 o
  -2   8   1         96.48        161.06        44.65 o
   2   8  -1         96.48         92.68        22.61 o
  -2   8   1         96.48         31.08        26.00 o
   2   8  -1         96.48         57.08        15.26 o
   2   8  -1         96.48         55.95        23.74 o
  -2   8   1         96.48         47.47        33.91 o
  -2   8   1         96.48         40.12        26.56 o
   1  -8  -1        316.80        325.03        45.79 o
  -1  -8   1        316.80        370.82        61.05 o
   1  -8  -1        316.80        340.29        63.31 o
  -1  -8   1        316.80        404.73        55.40 o
   1   8  -1        316.80        378.73        57.66 o
  -1   8   1        316.80        340.86        52.57 o
   1   8  -1        316.80        307.51        39.00 o
  -1   8   1        316.80        380.99        57.09 o
   1   8  -1        316.80        371.38        50.87 o
   1   8  -1        316.80        299.03        42.40 o
  -1   8   1        316.80        174.10        46.92 o
  -1   8   1        316.80        308.07        56.53 o
   0  -8   1         31.02         18.65        16.39 o
   0  -8   1         31.02         31.65        23.73 o
   0  -8  -1         31.02         28.82        27.12 o
   0  -8  -1         31.02         61.03        21.47 o
   0  -8   1         31.02         16.95        26.56 o
   0   8   1         31.02          7.91        21.47 o
   0   8   1         31.02         44.08        24.30 o
   0   8  -1         31.02         23.17        14.69 o
   0   8  -1         31.02         14.13        19.21 o
   0   8  -1         31.02         31.08        22.04 o
   0   8  -1         31.02          3.96        21.47 o
   0   8   1         31.02         38.99        18.08 o
   0   8   1         31.02         27.12        22.60 o
   0   8   1         31.02         38.99        21.47 o
   0   8  -1         31.02         19.21        18.08 o
  -1  -8  -1        250.44        210.26        48.04 o
   1  -8   1        250.44        248.13        40.13 o
  -1  -8  -1        250.44        238.53        42.39 o
   1  -8   1        250.44        227.79        56.52 o
   1   8   1        250.44        279.22        39.57 o
  -1   8  -1        250.44        232.87        44.09 o
  -1   8  -1        250.44        306.92        55.96 o
   1   8   1        250.44        293.92        44.65 o
  -1   8  -1        250.44        162.79        39.57 o
   1   8   1        250.44        163.35        31.65 o
  -1   8  -1        250.44        206.87        52.00 o
   1   8   1        250.44        313.14        51.44 o
   2  -8   1         59.11         26.00        16.39 o
  -2  -8  -1         59.11         56.51        21.47 o
   2  -8   1         59.11         71.20        41.82 o
  -2  -8  -1         59.11         59.90        30.52 o
  -2   8  -1         59.11        102.85        36.17 o
  -2   8  -1         59.11         38.43        30.52 o
  -2   8  -1         59.11         57.08        28.82 o
   2   8   1         59.11         43.51        16.95 o
   2   8   1         59.11         37.86        22.04 o
  -2   8  -1         59.11         93.24        35.60 o
   2   8   1         59.11         64.42        15.82 o
  -3  -8  -1          1.68         13.00        23.17 o
   3  -8   1          1.68         12.43        37.30 o
   3  -8   1          1.68          0.00        11.87 o
  -3  -8  -1          1.68         -0.57        13.00 o
  -3   8  -1          1.68          1.13        27.12 o
  -3   8  -1          1.68         -4.52        20.91 o
   3   8   1          1.68         -1.70        11.87 o
  -3   8  -1          1.68         30.51        24.30 o
   4  -8   1        126.65        176.32        65.56 o
  -4  -8  -1        126.65        141.85        38.99 o
   4  -8   1        126.65        139.59        32.78 o
  -4  -8  -1        126.65        184.80        49.17 o
  -4   8  -1        126.65         71.77        37.86 o
  -4   8  -1        126.65        168.41        56.51 o
  -4   8  -1        126.65         89.86        55.38 o
   4   8   1        126.65         96.07        27.69 o
   5  -8   1        398.38        407.55        54.27 o
  -5  -8  -1        398.38        283.20        56.53 o
  -5  -8  -1        398.38        519.48        76.88 o
  -5   8  -1        398.38        494.61        96.66 o
   5   8   1        398.38        378.16        52.57 o
  -6  -8  -1        191.71        122.07        42.39 o
   6  -8   1        191.72        187.63        40.69 o
  -5  -9   1         19.29         -0.57        22.60 o
   5  -9  -1         19.29         11.87        20.91 o
  -4  -9   1          2.14         -6.78        19.21 o
  -4  -9   1          2.14        -16.95        32.21 o
   4  -9  -1          2.14          7.35        19.78 o
  -4   9   1          2.14         16.95        34.47 o
  -4   9   1          2.14         -0.57        38.43 o
   4   9  -1          2.14        -15.82        15.82 o
  -3  -9   1          7.38         -7.35        29.95 o
   3  -9  -1          7.38          3.96        14.13 o
  -3  -9   1          7.38         -4.52        13.56 o
   3  -9  -1          7.38         90.41        52.55 o
  -3   9   1          7.38         15.26        34.47 o
  -3   9   1          7.38         55.38        32.21 o
  -3   9   1          7.38        -11.30        23.73 o
   3   9  -1          7.38         10.74        18.08 o
  -2  -9   1         13.88          9.04        24.30 o
   2  -9  -1         13.88         59.90        42.38 o
   2  -9  -1         13.88         23.73        15.82 o
  -2  -9   1         13.88         24.30        19.78 o
  -2   9   1         13.88          4.52        29.38 o
  -2   9   1         13.88          5.65        24.86 o
  -2   9   1         13.88         30.51        28.25 o
   2   9  -1         13.88         21.47        15.26 o
   2   9  -1         13.88          7.91        23.17 o
  -2   9   1         13.88         22.60        31.08 o
  -1  -9   1        170.34        224.37        54.82 o
  -1  -9   1        170.34        103.99        32.21 o
   1  -9  -1        170.34        168.42        36.17 o
   1   9  -1        170.34        169.55        44.08 o
  -1   9   1        170.34        226.07        55.39 o
   1   9  -1        170.34        145.25        35.61 o
  -1   9   1        170.34        192.72        43.52 o
   1   9  -1        170.34        104.56        26.56 o
  -1   9   1        170.34        194.42        49.73 o
  -1   9   1        170.34        136.21        41.26 o
   0  -9   1         65.70         56.51        23.73 o
   0  -9  -1         65.70         63.29        23.17 o
   0  -9   1         65.70          8.48        31.65 o
   0  -9  -1         65.70        -20.91        24.87 o
   0   9  -1         65.70         63.29        24.30 o
   0   9   1         65.70         54.25        24.87 o
   0   9   1         65.70         64.42        31.65 o
   0   9  -1         65.70         98.90        36.73 o
   0   9   1         65.70         28.82        28.26 o
   0   9  -1         65.70         10.74        28.82 o
  -1  -9  -1        104.41        121.50        43.52 o
   1  -9   1        104.41        116.42        30.52 o
  -1  -9  -1        104.41        149.76        36.17 o
   1  -9   1        104.41         81.38        41.25 o
  -1   9  -1        104.41        152.02        44.65 o
   1   9   1        104.41        183.10        45.78 o
   1   9   1        104.41        117.55        32.21 o
  -1   9  -1        104.41        109.07        38.99 o
  -1   9  -1        104.41        132.24        40.69 o
   1   9   1        104.41         90.42        24.87 o
  -1   9  -1        104.41        116.42        35.60 o
   2  -9   1        189.44        139.60        31.08 o
   2  -9   1        189.44        134.51        55.95 o
  -2  -9  -1        189.44        199.51        41.82 o
  -2  -9  -1        189.44        161.08        46.91 o
  -2   9  -1        189.44        211.94        54.82 o
  -2   9  -1        189.44        159.95        44.08 o
   2   9   1        189.44        145.25        39.56 o
   2   9   1        189.44        165.03        32.22 o
  -2   9  -1        189.44        283.15        70.08 o
  -2   9  -1        189.44        135.64        43.52 o
  -3  -9  -1         45.53        -12.43        28.82 o
   3  -9   1         45.53         12.43        38.43 o
   3  -9   1         45.53         45.21        22.04 o
  -3  -9  -1         45.53         44.64        23.17 o
  -3   9  -1         45.53         32.21        33.34 o
  -3   9  -1         45.53         50.86        49.16 o
  -3   9  -1         45.53         10.17        25.99 o
   3   9   1         45.53         24.86        22.60 o
   4  -9   1         17.82         54.25        24.86 o
  -4  -9  -1         17.82          3.39        20.34 o
  -4  -9  -1         17.82        -24.30        31.64 o
  -4   9  -1         17.82         -1.13        32.21 o
  -4   9  -1         17.82         43.51        36.73 o
   4   9   1         17.82          6.22        18.65 o
   5  -9   1         55.46         38.43        23.73 o
  -5  -9  -1         55.45          5.65        25.99 o
   5 -10  -1        109.86        114.16        35.04 o
  -5 -10   1        109.86        137.89        44.64 o
   4 -10  -1        192.19        141.86        37.87 o
  -4 -10   1        192.19        101.73        33.34 o
  -4 -10   1        192.19        189.89        64.99 o
  -4  10   1        192.19         55.39        51.99 o
  -3 -10   1          0.09         -3.39        30.51 o
   3 -10  -1          0.09        -14.13        15.82 o
  -3 -10   1          0.09         -0.57        14.69 o
  -3  10   1          0.09         19.21        29.95 o
  -3  10   1          0.09        -11.30        40.69 o
   2 -10  -1          8.99         16.39        15.82 o
  -2 -10   1          8.99         -9.04        16.95 o
  -2 -10   1          8.99          7.35        35.04 o
  -2  10   1          8.99         15.26        33.91 o
  -2  10   1          8.99         13.56        31.64 o
  -2  10   1          8.99         14.13        28.82 o
   2  10  -1          8.99         -1.70        14.13 o
   1 -10  -1         34.10         28.82        22.04 o
  -1 -10   1         34.10         46.90        23.17 o
   1  10  -1         34.10         26.56        20.34 o
   1  10  -1         34.10         26.56        30.52 o
  -1  10   1         34.10         39.56        25.99 o
  -1  10   1         34.10         44.08        26.56 o
   0 -10   1         22.63         10.74        19.21 o
   0 -10  -1         22.62          6.22        17.52 o
   0  10  -1         22.63         24.30        29.95 o
   0  10  -1         22.63         18.08        21.47 o
   0  10   1         22.62          7.35        28.82 o
   0  10   1         22.62         16.39        27.12 o
   0  10   1         22.62         22.60        20.91 o
   0  10  -1         22.63        -22.60        22.60 o
   1 -10   1        179.39        136.21        33.91 o
  -1 -10  -1        179.39        109.08        33.34 o
  -1  10  -1        179.39        182.55        46.91 o
   1  10   1        179.39        242.46        58.78 o
   1  10   1        179.39        154.86        39.56 o
   1  10   1        179.39        177.46        37.30 o
  -1  10  -1        179.39        243.02        52.00 o
   2 -10   1        198.05        279.20        46.34 o
  -2 -10  -1        198.05        143.55        52.56 o
  -2 -10  -1        198.05        126.03        35.61 o
   2 -10   1        198.05        237.37        70.08 o
   2  10   1        198.05        169.55        35.04 o
  -2  10  -1        198.05        159.94        58.78 o
  -2  10  -1        198.05        172.38        49.17 o
   2  10   1        198.05        163.90        45.21 o
  -2  10  -1        198.05        242.46        59.91 o
   3 -10   1         52.38         57.08        51.42 o
  -3 -10  -1         52.38         -3.96        16.95 o
  -3 -10  -1         52.38         50.86        38.43 o
   3 -10   1         52.38         68.94        27.69 o
  -3  10  -1         52.38         48.03        38.43 o
  -3  10  -1         52.38         27.12        45.77 o
   4 -10   1         37.74         31.65        25.43 o
  -4 -10  -1         37.74         40.69        27.12 o
  -4 -10  -1         37.74         -3.39        38.43 o
  -4  10  -1         37.74         25.99        42.38 o
   5 -10   1         78.83         77.99        31.08 o
  -5 -10  -1         78.83         59.90        31.08 o
  -3 -11   1         46.41         42.95        25.43 o
   3 -11  -1         46.41         22.60        23.73 o
  -3 -11   1         46.41         40.69        45.21 o
  -3  11   1         46.41         59.34        38.43 o
  -2 -11   1         94.13         75.16        32.78 o
   2 -11  -1         94.13        102.29        32.78 o
  -2  11   1         94.13         34.47        38.99 o
   2  11  -1         94.13         25.43        19.78 o
  -2  11   1         94.13         55.95        36.17 o
  -1 -11   1        138.19         68.95        31.08 o
   1 -11  -1        138.19        135.07        37.86 o
   1  11  -1        138.19        124.33        36.73 o
  -1  11   1        138.19        156.54        49.17 o
  -1  11   1        138.19        176.32        50.30 o
   0 -11  -1        282.49        214.21        46.91 o
   0 -11   1        282.49        188.21        42.96 o
   0  11   1        282.49        304.08        65.00 o
   0  11  -1        282.49        341.95        69.52 o
   0  11   1        282.49        210.26        48.04 o
   1 -11   1        430.47        443.74        64.44 o
  -1 -11  -1        430.47        537.57        75.18 o
  -1  11  -1        430.47        533.62        78.01 o
   1  11   1        430.47        449.96        72.35 o
  -1  11  -1        430.47        650.06        93.27 o
  -2 -11  -1         97.35         87.03        35.04 o
   2 -11   1         97.35         70.64        29.39 o
  -2  11  -1         97.35         93.25        40.69 o
   2  11   1         97.35         82.51        26.56 o
  -2  11  -1         97.35         33.91        38.43 o
  -3 -11  -1         29.28         39.56        46.34 o
  -3 -11  -1         29.28         35.60        25.43 o
   3 -11   1         29.28          6.22        18.08 o
  -3  11  -1         29.28         38.99        39.56 o
   2 -12  -1          0.75         -9.61        19.78 o
  -2 -12   1          0.75          7.35        22.60 o
  -2  12   1          0.75         32.21        33.34 o
  -1 -12   1        210.98        169.55        44.08 o
   1 -12  -1        210.98        202.33        48.04 o
   1  12  -1        210.98        226.07        56.52 o
  -1  12   1        210.98        151.46        51.43 o
   0 -12  -1        329.63        290.52        55.96 o
   0 -12   1        329.63        218.74        48.04 o
   0  12   1        329.63        334.61        70.09 o
   0  12  -1        329.63        321.04        67.26 o
   1 -12   1        248.91        231.16        50.30 o
  -1 -12  -1        248.91        142.43        44.08 o
   1  12   1        248.91        230.59        52.56 o
  -1  12  -1        248.91        202.34        59.34 o
   2 -12   1          0.87         -1.13        21.47 o
  -2 -12  -1          0.87          1.70        21.47 o
  -2  12  -1          0.87        -12.43        33.34 o
  -8   0   2         56.85        144.67        59.34 o
  -8   0   2         56.85         54.82        27.12 o
   8   0  -2         56.85         50.29        29.39 o
  -8   0   2         56.85         68.38        47.47 o
   8   0  -2         56.85         54.82        28.82 o
   6   0  -2       1112.26       1032.97        76.94 o
  -6   0   2       1112.26       1243.97       127.28 o
  -6   0   2       1112.26       1148.93       132.37 o
   6   0  -2       1112.26       1083.88        80.89 o
  -6   0   2       1112.26       1061.82        80.33 o
   6   0  -2       1112.26       1082.18       117.10 o
  -5   0  -1          0.00        -14.13        14.13 o
   5   0   1          0.00          3.39        19.21 o
  -5   0  -1          0.00         -4.52        14.69 o
   5   0   1          0.00          6.78        10.17 o
  -5   0  -1          0.00          0.57         9.04 o
   5   0   1          0.00          4.52        10.17 o
   5   0   1          0.00          3.96        15.82 o
  -4   0   2        263.27        317.13        54.83 o
   4   0  -2        263.27        231.77        30.53 o
  -4   0   2        263.27        258.34        30.53 o
   4   0  -2        263.27        262.30        44.66 o
   4   0  -2        263.27        254.38        52.57 o
  -4   0   2        263.27        345.96        50.88 o
  -4   0   2        263.27        308.65        36.18 o
  -4   0   2        263.27        237.99        49.75 o
   4   0  -2        263.27        322.78        37.31 o
  -2   0   2       4886.52       4429.02       256.02 o
  -2   0   2       4886.52       4757.21       229.10 o
   2   0  -2       4886.52       4699.93       192.44 o
  -2   0   2       4886.52       4597.41       255.44 o
   2   0  -2       4886.52       4322.49       226.81 o
   2   0  -2       4886.52       4500.62       254.87 o
  -2   0   2       4886.52       4593.40       227.95 o
   2   0  -2       4886.52       4650.68       206.76 o
  -2   0   2       4886.52       4699.36       207.91 o
   2   0  -2       4886.52       4820.21       230.82 o
   2   0  -2       4886.52       4791.57       258.88 o
  -2   0   2       4886.52       4697.07       223.94 o
   2   0   2       2171.33       2134.58       105.73 o
   2   0   2       2171.33       2147.08       100.05 o
  -2   0  -2       2171.33       2273.85       109.14 o
  -2   0  -2       2171.33       2179.48       118.24 o
  -2   0  -2       2171.33       2170.96       133.02 o
   2   0   2       2171.33       2156.18       134.16 o
   2   0   2       2171.33       2259.64       120.51 o
  -4   0  -2        335.97        314.90        27.70 o
   4   0   2        335.97        291.16        36.75 o
   4   0   2        335.97        225.58        42.97 o
  -4   0  -2        335.97        266.85        51.45 o
  -4   0  -2        335.97        348.82        50.32 o
   4   0   2        335.97        482.24        69.54 o
   4   0   2        335.97        269.11        35.05 o
  -4   0  -2        335.97        391.22        61.06 o
   5   0  -3          0.00         -1.13        10.17 o
   5   0  -3          0.00         -3.96        16.39 o
   5   0  -3          0.00         -4.52        14.69 o
  -5   0   3          0.00         10.17        11.87 o
   5   0  -3          0.00         -5.65         7.35 o
  -5   0   3          0.00        -16.95        15.82 o
  -5   0   3          0.00        -12.43        13.00 o
  -6   0  -2       1758.87       1926.85       119.44 o
  -6   0  -2       1758.87       1835.15       156.23 o
  -6   0  -2       1758.87       1911.00       142.08 o
   6   0   2       1758.87       1658.54       156.23 o
   6   0   2       1758.87       1931.95       119.44 o
   6   0   2       1758.87       1799.49       142.65 o
   6   0   2       1758.87       1734.40       112.08 o
   8   0   2          7.90         -5.09        21.47 o
   8   0   2          7.90        -19.21        19.21 o
   8   0   2          7.90         37.86        37.30 o
  -8   0  -2          7.90         -1.13        39.56 o
  -8   0  -2          7.90         -5.09        45.77 o
  -8   0  -2          7.90         13.00        24.30 o
   8  -1  -2         17.35         27.69        27.12 o
  -8  -1   2         17.35         11.30        23.73 o
   8  -1  -2         17.35         -1.70        24.30 o
  -8   1   2         17.35         -9.04        22.60 o
   8   1  -2         17.35         22.60        27.12 o
  -8   1   2         17.35        -33.91        40.69 o
   8   1  -2         17.35         27.69        28.25 o
  -7  -1   2        436.84        529.68        87.05 o
   7  -1  -2        436.84        492.93        62.18 o
  -7  -1   2        436.84        569.25        93.84 o
   7  -1  -2        436.84        481.06        61.62 o
  -7  -1   2        436.84        422.27        63.31 o
   7   1  -2        436.84        557.94        69.53 o
  -7   1   2        436.84        594.69        70.66 o
  -7   1   2        436.84        409.27        85.92 o
   7   1  -2        436.84        599.21        91.01 o
   7   1  -2        436.84        518.37        68.97 o
  -7   1   2        436.84        522.33       101.19 o
  -6  -1   2        361.93        370.26        67.83 o
   6  -1  -2        361.92        310.90        63.88 o
   6  -1  -2        361.92        293.38        44.09 o
   6  -1  -2        361.92        355.00        48.61 o
   6  -1  -2        361.92        364.04        79.70 o
  -6  -1   2        361.93        390.61        65.01 o
  -6  -1   2        361.93        352.73        50.31 o
   6   1  -2        361.93        352.17        49.18 o
   6   1  -2        361.93        421.13        54.83 o
  -6   1   2        361.92        476.53        77.44 o
  -6   1   2        361.92        416.61        79.14 o
  -6   1   2        361.92        370.26        50.88 o
   6   1  -2        361.93        434.70        68.96 o
  -5  -1   2         50.83         63.86        19.78 o
   5  -1  -2         50.83         75.16        19.78 o
  -5  -1   2         50.83         53.69        26.00 o
   5  -1  -2         50.83         87.03        20.91 o
  -5  -1   2         50.83         12.43        18.65 o
   5  -1  -2         50.83         32.21        23.73 o
   5  -1  -2         50.83          7.91        23.17 o
   5   1  -2         50.83         13.00        12.43 o
  -5   1   2         50.83         29.39        22.60 o
   5   1  -2         50.83         49.73        19.78 o
  -5   1   2         50.83         85.33        31.08 o
   5   1  -2         50.83          9.61        14.69 o
   4  -1  -2        252.31        328.99        36.18 o
  -4  -1   2        252.31        284.34        46.35 o
  -4  -1   2        252.31        261.16        29.39 o
   4  -1  -2        252.31        284.90        46.92 o
  -4  -1   2        252.31        349.34        53.70 o
  -4  -1   2        252.31        299.03        36.18 o
   4  -1  -2        252.31        281.51        31.66 o
  -4  -1   2        252.31        276.99        41.27 o
   4  -1  -2        252.31        205.76        47.48 o
   4   1  -2        252.31        312.04        52.57 o
  -4   1   2        252.31        242.51        49.74 o
   4   1  -2        252.31        257.77        34.48 o
   4   1  -2        252.31        320.51        45.22 o
  -4   1   2        252.31        316.56        49.74 o
   4   1  -2        252.31        312.60        37.31 o
  -3  -1   2        328.02        336.43        27.14 o
  -3  -1   2        328.02        327.38        39.01 o
   3  -1  -2        328.02        327.38        26.01 o
  -3  -1   2        328.02        307.02        42.41 o
  -3  -1   2        328.02        343.21        29.40 o
  -3  -1   2        328.02        404.84        51.45 o
   3  -1  -2        328.02        313.81        24.88 o
   3  -1  -2        328.02        317.77        46.93 o
  -3  -1   2        328.02        306.46        35.62 o
   3  -1  -2        328.02        264.62        48.06 o
  -3   1   2        328.02        334.73        51.45 o
  -3   1   2        328.02        327.94        47.50 o
   3   1  -2        328.02        364.70        41.28 o
   3   1  -2        328.02        390.71        37.32 o
   3   1  -2        328.02        308.72        33.93 o
   3   1  -2        328.02        310.42        27.71 o
  -3   1   2        328.02        299.67        50.32 o
  -3   1   2        328.02        325.12        44.10 o
   3   1  -2        328.02        340.95        49.19 o
   2  -1  -2       2118.28       1984.86       128.42 o
  -2  -1   2       2118.28       2012.70       119.33 o
   2  -1  -2       2118.28       2030.89       115.35 o
  -2  -1   2       2118.28       2153.06       105.69 o
  -2  -1   2       2118.28       2097.37        98.87 o
  -2  -1   2       2118.28       1901.90       116.49 o
   2  -1  -2       2118.28       2088.28       113.65 o
  -2  -1   2       2118.28       1960.99       102.28 o
  -2  -1   2       2118.28       1879.17       102.28 o
   2  -1  -2       2118.28       2059.30       131.83 o
   2  -1  -2       2118.28       1970.66        93.19 o
   2   1  -2       2118.28       1785.41       116.49 o
  -2   1   2       2118.28       2041.12       114.78 o
  -2   1   2       2118.28       2085.44       114.22 o
   2   1  -2       2118.28       2070.67        98.87 o
   2   1  -2       2118.28       1967.25       105.12 o
   2   1  -2       2118.28       2012.70       103.42 o
   2   1  -2       2118.28       2081.46        93.19 o
  -2   1   2       2118.28       2015.55       130.13 o
  -2   1   2       2118.28       2109.87       130.70 o
  -1  -1   2         17.54          7.91         3.39 o
   1  -1  -2         17.54         12.43         2.26 o
  -1  -1   2         17.54         11.30         2.26 o
  -1  -1   2         17.54         10.17         2.26 o
   1  -1  -2         17.54          2.26         4.52 o
   1  -1  -2         17.54         10.17         6.78 o
  -1  -1   2         17.54          9.04         2.83 o
   1  -1  -2         17.54         14.13         2.26 o
  -1  -1   2         17.54         14.13         4.52 o
  -1  -1   2         17.54          5.65         2.83 o
   1  -1  -2         17.54         15.82         7.35 o
  -1  -1   2         17.54          8.48         2.83 o
   1  -1  -2         17.54         11.87         3.39 o
  -1   1   2         17.54          9.61         5.65 o
  -1   1   2         17.54          2.26         5.09 o
  -1   1   2         17.54         -1.13         3.39 o
   1   1  -2         17.54          7.91         3.39 o
   1   1  -2         17.54         14.13         2.26 o
   1   1  -2         17.54         11.87         2.83 o
  -1   1   2         17.54          9.61         2.83 o
   1   1  -2         17.54          7.91         1.70 o
   1   1  -2         17.54          7.91         3.39 o
  -1   1   2         17.54         15.82         2.83 o
  -1   1   2         17.54         15.26         3.39 o
   0  -1  -2        501.42        446.83        27.79 o
   0  -1   2        501.42        415.65        27.22 o
   0  -1   2        501.42        407.71        27.22 o
   0  -1   2        501.42        394.66        28.92 o
   0  -1   2        501.42        403.17        30.05 o
   0  -1  -2        501.42        430.96        25.52 o
   0  -1   2        501.42        415.65        26.65 o
   0  -1  -2        501.42        378.22        26.65 o
   0  -1  -2        501.42        403.17        27.79 o
   0  -1   2        501.42        391.26        26.65 o
   0  -1  -2        501.42        434.36        28.35 o
   0  -1   2        501.42        379.35        27.22 o
   0  -1   2        501.42        428.69        24.95 o
   0  -1  -2        501.42        381.06        29.49 o
   0   1  -2        501.42        431.52        28.92 o
   0   1  -2        501.42        371.42        29.49 o
   0   1   2        501.42        445.13        27.22 o
   0   1   2        501.42        383.32        26.65 o
   0   1  -2        501.42        362.34        27.22 o
   0   1   2        501.42        390.70        27.79 o
   0   1  -2        501.42        390.13        26.65 o
   0   1   2        501.42        390.70        29.49 o
   0   1   2        501.42        377.65        26.65 o
   0   1  -2        501.42        391.83        26.65 o
   0   1  -2        501.42        382.76        26.65 o
   0   1  -2        501.42        430.39        27.79 o
   0   1  -2        501.42        400.33        24.95 o
   0   1  -2        501.42        421.32        27.22 o
   0   1   2        501.42        446.83        26.08 o
  -1  -1  -2          0.25          0.57         1.70 o
   1  -1   2          0.25          1.13         1.70 o
  -1  -1  -2          0.25          0.57         1.70 o
   1  -1   2          0.25          1.70         4.52 o
   1  -1   2          0.25         -0.57         3.39 o
  -1  -1  -2          0.25         -0.57         1.70 o
  -1  -1  -2          0.25          0.00         0.57 o
  -1  -1  -2          0.25          1.13         2.26 o
  -1   1  -2          0.25          0.00         3.39 o
   1   1   2          0.25          0.57         0.57 o
   1   1   2          0.25          1.13         2.26 o
  -1   1  -2          0.25          1.13         1.70 o
   1   1   2          0.25          1.13         2.83 o
  -1   1  -2          0.25          2.26         3.96 o
   1   1   2          0.25          0.57         2.83 o
   1   1   2          0.25          1.13         1.70 o
   1   1   2          0.25          1.13         1.70 o
  -1   1  -2          0.25          0.00         4.52 o
   2  -1   2        110.74         80.26        22.61 o
   2  -1   2        110.74        100.05        21.48 o
  -2  -1  -2        110.74         67.83        13.57 o
   2  -1   2        110.74         91.00        13.00 o
  -2  -1  -2        110.74         88.74        14.70 o
  -2  -1  -2        110.74         94.40        11.30 o
  -2  -1  -2        110.74         99.48        18.65 o
   2   1   2        110.74         66.70        14.13 o
   2   1   2        110.74         88.18        15.26 o
  -2   1  -2        110.74        136.22        24.87 o
   2   1   2        110.74         88.74        11.30 o
  -2   1  -2        110.74         67.83        16.39 o
   2   1   2        110.74         84.22        15.26 o
  -2   1  -2        110.74        120.40        26.57 o
   2   1   2        110.74         68.96        15.83 o
  -3  -1  -2       1135.30       1122.89        69.08 o
  -3  -1  -2       1135.30       1078.15        82.67 o
   3  -1   2       1135.30       1204.99        65.69 o
   3  -1   2       1135.30       1130.81        95.13 o
  -3  -1  -2       1135.30       1160.82        72.48 o
   3  -1   2       1135.30       1213.49        85.50 o
  -3  -1  -2       1135.30       1189.14        64.55 o
  -3  -1  -2       1135.30       1111.56        84.94 o
   3   1   2       1135.30       1165.92        66.82 o
  -3   1  -2       1135.30       1114.96        94.00 o
  -3   1  -2       1135.30       1237.27        83.24 o
   3   1   2       1135.30        997.74        83.24 o
   3   1   2       1135.30       1194.80        66.25 o
   3   1   2       1135.30       1284.83        71.35 o
  -3   1  -2       1135.30       1070.22        91.73 o
   4  -1   2        354.82        343.17        62.19 o
   4  -1   2        354.82        378.79        40.71 o
   4  -1   2        354.82        390.10        55.97 o
   4  -1   2        354.82        373.70        39.01 o
  -4  -1  -2        354.83        386.14        29.96 o
  -4  -1  -2        354.83        355.05        42.97 o
  -4  -1  -2        354.83        323.95        50.88 o
  -4  -1  -2        354.83        299.08        49.19 o
  -4   1  -2        354.82        453.99        62.19 o
   4   1   2        354.83        352.22        42.40 o
   4   1   2        354.83        349.96        41.84 o
   4   1   2        354.83        335.26        54.84 o
  -4   1  -2        354.82        312.65        58.23 o
   4   1   2        354.83        303.60        46.36 o
  -5  -1  -2         21.13         15.26        15.82 o
  -5  -1  -2         21.13         15.82        19.78 o
   5  -1   2         21.13         45.21        27.12 o
   5  -1   2         21.13          6.22        10.17 o
   5  -1   2         21.13         -1.13        10.17 o
  -5  -1  -2         21.13         19.78        13.00 o
   5  -1   2         21.13        -13.00        13.00 o
   5   1   2         21.13          4.52        17.52 o
   5   1   2         21.13          2.26        10.17 o
   5   1   2         21.13          2.83        20.34 o
  -5   1  -2         21.13         14.13        22.04 o
   5   1   2         21.13         24.30        15.26 o
  -5   1  -2         21.13         33.34        25.99 o
   6  -1   2         59.69         58.21        38.99 o
  -6  -1  -2         59.69         38.99        19.21 o
   6  -1   2         59.69         35.04        31.65 o
  -6  -1  -2         59.69         24.86        27.13 o
   6  -1   2         59.69         61.60        23.17 o
   6  -1   2         59.69         56.51        22.04 o
  -6  -1  -2         59.69         36.17        28.82 o
   6   1   2         59.69         56.51        33.91 o
  -6   1  -2         59.69         38.43        32.78 o
   6   1   2         59.69         83.07        34.47 o
   6   1   2         59.69         10.17        16.95 o
  -6   1  -2         59.69         62.16        26.56 o
   6   1   2         59.69         77.99        27.13 o
  -6   1  -2         59.69         79.68        36.73 o
  -7  -1  -2          0.00          1.70        18.65 o
  -7  -1  -2          0.00         10.74        28.25 o
   7  -1   2          0.00          0.57        18.08 o
   7  -1   2          0.00          4.52        15.82 o
  -7  -1  -2          0.00          5.09        27.69 o
   7  -1   2          0.00         -5.09        36.17 o
   7  -1   2          0.00        -11.30        24.86 o
  -7   1  -2          0.00         24.30        35.60 o
   7   1   2          0.00          2.26        16.39 o
  -7   1  -2          0.00         29.95        19.78 o
  -7   1  -2          0.00         -6.22        31.64 o
   7   1   2          0.00         22.60        36.17 o
   7   1   2          0.00          5.65        19.78 o
   7   1   2          0.00         32.21        27.12 o
   8  -1   2          0.07         10.17        25.99 o
   8  -1   2          0.07        -35.60        35.60 o
  -8  -1  -2          0.07         -2.26        23.17 o
  -8  -1  -2          0.07        -28.25        37.86 o
   8  -1   2          0.07          5.09        24.86 o
  -8   1  -2          0.07        -14.13        42.38 o
   8   1   2          0.07         -6.78        19.21 o
  -8   1  -2          0.07         12.43        23.17 o
   8   1   2          0.07          6.78        24.86 o
   8  -2  -2          7.57         -5.65        19.78 o
  -8  -2   2          7.57          4.52        25.99 o
  -8   2   2          7.57          1.70        49.16 o
  -8   2   2          7.57         15.26        25.43 o
   8   2  -2          7.57         -5.09        25.99 o
   7  -2  -2          1.93        -12.43        35.03 o
   7  -2  -2          1.93          0.00        17.52 o
  -7  -2   2          1.93         -3.96        19.78 o
   7  -2  -2          1.93        -13.00        15.82 o
   7   2  -2          1.93         24.30        23.17 o
  -7   2   2          1.93         -4.52        32.21 o
  -7   2   2          1.93         -9.04        16.39 o
  -7   2   2          1.93        -11.87        32.77 o
  -6  -2   2        543.99        630.39        70.11 o
  -6  -2   2        543.99        612.87        83.68 o
   6  -2  -2        543.99        506.01        98.38 o
   6  -2  -2        543.99        602.69        61.63 o
   6  -2  -2        543.99        698.80        67.28 o
  -6  -2   2        543.99        737.25        88.76 o
   6   2  -2        543.99        455.69        61.06 o
   6   2  -2        543.99        431.95        69.54 o
  -6   2   2        543.99        720.29       101.77 o
  -6   2   2        543.99        542.20        97.81 o
   6   2  -2        543.99        664.88        71.80 o
   5  -2  -2        487.66        476.06        72.37 o
  -5  -2   2        487.66        421.78        52.02 o
  -5  -2   2        487.66        466.45        67.85 o
   5  -2  -2        487.66        602.71       100.07 o
  -5  -2   2        487.66        348.28        55.41 o
   5  -2  -2        487.66        403.69        45.80 o
  -5  -2   2        487.66        519.59        65.02 o
   5  -2  -2        487.66        456.27        46.93 o
  -5   2   2        487.66        486.24        74.63 o
   5   2  -2        487.66        376.55        55.41 o
  -5   2   2        487.66        473.23        85.94 o
   5   2  -2        487.66        523.55        57.67 o
   5   2  -2        487.66        470.40        55.41 o
  -4  -2   2        104.68        120.94        25.43 o
  -4  -2   2        104.68        127.16        29.39 o
  -4  -2   2        104.68        104.55        23.17 o
   4  -2  -2        104.68        100.60        19.78 o
  -4  -2   2        104.68         54.26        16.39 o
   4  -2  -2        104.68         84.77        16.39 o
   4  -2  -2        104.68        118.12        32.78 o
  -4  -2   2        104.68         88.73        25.43 o
   4  -2  -2        104.68        146.94        43.52 o
  -4   2   2        104.68         87.03        29.39 o
  -4   2   2        104.68        150.90        41.82 o
   4   2  -2        104.68         77.99        19.22 o
   4   2  -2        104.68         71.21        16.39 o
  -3  -2   2        161.76        179.75        21.48 o
  -3  -2   2        161.76        193.31        30.52 o
  -3  -2   2        161.76        164.48        11.30 o
  -3  -2   2        161.76        191.62        27.13 o
  -3  -2   2        161.76        179.18        10.74 o
   3  -2  -2        161.76        217.62        22.61 o
  -3  -2   2        161.76        185.96        22.61 o
  -3  -2   2        161.76        174.09        26.57 o
   3  -2  -2        161.76        266.79        50.87 o
   3   2  -2        161.76        154.87        24.31 o
  -3   2   2        161.76        199.53        37.87 o
  -3   2   2        161.76        213.66        45.78 o
   3   2  -2        161.76        181.44        23.17 o
  -3   2   2        161.76        171.27        39.57 o
   3   2  -2        161.76        158.83        24.87 o
  -3   2   2        161.76        175.79        11.30 o
  -2  -2   2        675.61        611.81        44.15 o
  -2  -2   2        675.61        620.30        40.75 o
   2  -2  -2        675.61        674.06        61.12 o
   2  -2  -2        675.61        611.81        51.50 o
  -2  -2   2        675.61        680.29        35.09 o
  -2  -2   2        675.61        645.76        41.32 o
  -2  -2   2        675.61        668.40        40.18 o
  -2  -2   2        675.61        646.33        41.88 o
  -2  -2   2        675.61        671.23        36.79 o
   2  -2  -2        675.61        653.69        36.22 o
  -2  -2   2        675.61        620.86        35.09 o
  -2   2   2        675.61        782.16        56.60 o
  -2   2   2        675.61        641.24        51.50 o
  -2   2   2        675.61        562.57        70.18 o
  -2   2   2        675.61        633.88        36.22 o
   2   2  -2        675.61        608.41        39.62 o
   2   2  -2        675.61        556.91        42.45 o
   2   2  -2        675.61        585.21        37.92 o
  -1  -2   2       9273.40       8955.22       414.25 o
  -1  -2   2       9273.40       8688.75       427.63 o
   1  -2  -2       9273.41       8867.94       401.45 o
  -1  -2   2       9273.40       9302.56       454.39 o
   1  -2  -2       9273.41       8833.62       431.12 o
  -1  -2   2       9273.40       9040.16       402.61 o
  -1  -2   2       9273.40       8898.20       417.74 o
   1  -2  -2       9273.41       9479.43       479.99 o
  -1  -2   2       9273.40       9284.52       404.94 o
  -1  -2   2       9273.40       9225.76       396.79 o
   1  -2  -2       9273.41       8624.75       475.92 o
   1  -2  -2       9273.41       8972.09       390.98 o
   1  -2  -2       9273.41       9453.25       417.74 o
  -1   2   2       9273.41       8972.09       404.36 o
   1   2  -2       9273.40       9165.83       417.74 o
   1   2  -2       9273.40       9261.83       415.41 o
  -1   2   2       9273.41       9312.45       420.65 o
  -1   2   2       9273.41       9005.83       476.50 o
   1   2  -2       9273.40       8827.22       399.12 o
   1   2  -2       9273.40       8874.93       413.08 o
   1   2  -2       9273.40       9186.78       454.39 o
   1   2  -2       9273.40       9132.09       427.05 o
  -1   2   2       9273.41       8831.29       477.67 o
   0  -2   2        927.08        769.03        48.21 o
   0  -2  -2        927.09        893.79        52.18 o
   0  -2   2        927.08        910.24        46.50 o
   0  -2  -2        927.09        905.14        46.50 o
   0  -2  -2        927.09        916.48        55.58 o
   0  -2  -2        927.09        868.27        50.47 o
   0  -2   2        927.08        828.01        54.44 o
   0  -2   2        927.08        922.72        49.91 o
   0  -2   2        927.08        886.99        53.31 o
   0  -2  -2        927.09        841.05        49.34 o
   0  -2   2        927.08        874.51        51.04 o
   0   2  -2        927.08        869.41        50.47 o
   0   2   2        927.09        811.56        55.01 o
   0   2   2        927.09        874.51        49.34 o
   0   2  -2        927.08        839.92        50.47 o
   0   2  -2        927.08        825.74        52.18 o
   0   2   2        927.09        811.56        50.47 o
   0   2   2        927.09        968.09        50.47 o
   0   2  -2        927.08        845.02        53.88 o
   0   2  -2        927.08        849.56        49.34 o
   0   2   2        927.09        776.40        52.74 o
   0   2  -2        927.08        927.26        50.47 o
   0   2  -2        927.08        891.53        49.34 o
   0   2   2        927.09        818.93        49.34 o
   1  -2   2        257.91        174.19        26.58 o
  -1  -2  -2        257.91        239.23        16.97 o
  -1  -2  -2        257.91        243.19        14.14 o
  -1  -2  -2        257.91        243.19        18.66 o
  -1  -2  -2        257.91        202.47        18.66 o
  -1  -2  -2        257.91        239.79        24.32 o
   1  -2   2        257.91        254.50        18.10 o
   1  -2   2        257.91        200.20        23.75 o
   1  -2   2        257.91        227.92        33.37 o
   1  -2   2        257.91        225.09        16.40 o
   1  -2   2        257.91        235.27        18.10 o
   1  -2   2        257.91        220.00        27.71 o
   1   2   2        257.91        238.10        16.97 o
  -1   2  -2        257.91        234.14        29.41 o
  -1   2  -2        257.91        255.06        22.62 o
  -1   2  -2        257.91        238.10        18.10 o
  -1   2  -2        257.91        266.37        19.79 o
  -1   2  -2        257.91        186.07        27.15 o
   1   2   2        257.91        237.53        14.70 o
  -1   2  -2        257.91        236.96        34.50 o
   1   2   2        257.91        186.07        17.53 o
   2  -2   2         54.76         40.13        15.26 o
  -2  -2  -2         54.76         71.21        11.30 o
  -2  -2  -2         54.76         47.47        12.43 o
  -2  -2  -2         54.76         67.82        11.87 o
  -2  -2  -2         54.76         71.77         9.04 o
   2  -2   2         54.76         51.43        10.17 o
  -2  -2  -2         54.76         53.12        10.74 o
   2   2   2         54.76         45.78        11.30 o
  -2   2  -2         54.76         59.34        22.61 o
   2   2   2         54.76         44.08         8.48 o
  -2   2  -2         54.76         67.82         9.61 o
   2   2   2         54.76         64.43        14.69 o
   2   2   2         54.76         64.99         9.61 o
  -2   2  -2         54.76         96.08        23.17 o
   2   2   2         54.76         72.90        13.56 o
  -3  -2  -2          0.16          1.70         2.26 o
  -3  -2  -2          0.16          1.70         7.91 o
   3  -2   2          0.16          2.83         4.52 o
  -3  -2  -2          0.16         -0.57         5.09 o
   3  -2   2          0.16          1.70        11.87 o
  -3  -2  -2          0.16         -0.57         1.70 o
  -3  -2  -2          0.16          0.57         5.65 o
  -3  -2  -2          0.16         -1.13         5.65 o
  -3  -2  -2          0.16         -2.26         3.39 o
   3  -2   2          0.16          2.26         9.61 o
   3   2   2          0.16          5.65         7.91 o
  -3   2  -2          0.16          9.04        14.13 o
   3   2   2          0.16          0.00         5.09 o
   3   2   2          0.16          1.70         6.22 o
   3   2   2          0.16          1.70         3.96 o
  -3   2  -2          0.16         -2.83        11.30 o
  -3   2  -2          0.16         -3.96        11.30 o
   3   2   2          0.16         -1.70         7.91 o
   4  -2   2        896.65        995.75        61.67 o
  -4  -2  -2        896.65        915.98        76.38 o
  -4  -2  -2        896.65        952.75        61.10 o
  -4  -2  -2        896.65       1027.43        69.59 o
  -4  -2  -2        896.65        948.79        79.21 o
   4  -2   2        896.65        859.97       109.19 o
   4  -2   2        896.65        981.61        87.13 o
   4   2   2        896.65        987.26        61.67 o
  -4   2  -2        896.65       1069.86        99.01 o
   4   2   2        896.65        913.71        72.98 o
   4   2   2        896.65       1004.24        69.59 o
  -4   2  -2        896.65       1041.58        85.43 o
   4   2   2        896.65        953.32        65.63 o
  -5  -2  -2       2257.68       2021.31       149.56 o
  -5  -2  -2       2257.68       2306.83       156.92 o
   5  -2   2       2257.67       2316.46       119.53 o
   5  -2   2       2257.67       2322.69       160.89 o
   5  -2   2       2257.67       2135.18       179.02 o
   5  -2   2       2257.67       2155.57       121.80 o
  -5  -2  -2       2257.68       2066.06       129.16 o
  -5   2  -2       2257.67       2009.98       172.22 o
   5   2   2       2257.68       2449.02       162.59 o
   5   2   2       2257.68       2433.73       147.86 o
   5   2   2       2257.68       2249.61       125.77 o
  -5   2  -2       2257.67       1992.98       150.13 o
   5   2   2       2257.68       2348.75       133.70 o
  -6  -2  -2        488.37        461.89        71.80 o
  -6  -2  -2        488.37        534.25        66.15 o
   6  -2   2        488.37        468.11        58.23 o
   6  -2   2        488.37        435.88        55.40 o
   6  -2   2        488.37        413.83        78.02 o
  -6  -2  -2        488.37        647.32        85.93 o
   6  -2   2        488.37        466.97        91.59 o
   6   2   2        488.37        485.63        61.06 o
   6   2   2        488.37        463.58        62.75 o
   6   2   2        488.37        567.61        87.06 o
  -6   2  -2        488.37        435.88        88.19 o
   6   2   2        488.37        577.78        79.71 o
  -6   2  -2        488.37        356.17        71.80 o
   7  -2   2        357.69        442.03        61.61 o
   7  -2   2        357.69        333.50        79.14 o
   7  -2   2        357.69        464.64       104.01 o
  -7  -2  -2        357.68        403.59        61.61 o
  -7  -2  -2        357.68        235.14        59.35 o
   7  -2   2        357.69        412.63        57.09 o
   7   2   2        357.68        277.54        53.13 o
  -7   2  -2        357.69        345.37        85.35 o
   7   2   2        357.68        377.02        61.61 o
   7   2   2        357.68        287.71        65.00 o
  -7   2  -2        357.69        282.63        72.35 o
   8  -2   2         10.84         32.77        27.69 o
  -8  -2  -2         10.84         -7.91        22.60 o
  -8  -2  -2         10.84          7.35         5.09 o
   8  -2   2         10.84         44.64        46.90 o
   8  -2   2         10.84         15.26        22.60 o
   8   2   2         10.84         32.21        25.43 o
  -8   2  -2         10.84         25.43        49.73 o
   8   2   2         10.84         58.20        28.82 o
  -8   2  -2         10.84         24.86        25.43 o
  -8  -3   2         29.72         31.65        29.38 o
  -8  -3   2         29.72         21.47        14.69 o
  -8   3   2         29.72         31.65        56.51 o
   7  -3  -2          0.39         27.12        44.64 o
  -7  -3   2          0.39         30.51        23.73 o
   7  -3  -2          0.39         -3.96        15.26 o
  -7  -3   2          0.39          1.13         7.91 o
   7  -3  -2          0.39         13.56        16.95 o
  -7   3   2          0.39        -18.65        36.73 o
   7   3  -2          0.39         19.21        20.91 o
  -6  -3   2        135.10        100.60        33.34 o
  -6  -3   2        135.10        106.25        32.21 o
  -6  -3   2        135.10        103.42        15.26 o
   6  -3  -2        135.10        101.73        26.56 o
   6  -3  -2        135.10        184.80        33.34 o
   6  -3  -2        135.10         21.48        32.78 o
  -6  -3   2        135.10        124.90        15.82 o
  -6   3   2        135.10         93.82        48.04 o
   6   3  -2        135.10         22.61        23.17 o
  -6   3   2        135.10         64.99        40.13 o
   6   3  -2        135.10         66.12        27.13 o
  -6   3   2        135.10        138.46        17.52 o
  -5  -3   2        132.13        118.12        15.82 o
  -5  -3   2        132.13        167.85        31.65 o
   5  -3  -2        132.13        128.29        24.30 o
  -5  -3   2        132.13        102.86        28.82 o
  -5  -3   2        132.13         95.51        27.69 o
  -5  -3   2        132.13        111.90        14.13 o
   5  -3  -2        132.13         93.82        40.69 o
  -5  -3   2        132.13        103.42        28.82 o
   5  -3  -2        132.13        111.90        24.30 o
  -5   3   2        132.13         98.34        39.00 o
  -5   3   2        132.13        115.29        47.47 o
   5   3  -2        132.13         93.25        20.91 o
  -5   3   2        132.13        107.38        15.26 o
   5   3  -2        132.13         69.51        23.17 o
   5   3  -2        132.13        116.42        30.52 o
  -4  -3   2        539.65        390.74        51.46 o
  -4  -3   2        539.65        501.57        55.42 o
  -4  -3   2        539.65        497.05        45.80 o
  -4  -3   2        539.65        556.42        34.49 o
   4  -3  -2        539.65        515.71        88.21 o
  -4  -3   2        539.65        514.01        38.45 o
   4  -3  -2        539.65        563.21        40.15 o
  -4  -3   2        539.65        564.91        36.19 o
  -4   3   2        539.65        579.04        87.65 o
  -4   3   2        539.65        549.07        35.62 o
  -4   3   2        539.65        653.68        81.43 o
   4   3  -2        539.65        560.38        43.54 o
   4   3  -2        539.65        460.86        51.46 o
   3  -3  -2        124.43        164.47        21.48 o
   3  -3  -2        124.43         52.00        27.69 o
  -3  -3   2        124.43        127.73        15.83 o
  -3  -3   2        124.43        153.17        19.22 o
  -3  -3   2        124.43        165.04        20.91 o
  -3  -3   2        124.43        132.25        22.04 o
  -3  -3   2        124.43        171.82        24.30 o
  -3  -3   2        124.43        157.12        26.00 o
  -3  -3   2        124.43        125.47        17.52 o
  -3   3   2        124.43        132.82        18.65 o
   3   3  -2        124.43        134.52        20.35 o
  -3   3   2        124.43        157.69        33.91 o
   3   3  -2        124.43        138.47        21.48 o
   2  -3  -2          1.28          9.61         5.09 o
  -2  -3   2          1.28         -2.83         6.78 o
   2  -3  -2          1.28          2.26         3.39 o
  -2  -3   2          1.28          5.09         6.78 o
  -2  -3   2          1.28          7.35         6.22 o
  -2  -3   2          1.28          5.09         6.22 o
   2  -3  -2          1.28         21.47        16.95 o
  -2  -3   2          1.28          3.39         1.70 o
  -2  -3   2          1.28          3.96         3.96 o
  -2  -3   2          1.28          2.26         2.83 o
  -2  -3   2          1.28          2.26         4.52 o
   2  -3  -2          1.28         -4.52         9.61 o
  -2   3   2          1.28          6.78         5.65 o
  -2   3   2          1.28          2.83         9.04 o
   2   3  -2          1.28         14.13         4.52 o
   2   3  -2          1.28          6.78         5.65 o
   2   3  -2          1.28          2.26         3.39 o
  -2   3   2          1.28          4.52         5.09 o
   2   3  -2          1.28          3.39         3.96 o
  -2   3   2          1.28          2.83        10.17 o
   2   3  -2          1.28          1.70         3.39 o
   2   3  -2          1.28          3.39         5.09 o
  -2   3   2          1.28         -6.22         9.61 o
  -1  -3   2        433.76        438.96        29.98 o
   1  -3  -2        433.75        471.21        30.55 o
   1  -3  -2        433.75        498.36        35.07 o
   1  -3  -2        433.75        500.06        58.26 o
  -1  -3   2        433.76        453.11        35.64 o
  -1  -3   2        433.76        373.91        31.68 o
   1  -3  -2        433.75        463.85        45.82 o
   1  -3  -2        433.75        476.30        41.29 o
   1  -3  -2        433.75        418.60        31.68 o
  -1  -3   2        433.76        480.83        36.77 o
  -1  -3   2        433.76        485.35        39.60 o
  -1  -3   2        433.76        455.37        29.42 o
  -1   3   2        433.75        388.62        33.94 o
   1   3  -2        433.76        454.24        33.94 o
   1   3  -2        433.76        460.46        32.81 o
  -1   3   2        433.75        467.25        45.82 o
   1   3  -2        433.76        467.25        33.94 o
  -1   3   2        433.75        472.91        57.13 o
   1   3  -2        433.76        464.99        26.59 o
   1   3  -2        433.76        468.38        27.15 o
  -1   3   2        433.75        502.89        39.60 o
  -1   3   2        433.75        431.05        34.51 o
  -1   3   2        433.75        353.55        41.86 o
   1   3  -2        433.76        457.63        36.77 o
   0  -3   2       4092.71       3809.74       214.22 o
   0  -3   2       4092.71       3984.55       181.09 o
   0  -3  -2       4092.71       4153.07       197.09 o
   0  -3   2       4092.71       3915.99       194.80 o
   0  -3  -2       4092.71       3694.92       188.52 o
   0  -3  -2       4092.71       3949.13       214.22 o
   0  -3   2       4092.71       3704.06       187.94 o
   0  -3  -2       4092.71       4246.75       182.23 o
   0  -3  -2       4092.71       4122.22       200.51 o
   0   3   2       4092.71       3939.42       193.66 o
   0   3  -2       4092.71       3917.71       194.23 o
   0   3  -2       4092.71       3900.00       189.09 o
   0   3  -2       4092.71       4116.51       198.80 o
   0   3   2       4092.71       3829.73       211.94 o
   0   3  -2       4092.71       3946.84       193.66 o
   0   3  -2       4092.71       3647.50       211.37 o
   0   3   2       4092.71       3928.56       188.52 o
   0   3   2       4092.71       3814.88       193.09 o
   0   3   2       4092.71       3914.85       215.37 o
   0   3   2       4092.71       3833.73       197.66 o
   1  -3   2       1213.66       1247.40        75.94 o
   1  -3   2       1213.66       1159.55        76.51 o
  -1  -3  -2       1213.65       1178.26        65.74 o
   1  -3   2       1213.66       1239.47        66.31 o
  -1  -3  -2       1213.65       1297.84        72.54 o
   1  -3   2       1213.66       1157.85        66.31 o
  -1  -3  -2       1213.65       1165.79        66.88 o
   1  -3   2       1213.66       1241.73        64.04 o
  -1  -3  -2       1213.65       1162.95        69.14 o
   1  -3   2       1213.66       1058.67        85.01 o
  -1  -3  -2       1213.65       1214.53        68.01 o
   1   3   2       1213.65       1206.03        66.31 o
  -1   3  -2       1213.66       1141.42        86.14 o
  -1   3  -2       1213.66       1178.26        73.11 o
  -1   3  -2       1213.66       1215.66        77.08 o
   1   3   2       1213.65       1215.10        64.04 o
  -1   3  -2       1213.66       1161.25        69.14 o
   1   3   2       1213.65       1219.06        63.48 o
  -1   3  -2       1213.66       1202.63        69.14 o
   1   3   2       1213.65       1247.97        68.01 o
  -1   3  -2       1213.66       1141.99        77.64 o
   1   3   2       1213.65       1201.49        70.28 o
  -2  -3  -2         43.31         39.56         7.35 o
  -2  -3  -2         43.31         25.43         9.61 o
  -2  -3  -2         43.31         27.13        11.30 o
   2  -3   2         43.31         29.95         7.91 o
  -2  -3  -2         43.31         37.30         8.48 o
   2  -3   2         43.31         15.26        13.00 o
   2  -3   2         43.31         25.43         7.91 o
  -2  -3  -2         43.31         32.21         3.96 o
   2  -3   2         43.31         27.69        16.39 o
  -2  -3  -2         43.31         26.00         8.48 o
   2   3   2         43.31         18.08         5.65 o
  -2   3  -2         43.31         37.86         9.61 o
  -2   3  -2         43.31         24.87         8.48 o
  -2   3  -2         43.31         23.74        11.87 o
  -2   3  -2         43.31         55.95        19.78 o
   2   3   2         43.31         31.65        10.74 o
   2   3   2         43.31         45.21        10.17 o
   2   3   2         43.31         24.87         7.91 o
   2   3   2         43.31         37.86         7.35 o
  -2   3  -2         43.31         21.47        16.95 o
   3  -3   2        251.51        178.64        39.01 o
  -3  -3  -2        251.51        245.91        24.31 o
   3  -3   2        251.51        254.95        28.27 o
  -3  -3  -2        251.51        247.04        22.05 o
  -3  -3  -2        251.51        213.68        27.13 o
  -3  -3  -2        251.51        236.86        22.61 o
  -3  -3  -2        251.51        180.90        30.53 o
  -3  -3  -2        251.51        291.70        32.79 o
  -3   3  -2        251.51        223.86        23.18 o
   3   3   2        251.51        216.51        31.09 o
   3   3   2        251.51        206.34        23.74 o
   3   3   2        251.51        326.18        40.14 o
   3   3   2        251.51        258.91        31.66 o
   4  -3   2        245.47        175.23        44.09 o
   4  -3   2        245.47        189.93        53.13 o
  -4  -3  -2        245.47        274.71        35.61 o
  -4  -3  -2        245.47        247.02        19.78 o
  -4  -3  -2        245.47        225.54        35.05 o
  -4  -3  -2        245.47        187.10        26.57 o
  -4  -3  -2        245.47        265.11        39.57 o
   4  -3   2        245.47        217.62        29.39 o
  -4   3  -2        245.47        155.45        39.00 o
   4   3   2        245.47        291.11        42.39 o
  -4   3  -2        245.47        369.68        68.96 o
  -4   3  -2        245.47        175.79        20.91 o
   4   3   2        245.47        177.49        32.22 o
   4   3   2        245.47        296.19        42.39 o
   4   3   2        245.47        258.32        28.83 o
  -5  -3  -2        334.89        344.82        23.18 o
   5  -3   2        334.89        346.52        41.27 o
  -5  -3  -2        334.89        375.91        52.01 o
   5  -3   2        334.89        192.20        51.44 o
  -5  -3  -2        334.89        277.55        44.09 o
   5  -3   2        334.89        319.95        70.66 o
  -5  -3  -2        334.89        247.03        45.22 o
   5   3   2        334.89        231.20        44.66 o
  -5   3  -2        334.89        254.94        56.53 o
   5   3   2        334.89        369.13        56.53 o
  -5   3  -2        334.89        187.11        53.14 o
  -5   3  -2        334.89        264.55        23.18 o
   5   3   2        334.89        255.51        41.83 o
   5   3   2        334.89        254.94        32.79 o
   6  -3   2        714.95        603.34        97.26 o
   6  -3   2        714.95        732.27        71.81 o
   6  -3   2        714.95        735.66       123.27 o
  -6  -3  -2        714.95        769.02        92.17 o
  -6  -3  -2        714.95        645.75        75.77 o
  -6  -3  -2        714.95        650.84        40.15 o
   6  -3   2        714.95        623.13        65.03 o
   6   3   2        714.95        635.57        81.99 o
  -6   3  -2        714.95        668.94       112.53 o
  -6   3  -2        714.95        794.47       108.57 o
  -6   3  -2        714.95        744.14        46.37 o
   6   3   2        714.95        625.40        72.38 o
  -7  -3  -2        155.08        160.50        39.56 o
   7  -3   2        155.08        104.55        60.47 o
   7  -3   2        155.08        153.72        39.00 o
   7  -3   2        155.08        137.90        51.43 o
   7  -3   2        155.08        254.32        46.34 o
  -7  -3  -2        155.08        157.68        19.22 o
   7   3   2        155.08        185.93        44.08 o
  -7   3  -2        155.08        115.29        50.86 o
  -8  -3  -2        145.93        129.42        42.39 o
  -8  -3  -2        145.93        145.24        22.04 o
   8  -3   2        145.93        180.85        44.65 o
   8  -3   2        145.93        198.93        45.78 o
   8   3   2        145.93        126.03        42.95 o
  -8  -4   2          9.74         13.56        31.64 o
  -7  -4   2         26.18         27.12        16.95 o
   7  -4  -2         26.18          2.83        21.47 o
  -7  -4   2         26.18          8.48        20.91 o
   7  -4  -2         26.18         28.25        20.34 o
  -7   4   2         26.18        117.54        57.64 o
  -6  -4   2        202.20        248.68        33.35 o
   6  -4  -2        202.20        178.60        33.91 o
  -6  -4   2        202.20        214.20        43.52 o
   6  -4  -2        202.20        158.25        61.60 o
   6  -4  -2        202.20        207.42        35.61 o
  -6   4   2        202.20        224.94        67.26 o
   6   4  -2        202.20        192.73        33.35 o
  -6   4   2        202.20        160.51        56.52 o
  -5  -4   2        222.63        174.65        27.70 o
  -5  -4   2        222.63        246.43        41.83 o
  -5  -4   2        222.63        206.87        38.43 o
   5  -4  -2        222.63        280.91        36.74 o
  -5  -4   2        222.63        188.78        28.83 o
   5  -4  -2        222.63        252.65        67.83 o
  -5  -4   2        222.63        227.78        32.22 o
   5   4  -2        222.63        252.65        40.70 o
  -5   4   2        222.63        227.21        59.91 o
  -5   4   2        222.63        178.61        49.17 o
  -5   4   2        222.63        208.56        30.52 o
   5   4  -2        222.63        204.04        32.78 o
  -4  -4   2        132.12        111.34        16.39 o
  -4  -4   2        132.12        106.82        27.13 o
   4  -4  -2        132.12        120.38        20.91 o
  -4  -4   2        132.12        109.08        16.39 o
  -4  -4   2        132.12        138.47        23.74 o
  -4  -4   2        132.12        120.38        22.04 o
  -4  -4   2        132.12         87.60        18.65 o
   4  -4  -2        132.12         15.26        22.61 o
  -4   4   2        132.12        152.03        24.30 o
  -4   4   2        132.12         92.12        32.78 o
   4   4  -2        132.12        123.21        24.87 o
   4   4  -2        132.12        107.38        20.91 o
  -3  -4   2          9.17         18.08        10.17 o
   3  -4  -2          9.17         -5.65        17.52 o
  -3  -4   2          9.17          6.78         2.83 o
  -3  -4   2          9.17         -1.13         6.78 o
  -3  -4   2          9.17         14.13        14.69 o
   3  -4  -2          9.17         17.52         8.48 o
  -3  -4   2          9.17         16.39         6.78 o
  -3   4   2          9.17         10.17         9.61 o
  -3   4   2          9.17          3.39         9.04 o
   3   4  -2          9.17          6.78         6.78 o
  -3   4   2          9.17         -5.09        16.95 o
   3   4  -2          9.17          2.26         6.78 o
  -3   4   2          9.17         -8.48        10.74 o
  -2  -4   2          0.19          7.35         4.52 o
   2  -4  -2          0.19          8.48         3.96 o
  -2  -4   2          0.19         15.82        11.87 o
   2  -4  -2          0.19          2.26        13.00 o
  -2  -4   2          0.19         42.95        14.13 o
  -2  -4   2          0.19          4.52         7.35 o
   2  -4  -2          0.19         45.77        11.87 o
  -2  -4   2          0.19          7.91         8.48 o
   2  -4  -2          0.19         13.00         6.22 o
  -2   4   2          0.19         14.69        14.69 o
   2   4  -2          0.19          3.39         5.65 o
  -2   4   2          0.19          0.57        10.17 o
  -2   4   2          0.19          6.22        13.56 o
  -2   4   2          0.19         15.82         9.04 o
  -2   4   2          0.19          5.65        11.30 o
   2   4  -2          0.19          3.96         7.35 o
  -2   4   2          0.19          4.52         8.48 o
   2   4  -2          0.19          2.26         4.52 o
   2   4  -2          0.19          2.83         3.96 o
   2   4  -2          0.19          4.52         5.09 o
  -1  -4   2        249.82        228.97        29.40 o
  -1  -4   2        249.82        264.02        28.27 o
  -1  -4   2        249.82        288.33        37.31 o
  -1  -4   2        249.82        267.98        33.36 o
  -1  -4   2        249.82        217.09        22.05 o
   1  -4  -2        249.82        240.27        26.57 o
   1  -4  -2        249.82        212.01        28.83 o
   1  -4  -2        249.82        223.88        29.40 o
   1  -4  -2        249.82        230.66        42.40 o
   1   4  -2        249.82        217.09        19.22 o
   1   4  -2        249.82        243.10        29.96 o
  -1   4   2        249.82        306.42        35.62 o
   1   4  -2        249.82        294.55        33.36 o
  -1   4   2        249.82        288.89        38.44 o
  -1   4   2        249.82        247.06        35.05 o
   1   4  -2        249.82        303.03        39.01 o
  -1   4   2        249.82        206.92        41.27 o
   1   4  -2        249.82        226.71        18.66 o
   1   4  -2        249.82        204.66        26.01 o
  -1   4   2        249.82        218.79        30.53 o
   0  -4   2       1348.83       1238.10        90.09 o
   0  -4  -2       1348.83       1431.32        86.13 o
   0  -4   2       1348.83       1384.85        75.93 o
   0  -4  -2       1348.83       1402.42        76.50 o
   0  -4   2       1348.83       1350.86        82.73 o
   0  -4  -2       1348.83       1350.86        86.13 o
   0  -4  -2       1348.83       1326.49        82.73 o
   0  -4   2       1348.83       1544.64        85.56 o
   0   4  -2       1348.83       1448.32        83.86 o
   0   4   2       1348.83       1310.06        87.83 o
   0   4   2       1348.83       1317.42        81.60 o
   0   4  -2       1348.83       1318.56        79.90 o
   0   4   2       1348.83       1346.32        80.46 o
   0   4   2       1348.83       1290.23        90.66 o
   0   4  -2       1348.83       1320.82        82.73 o
   0   4  -2       1348.83       1457.38        85.56 o
   0   4   2       1348.83       1346.32        84.43 o
   0   4   2       1348.83       1385.99        82.16 o
   0   4  -2       1348.83       1315.72        88.39 o
  -1  -4  -2       2486.05       2389.20       132.29 o
   1  -4   2       2486.06       2274.51       157.27 o
   1  -4   2       2486.06       2631.64       130.59 o
   1  -4   2       2486.06       2417.02       141.38 o
  -1  -4  -2       2486.05       2521.49       128.88 o
  -1  -4  -2       2486.05       2486.29       137.40 o
   1  -4   2       2486.06       2451.08       128.32 o
   1  -4   2       2486.06       2496.51       122.64 o
  -1  -4  -2       2486.05       2544.20       131.16 o
   1  -4   2       2486.06       2517.51       141.94 o
  -1   4  -2       2486.06       2613.47       134.56 o
   1   4   2       2486.05       2357.40       135.70 o
   1   4   2       2486.05       2456.19       135.13 o
   1   4   2       2486.05       2484.58       131.16 o
  -1   4  -2       2486.06       2509.00       139.10 o
   1   4   2       2486.05       2436.32       128.32 o
  -1   4  -2       2486.06       2512.40       144.78 o
   1   4   2       2486.05       2453.92       125.48 o
  -1   4  -2       2486.06       2590.76       135.13 o
  -1   4  -2       2486.06       2444.27       158.41 o
   2  -4   2         63.38         45.21        11.87 o
   2  -4   2         63.38         39.56         9.04 o
  -2  -4  -2         63.38         54.25        15.82 o
  -2  -4  -2         63.38         28.82        11.87 o
  -2  -4  -2         63.38         46.34        11.30 o
   2  -4   2         63.38         33.91         9.61 o
   2  -4   2         63.38         28.26        18.65 o
  -2  -4  -2         63.38         33.91        13.00 o
  -2   4  -2         63.38         42.39        16.39 o
   2   4   2         63.38         53.69        11.30 o
  -2   4  -2         63.38         13.00        14.69 o
  -2   4  -2         63.38          8.48        16.39 o
   2   4   2         63.38         54.25        13.56 o
  -2   4  -2         63.38         30.52        12.43 o
  -2   4  -2         63.38        116.42        28.82 o
   2   4   2         63.38         48.04        16.39 o
  -2   4  -2         63.38         37.30        12.43 o
   2   4   2         63.38         56.51        13.56 o
  -3  -4  -2          0.34          1.70        10.17 o
  -3  -4  -2          0.34         -1.70         5.65 o
  -3  -4  -2          0.34          3.96         8.48 o
   3  -4   2          0.34          1.13         6.22 o
  -3  -4  -2          0.34          1.13         5.65 o
   3  -4   2          0.34        -13.56        14.13 o
   3   4   2          0.34         -2.26         6.22 o
  -3   4  -2          0.34         -6.78        10.17 o
  -3   4  -2          0.34         -6.78         7.35 o
   3   4   2          0.34         -3.96         5.09 o
  -3   4  -2          0.34          3.39        15.26 o
   3   4   2          0.34         -5.09         5.09 o
  -3   4  -2          0.34          3.39         6.78 o
  -3   4  -2          0.34         -8.48        14.13 o
   4  -4   2        224.55        340.83        37.87 o
  -4  -4  -2        224.55        256.05        40.70 o
  -4  -4  -2        224.55        170.70        25.44 o
  -4  -4  -2        224.55        259.44        23.74 o
   4  -4   2        224.55        198.40        46.35 o
  -4  -4  -2        224.55        208.57        28.26 o
  -4   4  -2        224.55        250.96        31.09 o
   4   4   2        224.55        271.88        31.65 o
   4   4   2        224.55        213.66        35.61 o
  -5  -4  -2        640.29        520.22        60.50 o
  -5  -4  -2        640.29        687.02        74.64 o
   5  -4   2        640.29        345.49        81.99 o
   5  -4   2        640.29        806.90       104.61 o
  -5  -4  -2        640.29        631.04        45.80 o
   5  -4   2        640.29        697.20        52.59 o
  -5   4  -2        640.29        701.16       109.13 o
   5   4   2        640.29        604.47        70.12 o
   5   4   2        640.29        656.49        51.46 o
   5   4   2        640.29        454.62        60.50 o
  -5   4  -2        640.29        697.20        95.56 o
   6  -4   2        644.77        674.53        67.85 o
   6  -4   2        644.77        945.36       140.22 o
  -6  -4  -2        644.77        654.18        48.06 o
  -6  -4  -2        644.77        677.36        80.29 o
   6   4   2        644.77        506.61        70.68 o
   6   4   2        644.77        680.19        56.54 o
  -6   4  -2        644.77        534.31        92.16 o
  -6   4  -2        644.77        495.86       101.21 o
   6   4   2        644.77        597.07        78.03 o
  -7  -4  -2         59.76         85.90        22.60 o
   7  -4   2         59.76        107.94        31.65 o
   7  -4   2         59.76         54.25        25.99 o
  -7  -4  -2         59.76         97.76        33.91 o
   7   4   2         59.76         21.47        23.73 o
  -7   4  -2         59.76         24.30        43.51 o
   8  -4   2          3.70         16.39        23.17 o
   8  -4   2          3.70        -22.04        23.73 o
  -8  -4  -2          3.70         18.08        28.82 o
   7  -5  -2          6.92         12.43        20.34 o
  -7  -5   2          6.92        -11.87        19.78 o
  -7  -5   2          6.92         -8.48        16.95 o
  -7   5   2          6.92        -16.95        40.12 o
   7   5  -2          6.92          1.70        18.08 o
   6  -5  -2        211.36        265.07        76.86 o
  -6  -5   2        211.36        207.42        36.74 o
  -6  -5   2        211.36        151.47        39.56 o
   6  -5  -2        211.36        224.94        38.43 o
  -6   5   2        211.36        140.17        60.47 o
   6   5  -2        211.36        179.16        33.91 o
  -6   5   2        211.36        324.42        74.60 o
  -5  -5   2         16.47         -1.70        11.87 o
   5  -5  -2         16.47         19.21        37.30 o
   5  -5  -2         16.47          8.48        13.56 o
  -5  -5   2         16.47         16.39        17.52 o
  -5   5   2         16.47         20.34        31.08 o
   5   5  -2         16.47         13.00        11.30 o
  -5   5   2         16.47         52.55        34.47 o
  -4  -5   2         48.55         35.04        16.95 o
  -4  -5   2         48.55         14.69        13.56 o
   4  -5  -2         48.55         68.38        18.08 o
   4  -5  -2         48.55         -2.83        23.73 o
  -4   5   2         48.55         57.08        27.69 o
  -4   5   2         48.55         73.46        22.60 o
  -4   5   2         48.55         -9.61        15.82 o
   4   5  -2         48.55         59.34        19.21 o
  -4   5   2         48.55         39.56        28.82 o
   4   5  -2         48.55         38.43        14.69 o
  -3  -5   2          9.41         -5.09         9.04 o
   3  -5  -2          9.41         13.00         7.35 o
   3  -5  -2          9.41         -6.78        15.26 o
  -3  -5   2          9.41          3.39         6.78 o
  -3  -5   2          9.41         -1.13         8.48 o
   3  -5  -2          9.41          3.39         5.65 o
  -3   5   2          9.41          8.48        10.74 o
   3   5  -2          9.41          0.00         7.35 o
   3   5  -2          9.41         -0.57         3.39 o
  -3   5   2          9.41          3.39        11.30 o
   3   5  -2          9.41         20.91        11.30 o
  -3   5   2          9.41         -0.57        18.65 o
   3   5  -2          9.41          7.91         7.91 o
  -3   5   2          9.41          0.00        13.00 o
  -3   5   2          9.41         -1.70        15.26 o
  -2  -5   2       3345.27       3305.70       178.86 o
  -2  -5   2       3345.27       3550.42       187.94 o
   2  -5  -2       3345.27       3611.74       170.34 o
   2  -5  -2       3345.27       3589.03       177.15 o
   2  -5  -2       3345.27       3584.49       232.80 o
   2  -5  -2       3345.27       3577.10       176.02 o
  -2  -5   2       3345.27       3584.49       177.72 o
  -2   5   2       3345.27       3433.45       185.67 o
  -2   5   2       3345.27       3407.33       225.98 o
  -2   5   2       3345.27       3577.10       188.51 o
   2   5  -2       3345.27       3468.66       187.37 o
   2   5  -2       3345.27       3573.70       175.45 o
  -2   5   2       3345.27       3293.78       198.16 o
   2   5  -2       3345.27       3518.62       170.34 o
  -2   5   2       3345.27       3380.65       200.43 o
   2   5  -2       3345.27       3658.87       189.08 o
   2   5  -2       3345.27       3743.47       174.88 o
  -1  -5   2        151.23        113.04        23.17 o
  -1  -5   2        151.23        169.00        26.57 o
   1  -5  -2        151.23        109.09        20.35 o
  -1  -5   2        151.23        162.22        31.65 o
   1  -5  -2        151.23        159.39        28.26 o
  -1  -5   2        151.23        128.30        27.13 o
   1  -5  -2        151.23        133.96        35.04 o
  -1  -5   2        151.23        111.91        20.91 o
   1   5  -2        151.23        135.65        19.22 o
  -1   5   2        151.23        126.61        27.13 o
   1   5  -2        151.23        117.56        20.35 o
   1   5  -2        151.23        151.48        19.78 o
  -1   5   2        151.23        158.83        36.74 o
   1   5  -2        151.23        182.56        27.70 o
   1   5  -2        151.23        175.78        29.39 o
  -1   5   2        151.23        118.70        27.13 o
  -1   5   2        151.23        147.52        35.04 o
  -1   5   2        151.23        177.48        32.78 o
  -1   5   2        151.23        178.61        31.09 o
   0  -5   2          8.50         -1.13         6.22 o
   0  -5   2          8.50          4.52         9.04 o
   0  -5   2          8.50         -2.26        10.74 o
   0  -5   2          8.50          9.61        12.43 o
   0  -5  -2          8.50          1.13        10.17 o
   0  -5  -2          8.50          4.52        13.00 o
   0  -5   2          8.50         -0.57        10.17 o
   0  -5  -2          8.50         14.69         9.04 o
   0   5   2          8.50          8.48        11.30 o
   0   5   2          8.50         -0.57         7.35 o
   0   5   2          8.50         -7.91        10.17 o
   0   5  -2          8.50          9.04        11.30 o
   0   5  -2          8.50          1.70         9.04 o
   0   5   2          8.50          6.78         9.61 o
   0   5   2          8.50          7.91         9.61 o
   0   5   2          8.50         -6.22         7.35 o
   0   5  -2          8.50         -3.39         6.22 o
   0   5  -2          8.50         18.65        13.56 o
   0   5  -2          8.50          2.83        12.43 o
   0   5  -2          8.50          0.57         7.35 o
  -1  -5  -2       1708.57       1779.72       104.26 o
   1  -5   2       1708.58       1982.56       125.79 o
  -1  -5  -2       1708.57       1802.95       101.42 o
  -1  -5  -2       1708.57       1756.49       108.22 o
   1  -5   2       1708.58       1849.98       104.26 o
   1  -5   2       1708.58       1728.16        96.32 o
   1  -5   2       1708.58       1719.09       128.05 o
  -1  -5  -2       1708.57       1831.28       110.49 o
  -1   5  -2       1708.58       1886.81       112.19 o
  -1   5  -2       1708.58       1686.79       125.22 o
   1   5   2       1708.57       1734.96       107.09 o
  -1   5  -2       1708.58       1709.46       111.06 o
   1   5   2       1708.57       1724.76       100.86 o
   1   5   2       1708.57       1759.89       100.29 o
   1   5   2       1708.57       1719.09       104.82 o
  -1   5  -2       1708.58       1840.35       109.36 o
  -1   5  -2       1708.58       1702.09       125.79 o
  -1   5  -2       1708.58       1771.79       106.52 o
  -2  -5  -2        181.21        141.87        28.26 o
  -2  -5  -2        181.21        109.09        25.44 o
  -2  -5  -2        181.21        170.13        30.52 o
  -2  -5  -2        181.21        202.92        27.70 o
   2  -5   2        181.21        205.18        27.13 o
   2  -5   2        181.21        169.00        24.87 o
   2  -5   2        181.21        139.61        20.35 o
   2  -5   2        181.21        156.57        41.83 o
   2   5   2        181.21        198.96        22.61 o
  -2   5  -2        181.21        193.31        32.78 o
  -2   5  -2        181.21        236.83        35.04 o
  -2   5  -2        181.21        178.61        32.78 o
   2   5   2        181.21        173.52        33.35 o
  -2   5  -2        181.21        166.74        41.83 o
   2   5   2        181.21        144.13        24.30 o
  -2   5  -2        181.21        221.57        41.83 o
   2   5   2        181.21        223.26        31.09 o
   3  -5   2         33.27         42.38        13.56 o
  -3  -5  -2         33.27         51.99        19.21 o
  -3  -5  -2         33.27         22.60        11.30 o
   3  -5   2         33.27         24.86        23.17 o
  -3  -5  -2         33.27         12.43        11.87 o
   3  -5   2         33.27         25.99         8.48 o
  -3   5  -2         33.27         47.47        29.95 o
   3   5   2         33.27         37.86        12.43 o
  -3   5  -2         33.27          7.91        16.95 o
   3   5   2         33.27         49.16        15.26 o
   3   5   2         33.27         38.99        14.13 o
   3   5   2         33.27         50.29         9.61 o
  -3   5  -2         33.27         29.95        14.13 o
  -3   5  -2         33.27         49.73        16.95 o
  -3   5  -2         33.27         52.55        20.91 o
   4  -5   2         12.77          6.78         9.61 o
  -4  -5  -2         12.77         -6.78         9.04 o
  -4  -5  -2         12.77          3.39        12.43 o
   4  -5   2         12.77          5.09        22.60 o
   4   5   2         12.77         10.74         9.61 o
  -4   5  -2         12.77         28.25        24.86 o
  -4   5  -2         12.77         28.25        21.47 o
  -4   5  -2         12.77          9.04        22.04 o
   4   5   2         12.77         -5.09        10.17 o
  -4   5  -2         12.77          8.48        12.43 o
   5  -5   2        289.53        345.93        83.09 o
   5  -5   2        289.53        314.27        41.83 o
  -5  -5  -2        289.53        271.88        39.00 o
  -5  -5  -2        289.53        307.49        51.44 o
  -5   5  -2        289.53        345.36        69.52 o
   5   5   2        289.53        322.75        39.57 o
   5   5   2        289.53        306.36        48.61 o
  -5   5  -2        289.53        247.57        51.44 o
  -5   5  -2        289.53        258.88        70.65 o
  -6  -5  -2         10.77         19.78        15.82 o
   6  -5   2         10.77         32.77        44.08 o
   6  -5   2         10.77        -13.00        13.00 o
  -6  -5  -2         10.77         -5.65        16.39 o
  -6   5  -2         10.77        -32.21        32.21 o
   6   5   2         10.77          3.96        11.87 o
  -6   5  -2         10.77          9.04        42.38 o
  -6   5  -2         10.77         15.26        22.04 o
  -7  -5  -2         20.51         35.60        19.21 o
   7  -5   2         20.51         31.08        20.91 o
  -7  -5  -2         20.51        -11.30        21.47 o
   7  -5   2         20.51         14.69        19.78 o
  -7   5  -2         20.51         24.86        44.64 o
  -7   5  -2         20.51         32.78        34.47 o
   7  -6  -2          0.01         24.30        18.65 o
  -7  -6   2          0.01         -3.96        21.47 o
  -6  -6   2          6.12         12.43        22.60 o
   6  -6  -2          6.12         -3.39        14.13 o
  -6  -6   2          6.12        -14.69        15.82 o
   6   6  -2          6.12          5.65        14.13 o
  -6   6   2          6.12         11.30        35.60 o
  -6   6   2          6.12         20.34        32.77 o
  -5  -6   2        403.70        356.13        55.96 o
  -5  -6   2        403.70        250.99        47.48 o
   5  -6  -2        403.70        540.42        55.40 o
   5  -6  -2        403.70        382.70        89.32 o
  -5   6   2        403.70        526.85        81.40 o
   5   6  -2        403.70        426.79        50.31 o
  -5   6   2        403.70        492.37        84.23 o
  -5   6   2        403.70        379.31        87.05 o
   4  -6  -2        101.25        149.76        58.77 o
   4  -6  -2        101.25         85.34        21.48 o
  -4  -6   2        101.25        139.59        32.21 o
  -4  -6   2        101.25        106.81        28.82 o
  -4   6   2        101.25         26.00        26.56 o
   4   6  -2        101.25        136.20        26.56 o
  -4   6   2        101.25         77.42        35.04 o
  -4   6   2        101.25        191.58        48.04 o
  -3  -6   2        205.03        289.95        48.61 o
  -3  -6   2        205.03        227.78        39.00 o
  -3  -6   2        205.03        181.43        27.13 o
   3  -6  -2        205.03        198.39        26.56 o
   3  -6  -2        205.03        218.74        61.04 o
   3  -6  -2        205.03        170.69        27.70 o
  -3   6   2        205.03        185.95        36.17 o
  -3   6   2        205.03        189.91        46.91 o
   3   6  -2        205.03        194.43        32.22 o
   3   6  -2        205.03        215.35        25.43 o
   3   6  -2        205.03        224.39        26.00 o
   3   6  -2        205.03        250.95        37.30 o
  -3   6   2        205.03        173.52        53.70 o
  -3   6   2        205.03        270.74        50.87 o
  -3   6   2        205.03        244.74        40.13 o
   2  -6  -2        100.34        111.90        23.74 o
   2  -6  -2        100.34        168.41        48.60 o
  -2  -6   2        100.34        110.20        31.65 o
   2  -6  -2        100.34        160.50        25.43 o
  -2  -6   2        100.34        133.94        24.30 o
   2  -6  -2        100.34        102.29        20.91 o
  -2  -6   2        100.34         96.08        24.30 o
  -2   6   2        100.34        158.81        35.04 o
   2   6  -2        100.34        122.64        29.95 o
   2   6  -2        100.34         76.86        19.78 o
  -2   6   2        100.34         96.08        31.65 o
  -2   6   2        100.34         83.08        25.43 o
  -2   6   2        100.34        129.42        28.82 o
   2   6  -2        100.34         95.51        19.22 o
   2   6  -2        100.34        103.42        26.56 o
   2   6  -2        100.34        127.16        16.95 o
  -2   6   2        100.34        170.11        44.65 o
   1  -6  -2          1.19          0.00         6.22 o
   1  -6  -2          1.19         -5.09        14.13 o
  -1  -6   2          1.19          0.00        14.13 o
   1  -6  -2          1.19         -1.13        10.17 o
  -1  -6   2          1.19          2.83        10.17 o
  -1  -6   2          1.19          5.09         9.61 o
  -1  -6   2          1.19         -0.57        11.87 o
   1   6  -2          1.19         -6.78         9.04 o
  -1   6   2          1.19          1.70        10.74 o
   1   6  -2          1.19          4.52         8.48 o
  -1   6   2          1.19        -15.26        15.26 o
  -1   6   2          1.19         -0.57        10.17 o
   1   6  -2          1.19         -3.96         7.35 o
  -1   6   2          1.19         -2.26        10.74 o
  -1   6   2          1.19         -5.09         9.61 o
   1   6  -2          1.19          0.00         6.22 o
  -1   6   2          1.19         -4.52        10.74 o
   1   6  -2          1.19         -1.13         9.04 o
   0  -6  -2          1.07         -0.57         9.61 o
   0  -6   2          1.07          3.96        11.87 o
   0  -6  -2          1.07         10.74        14.13 o
   0  -6   2          1.07          3.39        12.43 o
   0  -6   2          1.07          7.91         9.04 o
   0   6   2          1.07         38.99        16.39 o
   0   6   2          1.07          5.09        11.30 o
   0   6  -2          1.07         13.00        13.00 o
   0   6  -2          1.07         -2.26         8.48 o
   0   6   2          1.07          2.83         8.48 o
   0   6   2          1.07          3.96         9.61 o
   0   6  -2          1.07         -0.57        10.74 o
   0   6   2          1.07         -2.26        10.17 o
   0   6  -2          1.07         -6.78         9.61 o
   0   6  -2          1.07          5.65         9.61 o
   1  -6   2        199.36        220.44        35.61 o
  -1  -6  -2        199.36        146.96        32.78 o
  -1  -6  -2        199.36        232.31        36.74 o
   1  -6   2        199.36        163.35        27.70 o
   1  -6   2        199.36        215.92        46.91 o
  -1   6  -2        199.36        213.66        46.35 o
   1   6   2        199.36        228.92        27.70 o
  -1   6  -2        199.36        244.18        40.70 o
  -1   6  -2        199.36        261.14        41.26 o
   1   6   2        199.36        195.57        30.52 o
  -1   6  -2        199.36        160.53        40.13 o
   1   6   2        199.36        243.61        29.96 o
   1   6   2        199.36        195.00        34.48 o
  -1   6  -2        199.36        205.18        39.00 o
  -1   6  -2        199.36        253.22        41.83 o
   1   6   2        199.36        247.57        32.22 o
  -2  -6  -2       1460.73       1754.39       108.13 o
   2  -6   2       1460.74       1513.79       131.90 o
  -2  -6  -2       1460.73       1540.97        98.50 o
   2  -6   2       1460.74       1528.51        92.84 o
   2  -6   2       1460.74       1594.75        90.01 o
   2  -6   2       1460.74       1470.20        88.88 o
  -2   6  -2       1460.74       1443.59       110.96 o
   2   6   2       1460.73       1324.14       102.47 o
  -2   6  -2       1460.74       1720.99       107.56 o
   2   6   2       1460.73       1517.19        98.50 o
  -2   6  -2       1460.74       1457.18       105.86 o
  -2   6  -2       1460.74       1597.58       102.47 o
   2   6   2       1460.73       1645.70        90.01 o
   2   6   2       1460.73       1495.68        86.05 o
  -2   6  -2       1460.74       1388.68       123.98 o
   3  -6   2         24.26         16.95        30.52 o
   3  -6   2         24.26         34.47        13.56 o
   3  -6   2         24.26         -1.70         9.61 o
  -3  -6  -2         24.26         10.74        15.82 o
  -3  -6  -2         24.26          3.96        12.43 o
  -3   6  -2         24.26          2.83        15.26 o
  -3   6  -2         24.26         21.47        23.17 o
   3   6   2         24.26         29.38        11.30 o
  -3   6  -2         24.26         27.12        24.30 o
   3   6   2         24.26         15.26        11.87 o
  -3   6  -2         24.26         15.26        14.69 o
  -3   6  -2         24.26         -3.96        12.43 o
   3   6   2         24.26         14.69        14.13 o
   3   6   2         24.26         17.52         9.61 o
   4  -6   2         67.77         61.60        21.47 o
  -4  -6  -2         67.77         24.30        16.39 o
  -4  -6  -2         67.77         47.47        20.34 o
   4  -6   2         67.77         38.99        33.91 o
  -4   6  -2         67.77         81.38        36.17 o
   4   6   2         67.77         30.52        13.00 o
   4   6   2         67.77         51.43        18.08 o
  -4   6  -2         67.77         23.73        24.30 o
  -4   6  -2         67.77        105.11        32.78 o
   4   6   2         67.77          6.22        15.82 o
   5  -6   2          7.39         12.43        13.00 o
  -5  -6  -2          7.39         18.65        18.08 o
   5  -6   2          7.39         37.86        37.30 o
  -5  -6  -2          7.39        -13.56        13.56 o
  -5   6  -2          7.39          5.65        22.60 o
  -5   6  -2          7.39        -10.74        28.25 o
  -5   6  -2          7.39         12.43        28.25 o
   5   6   2          7.39          9.04        13.00 o
  -6  -6  -2         24.12         -1.13        17.52 o
   6  -6   2         24.12         37.86        20.34 o
  -6  -6  -2         24.12         15.26        24.86 o
  -6   6  -2         24.12         20.91        42.95 o
   6   6   2         24.12         -6.78        13.56 o
  -6   6  -2         24.12         14.69        29.95 o
   7  -6   2          6.21         11.87        15.82 o
  -7  -6  -2          6.21        -22.04        22.04 o
  -7  -7   2        166.78        163.33        45.21 o
  -6  -7   2          1.62         -2.26        18.08 o
  -6  -7   2          1.62         40.69        25.43 o
   6  -7  -2          1.62         -0.57        17.52 o
  -6   7   2          1.62         -7.35        36.73 o
   6   7  -2          1.62          5.65        15.26 o
   5  -7  -2        211.05        161.08        65.00 o
  -5  -7   2        211.05        297.29        54.26 o
   5  -7  -2        211.05        232.29        38.43 o
  -5  -7   2        211.05        187.64        44.08 o
  -5   7   2        211.05        220.42        70.65 o
  -5   7   2        211.05        183.12        57.65 o
  -5   7   2        211.05        196.12        60.47 o
   5   7  -2        211.05        280.90        41.82 o
  -4  -7   2          9.52         35.04        23.17 o
  -4  -7   2          9.52         -5.65        13.56 o
   4  -7  -2          9.52         19.21        15.26 o
   4  -7  -2          9.52         -1.70        32.21 o
  -4   7   2          9.52          6.78        26.56 o
  -4   7   2          9.52          2.26        25.99 o
  -4   7   2          9.52         -7.91        25.99 o
   4   7  -2          9.52         30.51        14.69 o
  -3  -7   2         58.80         68.38        23.73 o
   3  -7  -2         58.80         75.73        15.26 o
  -3  -7   2         58.80         20.34        20.34 o
   3  -7  -2         58.80         39.56        16.95 o
   3  -7  -2         58.80         28.82        37.30 o
   3   7  -2         58.80         48.03        19.78 o
  -3   7   2         58.80         76.29        31.65 o
  -3   7   2         58.80         51.99        29.39 o
  -3   7   2         58.80         83.07        38.99 o
   2  -7  -2        335.02        366.87        44.09 o
  -2  -7   2        335.01        327.30        48.05 o
  -2  -7   2        335.01        408.71        49.18 o
   2  -7  -2        335.02        217.64        57.09 o
  -2  -7   2        335.01        351.05        55.40 o
   2   7  -2        335.01        231.77        27.70 o
  -2   7   2        335.02        357.83        58.22 o
   2   7  -2        335.01        299.04        37.31 o
  -2   7   2        335.02        362.35        53.14 o
  -2   7   2        335.02        364.05        57.09 o
  -2   7   2        335.02        329.00        66.70 o
   2   7  -2        335.01        378.18        51.44 o
  -2   7   2        335.02        345.96        54.83 o
  -1  -7   2        160.08        119.25        26.00 o
  -1  -7   2        160.08        101.73        24.87 o
   1  -7  -2        160.08        154.30        41.26 o
  -1  -7   2        160.08        149.21        36.74 o
   1  -7  -2        160.08        115.86        29.95 o
   1  -7  -2        160.08        157.12        28.26 o
  -1   7   2        160.08        141.30        33.91 o
  -1   7   2        160.08        155.43        35.61 o
   1   7  -2        160.08        170.12        34.48 o
   1   7  -2        160.08        148.64        24.30 o
   1   7  -2        160.08        124.34        25.43 o
  -1   7   2        160.08        144.12        38.43 o
  -1   7   2        160.08        183.12        40.69 o
   1   7  -2        160.08        119.82        22.04 o
   1   7  -2        160.08        156.56        30.52 o
   0  -7  -2        151.49        218.16        37.30 o
   0  -7   2        151.49        246.42        37.30 o
   0  -7  -2        151.49        179.73        40.13 o
   0  -7   2        151.49         97.78        31.65 o
   0  -7   2        151.49        197.81        42.39 o
   0   7  -2        151.49        224.38        43.52 o
   0   7   2        151.49        146.95        33.35 o
   0   7   2        151.49        209.68        39.00 o
   0   7  -2        151.49        103.99        28.82 o
   0   7   2        151.49        126.04        28.26 o
   0   7  -2        151.49        197.25        40.13 o
   0   7   2        151.49         85.91        30.52 o
   0   7   2        151.49        170.12        37.30 o
   0   7  -2        151.49        161.08        31.65 o
   0   7  -2        151.49         81.95        27.13 o
   1  -7   2        203.16        209.69        51.43 o
   1  -7   2        203.16        195.56        32.78 o
  -1  -7  -2        203.16        291.65        51.43 o
   1  -7   2        203.16        133.39        30.52 o
  -1  -7  -2        203.16        267.35        43.52 o
   1   7   2        203.16        208.00        34.48 o
   1   7   2        203.16        291.09        47.48 o
  -1   7  -2        203.16        241.91        42.39 o
  -1   7  -2        203.16        288.26        50.30 o
  -1   7  -2        203.16        135.65        32.78 o
   1   7   2        203.16        167.87        29.96 o
   1   7   2        203.16        217.61        29.39 o
   1   7   2        203.16        258.87        33.35 o
  -1   7  -2        203.16        214.78        50.30 o
  -2  -7  -2        402.62        578.34        71.23 o
   2  -7   2        402.62        506.54        53.71 o
  -2  -7  -2        402.62        373.12        53.14 o
   2  -7   2        402.62        507.10        87.06 o
  -2   7  -2        402.62        433.61        59.93 o
  -2   7  -2        402.62        392.91        63.32 o
   2   7   2        402.62        413.26        47.49 o
   2   7   2        402.62        511.63        59.36 o
   2   7   2        402.62        452.83        37.31 o
  -2   7  -2        402.62        515.02        83.67 o
  -2   7  -2        402.62        534.80        70.67 o
  -2   7  -2        402.62        434.18        59.36 o
  -3  -7  -2        189.81        171.25        36.74 o
   3  -7   2        189.81        158.82        22.61 o
  -3  -7  -2        189.81        201.77        45.22 o
   3  -7   2        189.81        119.82        54.82 o
   3  -7   2        189.81        163.91        31.09 o
  -3   7  -2        189.81        298.42        69.52 o
  -3   7  -2        189.81        240.21        48.61 o
   3   7   2        189.81        211.95        36.17 o
   3   7   2        189.81        195.56        26.56 o
  -3   7  -2        189.81        188.21        49.17 o
  -4  -7  -2         87.80         57.08        24.30 o
   4  -7   2         87.80         72.34        44.08 o
  -4  -7  -2         87.80         89.86        30.52 o
   4  -7   2         87.80         85.90        23.74 o
  -4   7  -2         87.80         34.47        34.47 o
   4   7   2         87.80         47.47        18.65 o
  -4   7  -2         87.80        103.42        36.17 o
  -4   7  -2         87.80         80.81        41.25 o
   5  -7   2        497.23        529.71       111.37 o
   5  -7   2        497.23        511.62        59.36 o
  -5  -7  -2        497.23        632.60        78.01 o
  -5  -7  -2        497.23        394.59        61.05 o
  -5   7  -2        497.23        496.92       104.58 o
  -5   7  -2        497.23        408.16        70.10 o
  -5   7  -2        497.23        606.59       100.06 o
   5   7   2        497.23        477.13        54.84 o
  -6  -7  -2        400.43        358.94        61.61 o
  -6  -7  -2        400.43        308.63        61.05 o
   6  -7   2        400.43        478.21        58.79 o
  -6   7  -2        400.43        307.50        81.96 o
   6   7   2        400.43        492.91        56.53 o
   7  -7   2         53.54         81.94        33.34 o
  -7  -7  -2         53.54         50.86        35.04 o
   6  -8  -2         34.21         51.42        23.73 o
  -6  -8   2         34.21         48.60        25.43 o
  -5  -8   2        491.42        538.17        84.23 o
   5  -8  -2        491.42        772.21        73.49 o
  -5  -8   2        491.42        435.29        68.97 o
   5   8  -2        491.42        509.34        62.18 o
  -5   8   2        491.42        573.79       101.19 o
   4  -8  -2         14.52         41.82        40.69 o
  -4  -8   2         14.52         15.26        19.78 o
   4  -8  -2         14.52         24.30        18.65 o
  -4  -8   2         14.52         40.12        32.21 o
   4   8  -2         14.52         16.39        15.82 o
  -4   8   2         14.52         -5.65        32.78 o
  -4   8   2         14.52        -26.56        26.56 o
  -4   8   2         14.52         20.34        35.60 o
   3  -8  -2        134.54        142.98        55.38 o
   3  -8  -2        134.54        118.12        28.26 o
  -3  -8   2        134.53        130.55        41.82 o
  -3  -8   2        134.53        166.72        37.30 o
  -3   8   2        134.54         98.90        37.87 o
   3   8  -2        134.53        172.37        36.73 o
  -3   8   2        134.54        135.64        44.08 o
  -3   8   2        134.54        140.16        51.99 o
  -2  -8   2        149.55        182.55        37.30 o
  -2  -8   2        149.55        140.16        43.52 o
   2  -8  -2        149.55         99.47        26.00 o
   2  -8  -2        149.55        217.02        57.08 o
   2   8  -2        149.55        142.42        28.26 o
   2   8  -2        149.55        139.60        22.04 o
  -2   8   2        149.55        206.85        46.34 o
  -2   8   2        149.55        118.12        46.91 o
  -2   8   2        149.55        198.94        44.65 o
   2   8  -2        149.55        168.42        39.00 o
  -2   8   2        149.55        123.77        41.26 o
  -1  -8   2          3.21         13.00        17.52 o
  -1  -8   2          3.21         28.82        24.30 o
   1  -8  -2          3.21         10.17        13.00 o
   1   8  -2          3.21         -6.78        17.52 o
  -1   8   2          3.21         16.39        18.65 o
  -1   8   2          3.21          0.57        16.95 o
   1   8  -2          3.21          1.70        11.87 o
  -1   8   2          3.21         -2.26        13.56 o
  -1   8   2          3.21          7.91        18.65 o
   1   8  -2          3.21         -6.22        15.82 o
   1   8  -2          3.21          4.52        10.17 o
   1   8  -2          3.21          6.78        13.00 o
   0  -8   2         17.93        -16.95        16.95 o
   0  -8  -2         17.93        -14.69        20.34 o
   0  -8   2         17.93         11.87        13.00 o
   0  -8  -2         17.93         58.20        23.17 o
   0  -8   2         17.93          2.26        21.47 o
   0   8  -2         17.93          5.09        19.21 o
   0   8  -2         17.93         28.25        18.65 o
   0   8   2         17.93         38.99        23.73 o
   0   8   2         17.93         -5.65        13.00 o
   0   8  -2         17.93         21.47        20.91 o
   0   8   2         17.93         27.12        16.95 o
   0   8  -2         17.93         29.95        22.04 o
   0   8   2         17.93          5.09        20.34 o
   0   8  -2         17.93         29.95        20.91 o
   0   8   2         17.93         10.17        19.78 o
  -1  -8  -2        256.83        424.49        68.39 o
   1  -8   2        256.83        333.49        47.48 o
   1  -8   2        256.83        267.92        61.61 o
  -1  -8  -2        256.83        349.88        51.44 o
  -1   8  -2        256.83        253.22        55.96 o
  -1   8  -2        256.83        279.79        49.74 o
  -1   8  -2        256.83        432.40        66.13 o
   1   8   2        256.83        204.05        36.74 o
   1   8   2        256.83        315.40        41.26 o
  -1   8  -2        256.83        330.09        55.39 o
   1   8   2        256.83        332.36        53.70 o
  -2  -8  -2         95.35         38.43        27.13 o
   2  -8   2         95.35         48.60        36.73 o
  -2  -8  -2         95.35         65.56        23.17 o
   2  -8   2         95.35         73.47        22.04 o
   2   8   2         95.35        157.67        37.30 o
  -2   8  -2         95.35         89.86        38.43 o
  -2   8  -2         95.35        116.42        35.04 o
  -2   8  -2         95.35        139.59        41.82 o
  -2   8  -2         95.35         96.64        34.47 o
   2   8   2         95.35         59.90        18.65 o
   2   8   2         95.35        119.81        20.91 o
   3  -8   2          4.43         -7.91        31.08 o
   3  -8   2          4.43         24.30        15.26 o
  -3  -8  -2          4.43          7.35        22.04 o
  -3  -8  -2          4.43         -3.39        13.00 o
  -3   8  -2          4.43         -6.78        22.60 o
  -3   8  -2          4.43        -19.21        20.91 o
   3   8   2          4.43         -2.83        15.26 o
  -3   8  -2          4.43          9.04        29.95 o
  -4  -8  -2         80.34         35.60        23.17 o
   4  -8   2         80.34        104.55        29.95 o
  -4  -8  -2         80.34        -14.69        22.04 o
   4  -8   2         80.34         23.74        40.69 o
  -4   8  -2         80.34         88.16        52.56 o
   4   8   2         80.34         61.03        23.17 o
  -4   8  -2         80.34         42.38        37.86 o
  -4   8  -2         80.34        110.76        39.56 o
  -5  -8  -2        207.30        102.86        42.95 o
   5  -8   2        207.30        208.55        40.69 o
  -5  -8  -2        207.30        208.55        48.61 o
  -5   8  -2        207.30        178.03        65.56 o
   5   8   2        207.30        196.12        36.74 o
  -6  -8  -2        983.79        814.32       101.22 o
   6  -8   2        983.79       1177.37        87.09 o
   5  -9  -2          6.04          0.57        18.08 o
  -5  -9   2          6.04         18.08        24.30 o
   4  -9  -2          2.33          2.26        15.26 o
  -4  -9   2          2.33         -7.35        14.13 o
  -4  -9   2          2.33         -4.52        32.77 o
  -4   9   2          2.33        -25.99        29.95 o
  -4   9   2          2.33        -11.87        33.34 o
   3  -9  -2         61.60         44.64        22.04 o
  -3  -9   2         61.60         75.16        28.26 o
  -3  -9   2         61.60         70.07        44.08 o
   3  -9  -2         61.60         31.65        45.77 o
  -3   9   2         61.60         64.99        37.86 o
  -3   9   2         61.60         94.94        40.69 o
  -3   9   2         61.60         61.60        42.38 o
   3   9  -2         61.60         79.68        28.26 o
   2  -9  -2        221.19        153.73        34.48 o
  -2  -9   2        221.19        206.86        52.56 o
  -2  -9   2        221.19        232.86        43.52 o
   2   9  -2        221.19        284.29        53.69 o
  -2   9   2        221.19        279.21        58.78 o
   2   9  -2        221.19        231.16        37.87 o
  -2   9   2        221.19        168.99        57.08 o
  -2   9   2        221.19        188.21        52.00 o
  -2   9   2        221.19        202.90        50.30 o
  -1  -9   2         13.68         17.52        31.64 o
  -1  -9   2         13.68         -4.52        12.43 o
   1  -9  -2         13.68         55.38        23.17 o
  -1   9   2         13.68         13.56        18.65 o
  -1   9   2         13.68         33.91        27.12 o
   1   9  -2         13.68          1.13        16.39 o
  -1   9   2         13.68         10.74        20.34 o
   1   9  -2         13.68         24.86        24.86 o
  -1   9   2         13.68         21.47        26.56 o
   1   9  -2         13.68         46.90        18.65 o
   0  -9  -2         30.49         27.69        20.34 o
   0  -9   2         30.49         42.38        32.21 o
   0  -9   2         30.49          5.65        15.82 o
   0   9   2         30.49         16.39        17.52 o
   0   9  -2         30.49         50.29        31.65 o
   0   9  -2         30.49         36.17        19.78 o
   0   9   2         30.49          6.78        24.86 o
   0   9   2         30.49        -14.69        22.60 o
   0   9  -2         30.49        -19.21        19.21 o
   1  -9   2         81.57         67.81        24.87 o
  -1  -9  -2         81.57         64.42        26.56 o
  -1  -9  -2         81.57         70.64        38.99 o
   1  -9   2         81.57        170.67        55.95 o
  -1   9  -2         81.57         80.81        34.47 o
   1   9   2         81.57         68.94        23.74 o
   1   9   2         81.57        105.68        31.08 o
  -1   9  -2         81.57        111.33        34.47 o
   1   9   2         81.57        152.02        41.25 o
  -1   9  -2         81.57        146.93        45.77 o
  -1   9  -2         81.57         99.46        35.60 o
  -2  -9  -2         21.77        -12.43        28.25 o
  -2  -9  -2         21.77         22.04        18.65 o
   2  -9   2         21.77         38.99        38.43 o
   2  -9   2         21.77         28.25        16.39 o
  -2   9  -2         21.77         32.78        28.25 o
   2   9   2         21.77         15.82        12.43 o
  -2   9  -2         21.77         21.47        31.08 o
   2   9   2         21.77         53.12        26.56 o
   2   9   2         21.77         21.47        14.69 o
  -2   9  -2         21.77          8.48        25.43 o
  -2   9  -2         21.77         13.56        23.17 o
  -3  -9  -2         14.41        -26.56        26.56 o
  -3  -9  -2         14.41        -10.74        15.82 o
   3  -9   2         14.41         -1.70        37.30 o
   3  -9   2         14.41         14.13        15.26 o
  -3   9  -2         14.41         14.69        29.38 o
  -3   9  -2         14.41          9.61        27.69 o
  -3   9  -2         14.41        -25.99        32.21 o
   3   9   2         14.41          7.91        19.21 o
  -4  -9  -2         15.37         -2.83        29.95 o
  -4  -9  -2         15.37         16.95        22.60 o
   4  -9   2         15.37         20.34        20.91 o
   4   9   2         15.37         68.38        28.25 o
  -4   9  -2         15.37         -9.61        39.56 o
  -4   9  -2         15.37         13.56        37.86 o
   5  -9   2         20.40         13.56        20.91 o
  -5  -9  -2         20.40         20.91        27.12 o
   5 -10  -2          0.23        -11.87        21.47 o
  -5 -10   2          0.23         14.69        24.30 o
  -4 -10   2        178.52        243.02        50.30 o
  -4 -10   2        178.52         42.95        44.65 o
   4 -10  -2        178.52        114.16        32.21 o
  -3 -10   2        154.49        128.29        35.60 o
   3 -10  -2        154.49        145.81        34.47 o
  -3 -10   2        154.49        141.85        53.69 o
  -3  10   2        154.49        144.68        61.60 o
  -3  10   2        154.49         93.81        47.47 o
   2 -10  -2         26.48         -1.70        15.26 o
  -2 -10   2         26.48         62.16        37.30 o
  -2 -10   2         26.48         -1.13        16.39 o
  -2  10   2         26.48          3.39        31.08 o
   2  10  -2         26.48         20.91        18.65 o
  -2  10   2         26.48         23.73        26.56 o
  -2  10   2         26.48          2.26        28.82 o
   1 -10  -2        325.36        341.97        53.13 o
  -1 -10   2        325.36        253.79        48.61 o
   1  10  -2        325.36        344.23        66.70 o
  -1  10   2        325.36        334.06        64.44 o
   1  10  -2        325.36        309.19        53.70 o
  -1  10   2        325.36        374.19        60.48 o
   0 -10   2         26.87         24.30        19.21 o
   0 -10  -2         26.87         62.16        25.99 o
   0  10  -2         26.87          0.57        23.17 o
   0  10   2         26.87         13.00        21.47 o
   0  10   2         26.87         -0.57        27.12 o
   0  10  -2         26.87        -13.00        29.95 o
   0  10   2         26.87         23.17        31.08 o
   0  10  -2         26.87         60.46        25.99 o
   1 -10   2         33.95         12.43        16.95 o
  -1 -10  -2         33.95         34.47        23.17 o
   1  10   2         33.95         79.68        24.30 o
  -1  10  -2         33.95         24.86        25.43 o
  -1  10  -2         33.95         48.03        33.34 o
   1  10   2         33.95         55.38        31.08 o
   1  10   2         33.95         22.04        23.73 o
   2 -10   2          0.79          0.00        16.39 o
  -2 -10  -2          0.79        -29.95        31.08 o
   2 -10   2          0.79          3.39        42.38 o
  -2 -10  -2          0.79          6.78        18.65 o
   2  10   2          0.79         29.38        28.82 o
   2  10   2          0.79         -8.48        13.56 o
  -2  10  -2          0.79         24.30        27.12 o
  -2  10  -2          0.79          6.22        29.38 o
  -2  10  -2          0.79          3.96        35.03 o
  -3 -10  -2        119.00        102.29        49.17 o
   3 -10   2        119.00         41.82        52.56 o
  -3 -10  -2        119.00        122.07        37.30 o
   3 -10   2        119.00        110.20        33.34 o
  -3  10  -2        119.00        148.06        52.56 o
  -3  10  -2        119.00        166.15        70.08 o
  -4 -10  -2         16.19          1.13        18.65 o
   4 -10   2         16.19          5.09        22.04 o
  -4 -10  -2         16.19        -14.69        37.30 o
  -4  10  -2         16.19          3.39        33.34 o
   5 -10   2         90.96         37.30        22.60 o
  -5 -10  -2         90.96         75.16        33.91 o
   3 -11  -2          0.01         -6.22        20.34 o
  -3 -11   2          0.01        -20.34        20.34 o
  -3 -11   2          0.01          2.83        40.12 o
  -3  11   2          0.01         -0.57        32.21 o
   2 -11  -2         18.03          2.26        19.78 o
  -2 -11   2         18.03         27.69        24.86 o
  -2  11   2         18.03         72.90        38.43 o
  -2  11   2         18.03         -5.65        29.38 o
   2  11  -2         18.03         24.30        19.21 o
  -1 -11   2        433.19        382.69        59.92 o
   1 -11  -2        433.19        421.13        61.61 o
  -1  11   2        433.19        454.48        74.05 o
   1  11  -2        433.19        407.56        63.88 o
  -1  11   2        433.19        446.00        69.53 o
   0 -11  -2       1138.63       1194.54        96.72 o
   0 -11   2       1138.63       1196.23        97.28 o
   0  11   2       1138.63       1027.12        91.63 o
   0  11   2       1138.63       1053.14       118.78 o
   0  11  -2       1138.63       1384.01       135.18 o
   1 -11   2        295.63        269.04        50.87 o
  -1 -11  -2        295.63        191.04        45.78 o
  -1  11  -2        295.63        132.82        46.91 o
   1  11   2        295.63        300.69        54.26 o
  -1  11  -2        295.63        449.91        70.65 o
   2 -11   2          7.92         -1.13        16.95 o
  -2 -11  -2          7.92         -2.26        19.78 o
  -2  11  -2          7.92        -10.74        33.90 o
   2  11   2          7.92         -5.65        15.82 o
  -2  11  -2          7.92         45.21        35.04 o
   3 -11   2         17.85         -0.57        19.21 o
  -3 -11  -2         17.85         20.91        47.47 o
  -3 -11  -2         17.85         15.82        22.60 o
  -3  11  -2         17.85         38.99        41.82 o
  -2 -12   2         45.66         22.60        24.86 o
   2 -12  -2         45.66         45.21        32.21 o
  -1 -12   2         70.17         83.64        31.08 o
   1 -12  -2         70.16         29.95        27.13 o
   1  12  -2         70.17         44.08        35.04 o
  -1  12   2         70.16         43.51        37.86 o
  -1  12   2         70.16         59.34        35.60 o
   0 -12   2         44.85         40.69        29.95 o
   0 -12  -2         44.85         17.52        21.47 o
   0  12  -2         44.85         13.56        36.17 o
   0  12   2         44.85         41.25        37.86 o
  -1 -12  -2        192.43        178.03        48.04 o
   1 -12   2        192.43        190.46        45.21 o
  -1  12  -2        192.43        198.37        62.17 o
   1  12   2        192.43        174.63        49.73 o
   2 -12   2          0.90         -9.04        18.65 o
  -2 -12  -2          0.90        -19.78        19.78 o
  -2  12  -2          0.90         21.47        37.30 o
  -7   0   3         58.18          3.39        33.34 o
   7   0  -3         58.18         15.26        21.47 o
  -7   0   3         58.18         69.51        46.90 o
  -7   0   3         58.18         52.55        22.60 o
   7   0  -3         58.18         24.86        22.60 o
   5   0  -3        170.26         95.52        23.17 o
  -5   0   3        170.26        114.73        24.87 o
   5   0  -3        170.26        153.73        27.69 o
   5   0  -3        170.26        165.04        39.56 o
  -5   0   3        170.26        135.65        35.04 o
  -5   0   3        170.26        174.64        46.35 o
  -4   0  -2          0.00          1.13         6.22 o
   4   0   2          0.00         -0.57         6.22 o
   4   0   2          0.00         -7.91        13.00 o
  -4   0  -2          0.00          0.00         7.35 o
  -4   0  -2          0.00         10.17        15.82 o
   4   0   2          0.00         -1.13         7.35 o
  -4   0  -2          0.00          0.57        11.87 o
  -4   0  -2          0.00          3.96        10.17 o
   4   0   2          0.00          1.13        11.87 o
  -3   0   3          5.99       2572.27       164.44 o
  -1   0   3       2691.12       2651.73       112.75 o
   1   0  -3       2691.12       2352.39       140.80 o
   1   0  -3       2691.12       2577.90       105.31 o
  -1   0   3       2691.12       2573.32       140.80 o
  -1   0   3       2691.12       2583.05       125.92 o
  -1   0   3       2691.12       2605.37       113.33 o
   1   0  -3       2691.12       2705.53       113.33 o
   1   0  -3       2691.12       2555.00       125.92 o
   1   0   3        233.22        199.69        18.10 o
  -1   0  -3        233.22        205.91        17.54 o
  -1   0  -3        233.22        210.44        19.80 o
   1   0   3        233.22        222.89        13.58 o
   1   0   3        233.22        230.81        15.84 o
   1   0   3        233.22        201.95        20.37 o
  -1   0  -3        233.22        214.97        12.45 o
   3   0   3        442.22       2954.40       155.52 o
   3   0   3        442.22       3672.64       182.67 o
   4   0  -4          0.00          2.26        14.69 o
  -4   0   4          0.00          1.13        11.87 o
   4   0  -4          0.00         -3.96         7.35 o
  -4   0   4          0.00          0.00         5.09 o
   4   0  -4          0.00          1.13         6.78 o
  -4   0   4          0.00          9.61        12.43 o
   4   0  -4          0.00          6.78        11.87 o
  -4   0   4          0.00          0.57        11.30 o
   5   0   3        890.51        915.24        67.88 o
   5   0   3        890.51        797.02        62.22 o
  -5   0  -3        890.51        876.21        96.73 o
   5   0   3        890.51        988.21       115.96 o
  -5   0  -3        890.51        942.96        69.58 o
  -5   0  -3        890.51        791.36       101.25 o
   5   0   3        890.51        822.47        92.77 o
  -7   0  -3         14.14         -3.39        31.64 o
   7   0   3         14.14        -23.73        32.21 o
   7   0   3         14.14        -11.30        15.26 o
   7   0   3         14.14        -12.43        25.99 o
  -7   0  -3         14.14         28.82        21.47 o
   7   0   3         14.14         42.95        25.43 o
  -7   0  -3         14.14        -18.65        28.82 o
  -8  -1   3          1.45         -6.22        24.86 o
   8   1  -3          1.45         38.43        27.12 o
  -8   1   3          1.45         22.60        24.30 o
   8   1  -3          1.45         -2.83        22.60 o
  -8   1   3          1.45         21.47        45.21 o
  -7  -1   3        280.80        275.26        62.74 o
   7  -1  -3        280.80        259.43        45.22 o
   7  -1  -3        280.80        234.56        43.52 o
  -7  -1   3        280.80        333.48        53.70 o
  -7  -1   3        280.80        328.39        68.39 o
  -7   1   3        280.80        401.87        88.17 o
   7   1  -3        280.80        210.26        54.83 o
   7   1  -3        280.80        343.09        53.70 o
  -7   1   3        280.80        262.83        67.83 o
  -7   1   3        280.80        263.39        44.65 o
   7   1  -3        280.80        221.56        43.52 o
   6  -1  -3         25.13         27.69        17.52 o
  -6  -1   3         25.13         21.47        24.30 o
  -6  -1   3         25.13         40.12        22.60 o
   6  -1  -3         25.13          5.65        14.13 o
  -6  -1   3         25.13         20.34        27.12 o
  -6   1   3         25.13         50.29        20.34 o
   6   1  -3         25.13         31.65        19.21 o
  -6   1   3         25.13         42.95        32.21 o
   6   1  -3         25.13          3.39        16.39 o
  -6   1   3         25.13         45.77        33.91 o
   6   1  -3         25.13         35.04        24.86 o
   5  -1  -3          1.79         27.12        20.34 o
   5  -1  -3          1.79         11.87         9.61 o
  -5  -1   3          1.79         -7.35         9.61 o
   5  -1  -3          1.79          3.39        10.17 o
  -5  -1   3          1.79          8.48        15.82 o
  -5  -1   3          1.79          1.13        13.56 o
   5  -1  -3          1.79        -18.08        19.21 o
   5   1  -3          1.79          9.04        11.87 o
  -5   1   3          1.79          3.96        15.82 o
  -5   1   3          1.79          0.00        18.08 o
   5   1  -3          1.79         11.30        16.39 o
   5   1  -3          1.79          7.91         9.61 o
   4  -1  -3        223.38        326.15        52.57 o
   4  -1  -3        223.38        231.76        29.39 o
   4  -1  -3        223.38        318.24        59.92 o
  -4  -1   3        223.38        280.37        49.18 o
  -4  -1   3        223.38        307.50        36.18 o
  -4  -1   3        223.38        262.84        44.66 o
  -4  -1   3        223.38        271.89        41.83 o
   4  -1  -3        223.38        270.19        32.78 o
  -4   1   3        223.38        276.98        46.92 o
   4   1  -3        223.38        240.80        39.57 o
  -4   1   3        223.38        175.80        43.52 o
   4   1  -3        223.38        209.71        31.09 o
   4   1  -3        223.38        237.97        32.22 o
   3  -1  -3        228.22        213.12        22.61 o
  -3  -1   3        228.22        329.01        32.22 o
  -3  -1   3        228.22        326.75        37.31 o
  -3  -1   3        228.22        212.56        36.75 o
  -3  -1   3        228.22        240.82        26.00 o
   3  -1  -3        228.22        256.09        40.14 o
   3  -1  -3        228.22        207.47        23.18 o
   3  -1  -3        228.22        187.68        35.05 o
   3  -1  -3        228.22        283.79        48.62 o
   3  -1  -3        228.22        170.73        40.14 o
  -3  -1   3        228.22        225.56        29.96 o
  -3  -1   3        228.22        258.35        38.44 o
   3   1  -3        228.22        240.82        33.35 o
  -3   1   3        228.22        305.27        43.53 o
   3   1  -3        228.22        252.70        29.40 o
  -3   1   3        228.22        275.31        49.75 o
   3   1  -3        228.22        269.09        29.96 o
  -3   1   3        228.22        281.53        48.05 o
  -3   1   3        228.22        319.40        43.53 o
   3   1  -3        228.22        240.82        26.57 o
   3   1  -3        228.22        200.69        35.05 o
  -2  -1   3        454.57        410.73        29.98 o
  -2  -1   3        454.57        463.34        39.04 o
  -2  -1   3        454.57        444.67        29.42 o
  -2  -1   3        454.57        447.50        36.21 o
  -2  -1   3        454.57        443.54        29.42 o
   2  -1  -3        454.57        406.77        36.77 o
   2  -1  -3        454.57        505.21        48.65 o
   2  -1  -3        454.57        409.03        24.89 o
  -2  -1   3        454.57        422.61        31.12 o
   2  -1  -3        454.57        406.77        50.35 o
   2   1  -3        454.57        430.53        28.29 o
   2   1  -3        454.57        457.69        37.90 o
  -2   1   3        454.57        354.72        46.39 o
  -2   1   3        454.57        402.24        37.34 o
   2   1  -3        454.57        402.81        31.12 o
  -2   1   3        454.57        480.88        39.60 o
   2   1  -3        454.57        433.36        29.98 o
  -2   1   3        454.57        381.31        50.92 o
  -1  -1   3       1916.74       2025.94        89.42 o
  -1  -1   3       1916.74       1942.78        89.99 o
  -1  -1   3       1916.74       1974.68        89.99 o
   1  -1  -3       1916.74       1851.08        87.14 o
   1  -1  -3       1916.74       1834.56        84.86 o
  -1  -1   3       1916.74       1880.13        89.99 o
  -1  -1   3       1916.74       1897.22       101.95 o
   1  -1  -3       1916.74       1914.30       101.38 o
  -1  -1   3       1916.74       1928.54        86.57 o
   1  -1  -3       1916.74       1788.43       112.20 o
   1  -1  -3       1916.74       1930.82        87.14 o
   1   1  -3       1916.74       1875.00        85.43 o
   1   1  -3       1916.74       1893.80        95.12 o
  -1   1   3       1916.74       1885.25        91.13 o
  -1   1   3       1916.74       1974.11       100.81 o
  -1   1   3       1916.74       2013.98        89.99 o
   1   1  -3       1916.74       1827.16       103.09 o
  -1   1   3       1916.74       1863.04        84.86 o
   1   1  -3       1916.74       1958.73        87.71 o
   0  -1   3        458.24        538.30        28.90 o
   0  -1   3        458.24        467.47        28.33 o
   0  -1  -3        458.23        495.80        26.63 o
   0  -1  -3        458.23        448.77        27.76 o
   0  -1   3        458.24        499.77        28.33 o
   0  -1   3        458.24        492.97        28.90 o
   0  -1  -3        458.23        502.60        28.90 o
   0  -1   3        458.24        488.43        30.03 o
   0  -1  -3        458.23        473.70        27.76 o
   0  -1   3        458.24        504.30        31.73 o
   0  -1   3        458.24        505.43        26.06 o
   0  -1  -3        458.23        536.03        32.30 o
   0  -1   3        458.24        477.10        28.33 o
   0   1   3        458.23        495.80        26.63 o
   0   1  -3        458.24        469.17        27.76 o
   0   1  -3        458.24        488.43        26.06 o
   0   1  -3        458.24        471.43        29.46 o
   0   1  -3        458.24        509.40        28.90 o
   0   1  -3        458.24        469.17        28.33 o
   0   1   3        458.23        507.13        27.76 o
   0   1   3        458.23        484.47        27.76 o
   0   1  -3        458.24        503.17        28.90 o
   0   1   3        458.23        495.23        24.36 o
   0   1  -3        458.24        502.03        31.16 o
   0   1   3        458.23        521.86        31.16 o
   0   1  -3        458.24        490.13        28.33 o
   1  -1   3         48.37         48.61        11.30 o
  -1  -1  -3         48.37         39.56         5.09 o
   1  -1   3         48.37         36.74         6.78 o
  -1  -1  -3         48.37         32.78         7.91 o
  -1  -1  -3         48.37         37.87         6.22 o
  -1  -1  -3         48.37         55.95         8.48 o
  -1  -1  -3         48.37         58.78         8.48 o
  -1   1  -3         48.37         39.00         6.22 o
  -1   1  -3         48.37         40.13        10.17 o
  -1   1  -3         48.37         37.30        11.87 o
   1   1   3         48.37         53.69         9.61 o
   1   1   3         48.37         46.35         5.65 o
  -1   1  -3         48.37         42.95         7.91 o
   1   1   3         48.37         52.56         5.09 o
  -1   1  -3         48.37         31.09         6.22 o
   1   1   3         48.37         32.22         6.78 o
   1   1   3         48.37         72.91        11.30 o
   1   1   3         48.37         37.30         7.35 o
  -2  -1  -3       3321.18       3043.03       169.25 o
   2  -1   3       3321.18       2990.60       140.18 o
   2  -1   3       3321.18       2710.80       179.50 o
  -2  -1  -3       3321.18       3183.78       146.45 o
  -2  -1  -3       3321.18       2526.74       150.44 o
  -2  -1  -3       3321.18       3105.14       147.02 o
   2  -1   3       3321.18       3183.78       164.69 o
   2   1   3       3321.18       3089.76       136.77 o
   2   1   3       3321.18       3341.63       157.28 o
  -2   1  -3       3321.18       3417.42       165.26 o
   2   1   3       3321.18       2876.06       170.96 o
   2   1   3       3321.18       3102.29       147.59 o
  -2   1  -3       3321.18       3133.63       162.98 o
   2   1   3       3321.18       3085.20       145.88 o
  -3  -1  -3        455.60        558.76        42.42 o
  -3  -1  -3        455.60        558.76        49.20 o
   3  -1   3        455.60        480.15        66.17 o
   3  -1   3        455.60        500.51        35.63 o
  -3  -1  -3        455.60        462.05        32.24 o
  -3  -1  -3        455.60        491.46        40.15 o
   3  -1   3        455.60        434.34        54.86 o
   3   1   3        455.60        508.99        50.33 o
  -3   1  -3        455.60        481.84        56.55 o
   3   1   3        455.60        515.21        40.72 o
  -3   1  -3        455.60        567.24        70.13 o
   3   1   3        455.60        447.91        43.55 o
   4  -1   3       1877.65       2003.93       135.98 o
   4  -1   3       1877.65       2138.78       156.37 o
   4  -1   3       1877.65       2050.96       106.51 o
   4  -1   3       1877.65       2040.76       110.48 o
  -4  -1  -3       1877.65       1982.97       141.64 o
  -4  -1  -3       1877.65       2068.52       108.78 o
  -4  -1  -3       1877.65       2075.89       116.15 o
  -4  -1  -3       1877.65       2252.66       143.34 o
  -4   1  -3       1877.65       2129.71       153.54 o
   4   1   3       1877.65       2012.43       115.58 o
  -4   1  -3       1877.65       1863.43       130.88 o
   4   1   3       1877.65       1861.73       141.07 o
   4   1   3       1877.65       2035.66       109.91 o
   4   1   3       1877.65       2181.27       132.01 o
  -5  -1  -3         65.23         66.12        21.47 o
   5  -1   3         65.23         55.38        19.21 o
   5  -1   3         65.23         36.17        28.82 o
   5  -1   3         65.23         19.21        18.65 o
  -5  -1  -3         65.23         75.16        26.56 o
  -5  -1  -3         65.23          0.57        16.95 o
   5  -1   3         65.23         74.03        23.17 o
   5   1   3         65.23         42.95        16.95 o
  -5   1  -3         65.23         43.51        26.00 o
   5   1   3         65.23         49.17        18.65 o
  -5   1  -3         65.23         13.00        23.17 o
   5   1   3         65.23         79.68        32.21 o
   5   1   3         65.23         51.99        24.87 o
   6  -1   3        242.87         75.74        44.09 o
  -6  -1  -3        242.87        176.35        52.00 o
   6  -1   3        242.87        132.26        45.78 o
   6  -1   3        242.87        328.39        48.61 o
  -6  -1  -3        242.87        270.17        58.22 o
   6  -1   3        242.87        286.56        44.65 o
  -6  -1  -3        242.87        206.87        40.13 o
  -6   1  -3        242.87        232.87        59.35 o
  -6   1  -3        242.87        143.56        50.30 o
   6   1   3        242.87        298.43        48.61 o
   6   1   3        242.87        223.82        57.09 o
   6   1   3        242.87        176.35        47.48 o
   6   1   3        242.87        209.13        39.56 o
   7  -1   3          3.26         12.43        18.65 o
   7  -1   3          3.26          7.35        41.25 o
   7  -1   3          3.26          9.04        17.52 o
  -7  -1  -3          3.26         -7.35        29.95 o
  -7  -1  -3          3.26         15.82        29.38 o
   7  -1   3          3.26         39.56        35.60 o
  -7  -1  -3          3.26          7.35        18.08 o
   7   1   3          3.26         -1.13        20.34 o
  -7   1  -3          3.26          9.04        36.73 o
   7   1   3          3.26        -15.82        15.82 o
  -7   1  -3          3.26          1.13        26.56 o
   7   1   3          3.26         25.43        28.25 o
  -7   1  -3          3.26         -6.22        19.21 o
   7   1   3          3.26          7.91        35.60 o
   8  -1   3         11.42        -13.00        35.60 o
   8  -1   3         11.42         -4.52        23.73 o
  -8  -1  -3         11.42          4.52        24.30 o
  -8  -1  -3         11.42        -21.47        38.43 o
   8  -1   3         11.42         16.39        23.73 o
   8   1   3         11.42         68.38        31.08 o
   8   1   3         11.42          6.22        34.47 o
  -8   1  -3         11.42         -4.52        44.08 o
  -8   1  -3         11.42         28.25        24.86 o
   8   1   3         11.42         -5.65        19.21 o
  -8  -2   3          0.49         18.08        26.56 o
   8   2  -3          0.49         -7.35        24.30 o
  -8   2   3          0.49         64.42        48.03 o
   7  -2  -3        343.44        428.45        55.39 o
  -7  -2   3        343.44        354.97        57.09 o
   7  -2  -3        343.44        318.80        47.48 o
   7   2  -3        343.44        361.76        56.52 o
  -7   2   3        343.44        325.58        87.05 o
  -7   2   3        343.44        162.79        63.31 o
  -7   2   3        343.44        245.88        44.65 o
   6  -2  -3       7806.66       7464.77       349.56 o
   6  -2  -3       7806.66       7918.50       375.74 o
  -6  -2   3       7806.66       8478.13       459.43 o
   6  -2  -3       7806.66       8767.91       506.11 o
  -6  -2   3       7806.66       8213.41       386.56 o
  -6  -2   3       7806.66       8115.49       418.44 o
  -6   2   3       7806.66       7784.15       434.95 o
   6   2  -3       7806.66       8503.18       425.27 o
   6   2  -3       7806.66       7581.47       359.80 o
  -6   2   3       7806.66       7817.74       486.76 o
  -5  -2   3         95.57         86.47        24.30 o
   5  -2  -3         95.57         69.51        19.78 o
  -5  -2   3         95.57        111.33        35.04 o
   5  -2  -3         95.57         56.51        16.95 o
  -5  -2   3         95.57        109.64        31.65 o
  -5  -2   3         95.57        144.11        33.34 o
   5  -2  -3         95.57        142.98        49.17 o
   5   2  -3         95.57        122.07        29.95 o
  -5   2   3         95.57         40.69        30.52 o
   5   2  -3         95.57         59.90        21.48 o
  -5   2   3         95.57        163.33        41.82 o
  -4  -2   3          3.42          7.91         9.61 o
  -4  -2   3          3.42          7.91        10.74 o
   4  -2  -3          3.42         -1.70         5.09 o
  -4  -2   3          3.42          3.39        11.30 o
  -4  -2   3          3.42          1.13         9.04 o
   4  -2  -3          3.42         -9.61        16.39 o
   4  -2  -3          3.42         10.17         7.35 o
  -4  -2   3          3.42          1.13        10.74 o
  -4   2   3          3.42         -5.09        14.13 o
  -4   2   3          3.42         -9.61        11.87 o
   4   2  -3          3.42         -2.26         9.04 o
   4   2  -3          3.42          6.22         7.35 o
   4   2  -3          3.42         -4.52         7.91 o
   3  -2  -3          0.70         -3.39        11.87 o
  -3  -2   3          0.70          2.26         7.35 o
   3  -2  -3          0.70         -1.13         3.39 o
  -3  -2   3          0.70         -3.96         3.96 o
  -3  -2   3          0.70         -6.22         7.35 o
  -3  -2   3          0.70         -1.70         5.09 o
   3  -2  -3          0.70         -3.96        10.74 o
  -3  -2   3          0.70          0.57         1.70 o
  -3  -2   3          0.70         -1.70         6.78 o
  -3  -2   3          0.70         -5.09         5.65 o
  -3  -2   3          0.70          0.57         2.26 o
  -3   2   3          0.70         -2.26         2.83 o
  -3   2   3          0.70          0.00         9.61 o
   3   2  -3          0.70         -0.57         4.52 o
  -3   2   3          0.70          0.57        10.74 o
   3   2  -3          0.70          3.39        10.17 o
   3   2  -3          0.70          1.13         7.35 o
  -3   2   3          0.70          0.00        13.56 o
   3   2  -3          0.70         -3.39         5.65 o
  -2  -2   3        327.50        347.78        24.88 o
  -2  -2   3        327.50        311.03        22.62 o
  -2  -2   3        327.50        316.68        20.36 o
   2  -2  -3        327.50        251.65        37.32 o
  -2  -2   3        327.50        292.36        24.88 o
  -2  -2   3        327.50        316.68        19.79 o
  -2  -2   3        327.50        318.38        28.28 o
   2  -2  -3        327.50        268.61        42.98 o
   2  -2  -3        327.50        296.89        20.92 o
  -2  -2   3        327.50        316.68        24.32 o
  -2  -2   3        327.50        365.31        27.71 o
   2   2  -3        327.50        308.76        24.32 o
  -2   2   3        327.50        324.60        40.15 o
  -2   2   3        327.50        342.13        48.63 o
  -2   2   3        327.50        330.82        42.98 o
   2   2  -3        327.50        333.65        23.19 o
  -2   2   3        327.50        301.98        22.62 o
   2   2  -3        327.50        262.96        26.01 o
  -1  -2   3      38068.61      39275.65      1614.82 o
  -1  -2   3      38068.61      39199.56      1700.97 o
  -1  -2   3      38068.61      35265.01      1752.53 o
   1  -2  -3      38068.62      37577.83      1914.77 o
  -1  -2   3      38068.61      38868.17      1646.26 o
   1  -2  -3      38068.62      38386.49      1722.97 o
   1  -2  -3      38068.62      38106.04      1738.70 o
  -1  -2   3      38068.61      37153.37      1718.57 o
   1  -2  -3      38068.62      37353.96      1608.53 o
  -1  -2   3      38068.61      36875.43      1648.77 o
   1  -2  -3      38068.62      38038.75      1646.89 o
  -1  -2   3      38068.61      38063.28      1898.42 o
   1   2  -3      38068.61      38178.98      1697.19 o
   1   2  -3      38068.61      38857.48      1718.57 o
   1   2  -3      38068.61      37562.11      1891.50 o
   1   2  -3      38068.61      38726.68      1642.49 o
  -1   2   3      38068.62      38473.90      1649.40 o
   1   2  -3      38068.61      38197.21      1722.97 o
  -1   2   3      38068.62      36896.18      1912.88 o
  -1   2   3      38068.62      39191.38      1726.12 o
   1   2  -3      38068.61      37473.44      1751.27 o
  -1   2   3      38068.62      35627.84      1914.77 o
   0  -2   3      17107.64      16595.61       765.55 o
   0  -2  -3      17107.62      16888.99       732.56 o
   0  -2   3      17107.64      17332.36       765.55 o
   0  -2  -3      17107.62      17106.77       767.35 o
   0  -2   3      17107.64      16359.22       731.36 o
   0  -2  -3      17107.62      16217.03       841.75 o
   0  -2   3      17107.64      16443.81       842.35 o
   0  -2   3      17107.64      15783.85       776.35 o
   0  -2  -3      17107.62      16580.60       713.96 o
   0  -2   3      17107.64      17046.18       713.36 o
   0  -2   3      17107.64      16981.98       757.75 o
   0  -2  -3      17107.62      16128.83       777.55 o
   0   2  -3      17107.64      17501.55       765.55 o
   0   2  -3      17107.64      16405.42       756.55 o
   0   2   3      17107.62      16313.62       765.55 o
   0   2   3      17107.62      16264.42       840.55 o
   0   2   3      17107.62      17486.55       731.96 o
   0   2  -3      17107.64      17164.37       766.15 o
   0   2   3      17107.62      15692.66       776.35 o
   0   2   3      17107.62      16827.79       764.35 o
   0   2  -3      17107.64      16572.81       776.35 o
   0   2  -3      17107.64      17023.98       732.56 o
   0   2  -3      17107.64      16166.63       840.55 o
   0   2  -3      17107.64      16341.22       764.35 o
  -1  -2  -3       4589.31       4449.82       205.16 o
  -1  -2  -3       4589.31       4256.70       197.71 o
  -1  -2  -3       4589.31       4059.56       197.13 o
   1  -2   3       4589.32       4390.22       194.27 o
  -1  -2  -3       4589.31       4337.50       210.31 o
   1  -2   3       4589.32       4491.08       204.58 o
  -1  -2  -3       4589.31       4567.29       220.06 o
   1  -2   3       4589.32       4139.79       217.19 o
   1  -2   3       4589.32       4389.65       216.62 o
   1  -2   3       4589.32       4389.65       197.13 o
   1  -2   3       4589.32       4155.26       240.69 o
   1  -2   3       4589.32       4274.46       214.32 o
   1   2   3       4589.31       4440.65       220.06 o
  -1   2  -3       4589.32       4515.72       205.73 o
   1   2   3       4589.31       4108.27       208.59 o
  -1   2  -3       4589.32       4217.15       213.18 o
   1   2   3       4589.31       4248.10       183.95 o
  -1   2  -3       4589.32       4495.09       199.43 o
   1   2   3       4589.31       4269.88       204.58 o
  -1   2  -3       4589.32       4519.16       218.34 o
  -1   2  -3       4589.32       4184.49       239.54 o
  -1   2  -3       4589.32       4190.22       216.04 o
  -2  -2  -3         73.22         62.73         8.48 o
  -2  -2  -3         73.22         83.08        16.39 o
  -2  -2  -3         73.22         80.82        12.43 o
  -2  -2  -3         73.22         79.12        12.43 o
   2  -2   3         73.22         32.78         9.04 o
  -2  -2  -3         73.22         88.73        13.00 o
   2   2   3         73.22         60.47        13.56 o
   2   2   3         73.22         45.78        11.30 o
  -2   2  -3         73.22         63.86         9.04 o
   2   2   3         73.22         59.91        13.00 o
  -2   2  -3         73.22         91.56        26.00 o
   2   2   3         73.22         80.82        12.43 o
  -2   2  -3         73.22         42.95        15.82 o
   2   2   3         73.22         54.82         9.61 o
  -2   2  -3         73.22         75.17        10.74 o
   2   2   3         73.22         68.39        14.69 o
   3  -2   3       1428.84       1504.49       102.53 o
  -3  -2  -3       1428.84       1428.02        78.17 o
   3  -2   3       1428.84       1322.09        74.77 o
  -3  -2  -3       1428.84       1515.25        85.53 o
  -3  -2  -3       1428.84       1571.33        82.14 o
  -3  -2  -3       1428.84       1289.80        88.37 o
   3  -2   3       1428.84       1421.22       114.42 o
  -3  -2  -3       1428.84       1431.41        66.27 o
   3   2   3       1428.84       1489.19        84.97 o
   3   2   3       1428.84       1430.28        95.16 o
  -3   2  -3       1428.84       1349.85        96.86 o
  -3   2  -3       1428.84       1297.17       109.89 o
   3   2   3       1428.84       1382.70        77.04 o
   3   2   3       1428.84       1301.13        78.17 o
   4  -2   3        553.23        683.12        80.87 o
  -4  -2  -3        553.23        582.47        41.28 o
  -4  -2  -3        553.23        499.34        63.34 o
  -4  -2  -3        553.23        536.66        53.16 o
   4  -2   3        553.23        559.28        42.98 o
  -4  -2  -3        553.23        575.11        27.71 o
  -4  -2  -3        553.23        575.68        29.41 o
   4  -2   3        553.23        538.92        82.00 o
  -4  -2  -3        553.23        506.12        55.42 o
  -4   2  -3        553.23        630.53        78.04 o
   4   2   3        553.23        643.54        52.03 o
  -4   2  -3        553.23        542.88        79.17 o
   4   2   3        553.23        515.17        59.94 o
   4   2   3        553.23        667.86        43.54 o
   4   2   3        553.23        584.16        57.12 o
   5  -2   3       1304.34       1249.51       109.79 o
   5  -2   3       1304.34       1171.98        78.09 o
  -5  -2  -3       1304.34       1131.80       101.30 o
   5  -2   3       1304.34       1414.76       156.75 o
   5  -2   3       1304.34       1168.02        76.96 o
  -5  -2  -3       1304.34       1353.64        88.85 o
  -5  -2  -3       1304.34       1106.34        96.77 o
   5   2   3       1304.34       1299.31        88.85 o
   5   2   3       1304.34       1176.51        95.64 o
   5   2   3       1304.34       1367.79        87.15 o
   5   2   3       1304.34       1187.26       104.69 o
  -5   2  -3       1304.34       1134.07       101.86 o
  -5   2  -3       1304.34       1271.58       122.80 o
   6  -2   3          0.19        -12.43        29.95 o
   6  -2   3          0.19         -1.70        12.43 o
   6  -2   3          0.19         27.12        27.12 o
  -6  -2  -3          0.19        -12.43        19.78 o
  -6  -2  -3          0.19         12.43        23.17 o
  -6  -2  -3          0.19         20.91        16.39 o
   6  -2   3          0.19         -4.52        11.30 o
   6   2   3          0.19         -7.91        25.43 o
  -6   2  -3          0.19         -6.78        26.56 o
   6   2   3          0.19         20.91        18.65 o
  -6   2  -3          0.19         -2.26        28.25 o
   6   2   3          0.19          5.65        19.78 o
   6   2   3          0.19         -3.96        13.56 o
   7  -2   3        170.88        106.25        56.52 o
   7  -2   3        170.88        162.20        39.56 o
   7  -2   3        170.88        188.76        41.82 o
  -7  -2  -3        170.88        109.08        41.82 o
  -7  -2  -3        170.88        163.33        41.26 o
   7  -2   3        170.88         84.21        44.65 o
   7   2   3        170.88        196.11        46.34 o
  -7   2  -3        170.88        246.41        68.38 o
   7   2   3        170.88        170.11        42.95 o
  -7   2  -3        170.88         68.38        53.13 o
   7   2   3        170.88        111.90        46.34 o
   8  -2   3         23.17         -0.57        19.21 o
  -8  -2  -3         23.17         -0.57        25.99 o
   8  -2   3         23.17        -20.91        22.60 o
   8  -2   3         23.17         10.74        36.17 o
  -8  -2  -3         23.17         13.56         6.78 o
   8   2   3         23.17         12.43        24.30 o
  -8   2  -3         23.17         20.91        38.99 o
   8   2   3         23.17         37.30        29.95 o
  -8   2  -3         23.17         22.04        27.12 o
  -8  -3   3         32.10         71.77        35.60 o
  -8  -3   3         32.10         48.03        18.08 o
  -8   3   3         32.10         50.86        54.81 o
   7  -3  -3          0.31         16.95        16.95 o
  -7  -3   3          0.31         -7.91        17.52 o
   7  -3  -3          0.31         -1.70        16.39 o
  -7  -3   3          0.31          4.52        10.17 o
  -7   3   3          0.31         -6.22        31.08 o
   6  -3  -3        330.58        354.41        45.22 o
  -6  -3   3        330.58        313.15        49.74 o
   6  -3  -3        330.58        274.15        75.74 o
   6  -3  -3        330.58        280.93        42.39 o
  -6  -3   3        330.58        341.98        28.26 o
  -6  -3   3        330.58        431.85        63.87 o
  -6  -3   3        330.58        341.41        26.00 o
  -6   3   3        330.58        377.59        82.53 o
  -6   3   3        330.58        347.63        28.26 o
  -6   3   3        330.58        296.76        68.40 o
   6   3  -3        330.58        345.94        58.22 o
  -5  -3   3        594.47        736.77        64.46 o
  -5  -3   3        594.47        691.54        40.71 o
   5  -3  -3        594.47        816.50        53.72 o
   5  -3  -3        594.47        758.26       114.22 o
   5  -3  -3        594.47        685.88        50.89 o
  -5  -3   3        594.47        623.68        42.97 o
  -5  -3   3        594.47        746.38        61.63 o
  -5  -3   3        594.47        715.85        62.76 o
  -5  -3   3        594.47        709.06        70.68 o
  -5   3   3        594.47        735.07       109.13 o
  -5   3   3        594.47        634.99        91.60 o
   5   3  -3        594.47        654.78        71.81 o
   5   3  -3        594.47        633.86        54.28 o
  -5   3   3        594.47        761.65        44.10 o
  -4  -3   3        260.20        310.33        37.87 o
  -4  -3   3        260.20        226.11        38.44 o
   4  -3  -3        260.21        251.54        29.39 o
   4  -3  -3        260.21        265.68        61.05 o
  -4  -3   3        260.20        259.46        20.91 o
  -4  -3   3        260.20        281.50        24.87 o
  -4  -3   3        260.20        266.81        36.18 o
  -4  -3   3        260.20        275.29        27.70 o
  -4  -3   3        260.20        213.11        34.48 o
  -4   3   3        260.21        214.80        24.31 o
  -4   3   3        260.21        189.93        45.79 o
   4   3  -3        260.20        279.81        33.92 o
  -4   3   3        260.21        261.72        56.53 o
   4   3  -3        260.20        294.50        37.87 o
  -3  -3   3       1048.68       1170.49        64.52 o
  -3  -3   3       1048.68       1275.20        69.05 o
  -3  -3   3       1048.68       1129.74        74.15 o
  -3  -3   3       1048.68       1162.57        62.83 o
  -3  -3   3       1048.68       1137.67        70.75 o
  -3  -3   3       1048.68       1156.91        77.54 o
  -3  -3   3       1048.68       1317.65        75.84 o
   3  -3  -3       1048.68       1149.55        64.52 o
   3   3  -3       1048.68       1196.53        71.88 o
   3   3  -3       1048.68       1218.60        70.18 o
  -3   3   3       1048.68       1212.38        67.92 o
  -3   3   3       1048.68       1498.21        96.79 o
   3   3  -3       1048.68       1108.80        76.41 o
   2  -3  -3       1751.64       1635.23       127.01 o
  -2  -3   3       1751.64       1960.12        89.02 o
   2  -3  -3       1751.64       1814.97        90.15 o
   2  -3  -3       1751.64       1848.99        89.02 o
  -2  -3   3       1751.64       1871.67       103.76 o
  -2  -3   3       1751.64       1717.45        94.69 o
  -2  -3   3       1751.64       1754.30        98.09 o
  -2  -3   3       1751.64       1956.15        96.39 o
  -2  -3   3       1751.64       1881.31       103.76 o
   2  -3  -3       1751.64       1942.55       134.95 o
  -2  -3   3       1751.64       1762.24        96.96 o
   2   3  -3       1751.64       1879.04        86.18 o
   2   3  -3       1751.64       1737.29       100.36 o
   2   3  -3       1751.64       1860.90        94.69 o
   2   3  -3       1751.64       1929.50       100.36 o
  -2   3   3       1751.64       1834.25        98.09 o
  -2   3   3       1751.64       1738.42        96.96 o
   2   3  -3       1751.64       1756.00        90.72 o
  -2   3   3       1751.64       1880.18       130.98 o
  -2   3   3       1751.64       1724.82       130.41 o
   1  -3  -3       1450.31       1407.95        78.82 o
   1  -3  -3       1450.31       1378.46        98.10 o
   1  -3  -3       1450.31       1434.60        89.02 o
  -1  -3   3       1450.31       1491.30        86.19 o
  -1  -3   3       1450.31       1417.59        81.09 o
   1  -3  -3       1450.31       1489.03       101.50 o
  -1  -3   3       1450.31       1508.31        74.28 o
  -1  -3   3       1450.31       1480.53        83.92 o
  -1  -3   3       1450.31       1342.74        79.38 o
  -1  -3   3       1450.31       1482.80        77.12 o
   1  -3  -3       1450.31       1406.81        78.82 o
   1  -3  -3       1450.31       1465.22        72.58 o
   1   3  -3       1450.31       1435.73        75.98 o
  -1   3   3       1450.31       1380.73        79.95 o
  -1   3   3       1450.31       1494.14        81.65 o
  -1   3   3       1450.31       1293.41        85.62 o
   1   3  -3       1450.31       1377.33        75.42 o
   1   3  -3       1450.31       1516.82        79.95 o
  -1   3   3       1450.31       1249.18        95.26 o
   1   3  -3       1450.31       1410.22        81.09 o
  -1   3   3       1450.31       1397.17       100.37 o
   1   3  -3       1450.31       1418.15        70.88 o
   1   3  -3       1450.31       1498.67        82.79 o
   0  -3  -3       4428.05       4445.34       236.07 o
   0  -3   3       4428.06       4222.99       236.07 o
   0  -3   3       4428.06       4352.17       198.92 o
   0  -3   3       4428.06       4365.32       217.78 o
   0  -3  -3       4428.05       4615.10       217.21 o
   0  -3  -3       4428.05       4363.03       219.49 o
   0  -3  -3       4428.05       4184.12       207.49 o
   0  -3   3       4428.06       4475.06       214.35 o
   0  -3   3       4428.06       4547.08       208.06 o
   0  -3   3       4428.06       4161.83       217.78 o
   0  -3  -3       4428.05       4407.04       199.49 o
   0   3  -3       4428.06       4482.49       214.35 o
   0   3   3       4428.05       4008.64       236.07 o
   0   3   3       4428.05       4408.76       207.49 o
   0   3  -3       4428.06       4357.88       217.78 o
   0   3   3       4428.05       4203.55       217.21 o
   0   3  -3       4428.06       4407.61       212.64 o
   0   3   3       4428.05       4520.22       213.21 o
   0   3  -3       4428.06       4224.13       233.21 o
   0   3   3       4428.05       4033.21       232.07 o
   0   3  -3       4428.06       4353.31       214.92 o
   0   3  -3       4428.06       4392.75       208.63 o
   0   3   3       4428.05       4404.18       213.21 o
   1  -3   3       1926.78       1629.76       116.94 o
   1  -3   3       1926.78       1857.39       106.15 o
   1  -3   3       1926.78       1801.76        89.69 o
  -1  -3  -3       1926.78       1768.83        99.34 o
   1  -3   3       1926.78       1718.88       102.18 o
   1  -3   3       1926.78       1818.22        93.10 o
  -1  -3  -3       1926.78       1767.13        94.23 o
  -1  -3  -3       1926.78       1857.39        94.80 o
  -1  -3  -3       1926.78       1773.94        95.93 o
   1  -3   3       1926.78       1877.26        93.66 o
  -1  -3  -3       1926.78       1739.31        97.64 o
   1  -3   3       1926.78       1861.93       107.86 o
  -1   3  -3       1926.78       1917.56       108.42 o
  -1   3  -3       1926.78       1668.92       116.37 o
   1   3   3       1926.78       1751.80        94.23 o
  -1   3  -3       1926.78       1873.28       102.18 o
   1   3   3       1926.78       1756.91        97.64 o
   1   3   3       1926.78       1814.25        91.96 o
  -1   3  -3       1926.78       1857.96        97.64 o
   1   3   3       1926.78       1805.73        92.53 o
  -1   3  -3       1926.78       1840.93       105.59 o
  -1   3  -3       1926.78       1856.82        97.07 o
   2  -3   3         16.70         15.82        14.69 o
  -2  -3  -3         16.70         26.56         4.52 o
   2  -3   3         16.70         19.21        13.00 o
   2  -3   3         16.70         23.17         9.04 o
   2  -3   3         16.70         36.17         8.48 o
  -2  -3  -3         16.70         12.43         6.22 o
  -2  -3  -3         16.70         26.56         9.61 o
  -2  -3  -3         16.70         13.56         8.48 o
  -2  -3  -3         16.70         26.56         7.91 o
   2   3   3         16.70         15.26         7.35 o
  -2   3  -3         16.70         29.95        13.00 o
  -2   3  -3         16.70         41.82        16.95 o
   2   3   3         16.70         36.73        12.43 o
  -2   3  -3         16.70         22.04         8.48 o
   2   3   3         16.70         17.52         9.61 o
   2   3   3         16.70         19.78         7.91 o
   2   3   3         16.70         20.34         6.78 o
  -2   3  -3         16.70         24.86        17.52 o
  -2   3  -3         16.70         29.95         8.48 o
   2   3   3         16.70         31.65         7.91 o
   3  -3   3         18.31          5.65        12.43 o
  -4  -3  -3        229.46        214.79        29.39 o
   4  -3   3        229.46        180.31        44.09 o
  -4  -3  -3        229.46        259.45        19.78 o
   4  -3   3        229.46        218.18        54.26 o
  -4  -3  -3        229.46        212.53        32.22 o
  -4  -3  -3        229.46        228.36        36.18 o
   4  -3   3        229.46        258.88        31.65 o
  -4  -3  -3        229.46        180.31        32.78 o
   4   3   3        229.46        200.10        33.91 o
  -4   3  -3        229.46        239.66        23.74 o
  -4   3  -3        229.46        236.84        54.83 o
   4   3   3        229.46        377.58        48.05 o
   4   3   3        229.46        167.31        23.74 o
   4   3   3        229.46        277.53        41.26 o
  -4   3  -3        229.46        224.97        49.74 o
  -5  -3  -3         40.53         56.51        22.04 o
  -5  -3  -3         40.53         32.78         9.04 o
   5  -3   3         40.53         59.34        31.08 o
  -5  -3  -3         40.53         63.29        22.04 o
   5  -3   3         40.53         -6.78        22.04 o
   5  -3   3         40.53         55.95        16.95 o
  -5  -3  -3         40.53         26.56        20.91 o
   5   3   3         40.53         51.42        21.47 o
  -5   3  -3         40.53         44.64        26.56 o
  -5   3  -3         40.53         49.73        11.30 o
  -5   3  -3         40.53         36.17        28.26 o
   5   3   3         40.53         67.25        27.69 o
   5   3   3         40.53          0.57        13.00 o
   5   3   3         40.53         39.56        13.00 o
   5   3   3         40.53         53.68        22.04 o
   6  -3   3        925.59        960.33        71.83 o
  -6  -3  -3        925.59        919.61        51.47 o
   6  -3   3        925.59        790.10       128.95 o
   6  -3   3        925.59        919.05       119.33 o
  -6  -3  -3        925.59        995.40        81.44 o
   6  -3   3        925.59        932.62        71.83 o
   6   3   3        925.59       1067.79        92.75 o
  -6   3  -3        925.59        734.11       117.64 o
   6   3   3        925.59        781.61        85.40 o
  -6   3  -3        925.59        935.45       117.64 o
   7  -3   3         17.50         76.29        44.64 o
   7  -3   3         17.50         15.26        19.21 o
   7  -3   3         17.50        -10.17        36.73 o
   7  -3   3         17.50         18.65        23.17 o
  -7  -3  -3         17.50         -3.39        28.25 o
  -7  -3  -3         17.50         41.82        10.17 o
  -7  -3  -3         17.50          5.65        20.34 o
   7   3   3         17.50         10.17        20.91 o
  -7   3  -3         17.50        -11.87        30.51 o
  -8  -3  -3         29.37         47.47        32.78 o
  -8  -3  -3         29.37         17.52        11.87 o
   8  -3   3         29.37         31.65        27.69 o
   8  -3   3         29.37         32.78        29.38 o
   8   3   3         29.37         45.21        32.21 o
  -8  -4   3         43.22        114.71        44.08 o
  -7  -4   3         52.24         32.78        27.69 o
   7  -4  -3         52.23         40.69        22.04 o
  -7  -4   3         52.24         29.95        17.52 o
  -7   4   3         52.23         53.68        48.60 o
   6  -4  -3         52.99         55.95        23.17 o
   6  -4  -3         52.99         58.21        46.34 o
  -6  -4   3         52.99         35.04        16.39 o
   6  -4  -3         52.99         40.12        17.52 o
  -6  -4   3         52.99        101.72        30.52 o
  -6   4   3         52.99        122.06        50.86 o
  -6   4   3         52.99         22.60        36.17 o
   6   4  -3         52.99         36.73        16.95 o
  -5  -4   3        786.53        743.11        56.55 o
  -5  -4   3        786.53        837.56        80.87 o
  -5  -4   3        786.53        790.05        65.04 o
   5  -4  -3        786.53        710.88       118.76 o
  -5  -4   3        786.53        779.87        59.38 o
   5  -4  -3        786.53        796.28        55.99 o
  -5   4   3        786.53        721.06        98.97 o
  -5   4   3        786.53        649.80       108.02 o
   5   4  -3        786.53        683.73        58.82 o
   5   4  -3        786.53        879.97        67.86 o
  -5   4   3        786.53        802.50        58.82 o
  -4  -4   3         25.43         23.17        16.39 o
   4  -4  -3         25.43         23.73        10.74 o
   4  -4  -3         25.43         13.56        23.17 o
  -4  -4   3         25.43         23.17        13.00 o
  -4  -4   3         25.43         18.08         7.91 o
  -4  -4   3         25.43          3.96        10.74 o
  -4  -4   3         25.43         24.30         8.48 o
  -4  -4   3         25.43         16.95        10.17 o
   4   4  -3         25.43         10.74         9.61 o
  -4   4   3         25.43          2.26        19.78 o
   4   4  -3         25.43         22.04        13.56 o
  -4   4   3         25.43        -14.13        14.13 o
  -4   4   3         25.43         20.34        11.87 o
  -3  -4   3         48.46         56.51        15.82 o
   3  -4  -3         48.46         65.55        14.13 o
  -3  -4   3         48.46         37.30        17.52 o
  -3  -4   3         48.46         63.86        10.74 o
  -3  -4   3         48.46         57.08         7.35 o
  -3  -4   3         48.46         48.04        10.74 o
   3  -4  -3         48.46         14.13        20.34 o
  -3  -4   3         48.46         87.03        22.60 o
  -3   4   3         48.46         53.12        26.56 o
   3   4  -3         48.46         80.81        17.52 o
  -3   4   3         48.46         76.86        19.78 o
  -3   4   3         48.46         42.38        23.73 o
  -3   4   3         48.46         36.17        14.13 o
   3   4  -3         48.46         53.69        13.00 o
  -2  -4   3        300.33        293.99        37.88 o
   2  -4  -3        300.33        301.90        53.71 o
   2  -4  -3        300.33        364.66        27.70 o
  -2  -4   3        300.33        290.60        37.88 o
  -2  -4   3        300.33        393.49        25.44 o
   2  -4  -3        300.33        363.53        58.80 o
   2  -4  -3        300.33        321.69        28.27 o
   2  -4  -3        300.33        326.78        23.75 o
  -2  -4   3        300.33        303.03        41.27 o
  -2  -4   3        300.33        300.21        37.88 o
  -2   4   3        300.33        286.64        45.23 o
  -2   4   3        300.33        388.40        49.75 o
   2   4  -3        300.33        383.88        32.23 o
  -2   4   3        300.33        349.96        61.06 o
  -2   4   3        300.33        232.93        47.49 o
  -2   4   3        300.33        347.70        36.75 o
  -2   4   3        300.33        326.78        38.44 o
   2   4  -3        300.33        344.30        36.75 o
   2   4  -3        300.33        338.09        26.01 o
   2   4  -3        300.33        338.09        22.05 o
   2   4  -3        300.33        346.57        24.31 o
  -1  -4   3       2198.38       2123.36       122.00 o
  -1  -4   3       2198.38       2236.28       112.92 o
  -1  -4   3       2198.38       2166.49       119.73 o
   1  -4  -3       2198.39       2219.83       107.81 o
   1  -4  -3       2198.39       2135.85       141.29 o
  -1  -4   3       2198.38       2169.89       112.35 o
   1  -4  -3       2198.39       2261.25       144.70 o
   1  -4  -3       2198.39       2136.98       116.89 o
  -1  -4   3       2198.38       1978.10       120.30 o
  -1  -4   3       2198.38       2030.30       124.27 o
   1  -4  -3       2198.39       2210.75       117.46 o
  -1   4   3       2198.39       2146.63       119.16 o
  -1   4   3       2198.39       1918.52       140.16 o
   1   4  -3       2198.38       2240.82       114.62 o
   1   4  -3       2198.38       2175.57       114.06 o
   1   4  -3       2198.38       2177.27       107.81 o
  -1   4   3       2198.39       2126.20       125.40 o
   1   4  -3       2198.38       2142.09       122.00 o
  -1   4   3       2198.39       1994.55       122.57 o
  -1   4   3       2198.39       2094.42       118.03 o
   1   4  -3       2198.38       2122.80       119.16 o
   1   4  -3       2198.38       2145.49       115.76 o
   0  -4   3        362.90        303.10        32.80 o
   0  -4   3        362.90        276.53        37.89 o
   0  -4   3        362.90        335.34        37.89 o
   0  -4   3        362.90        287.84        35.06 o
   0  -4  -3        362.90        360.78        29.41 o
   0  -4  -3        362.90        301.97        37.32 o
   0  -4  -3        362.90        280.48        36.76 o
   0  -4   3        362.90        331.38        38.45 o
   0  -4  -3        362.90        485.19        38.45 o
   0  -4  -3        362.90        363.61        42.98 o
   0   4   3        362.90        268.04        35.63 o
   0   4   3        362.90        381.71        44.67 o
   0   4  -3        362.90        248.25        31.10 o
   0   4  -3        362.90        300.28        34.50 o
   0   4  -3        362.90        320.63        37.32 o
   0   4   3        362.90        301.97        36.19 o
   0   4  -3        362.90        275.39        35.63 o
   0   4  -3        362.90        334.21        40.15 o
   0   4   3        362.90        337.60        37.32 o
   0   4   3        362.90        357.96        39.02 o
   0   4  -3        362.90        351.17        39.58 o
   1  -4   3       4172.93       4441.82       225.54 o
  -1  -4  -3       4172.92       4278.37       219.84 o
   1  -4   3       4172.93       4358.10       206.74 o
   1  -4   3       4172.93       4234.51       223.83 o
   1  -4   3       4172.93       3872.29       247.18 o
  -1  -4  -3       4172.92       4323.36       205.03 o
  -1  -4  -3       4172.92       4206.60       225.54 o
  -1  -4  -3       4172.92       4192.36       211.87 o
   1  -4   3       4172.93       4264.70       198.77 o
  -1  -4  -3       4172.92       4236.22       210.73 o
   1  -4   3       4172.93       4213.44       210.16 o
   1   4   3       4172.92       4155.91       226.68 o
   1   4   3       4172.92       3922.97       207.88 o
  -1   4  -3       4172.93       4407.08       227.25 o
  -1   4  -3       4172.93       4473.15       216.42 o
   1   4   3       4172.92       4284.06       217.56 o
  -1   4  -3       4172.93       4330.76       211.30 o
  -1   4  -3       4172.93       4354.11       248.89 o
   1   4   3       4172.92       4235.08       219.84 o
  -1   4  -3       4172.93       4493.08       222.69 o
   1   4   3       4172.92       4255.01       207.31 o
  -2  -4  -3         15.77         19.78        10.17 o
   2  -4   3         15.77         20.34         7.35 o
   2  -4   3         15.77         11.87         6.22 o
   2  -4   3         15.77          3.39        11.87 o
  -2  -4  -3         15.77         16.95         7.91 o
  -2  -4  -3         15.77          6.22         9.04 o
   2  -4   3         15.77          4.52         6.22 o
  -2  -4  -3         15.77         10.17         7.35 o
  -2   4  -3         15.77          3.96         8.48 o
  -2   4  -3         15.77          9.61         9.04 o
  -2   4  -3         15.77          9.61        13.00 o
   2   4   3         15.77         13.00         6.22 o
   2   4   3         15.77          5.65         6.22 o
   2   4   3         15.77          8.48        10.74 o
  -2   4  -3         15.77         13.56         9.04 o
  -2   4  -3         15.77         -7.35         9.61 o
  -3  -4  -3        605.14        616.46        49.77 o
  -3  -4  -3        605.14        634.55        52.03 o
  -3  -4  -3        605.14        579.13        39.59 o
  -3  -4  -3        605.14        614.76        42.98 o
   3  -4   3        605.15        684.32        46.38 o
   3  -4   3        605.15        633.99        92.19 o
  -3  -4  -3        605.14        626.07        46.38 o
   3  -4   3        605.15        779.34        85.96 o
  -3  -4  -3        605.14        636.82        35.06 o
   3   4   3        605.14        602.88        43.55 o
  -3   4  -3        605.15        662.83        45.24 o
   3   4   3        605.14        614.19        44.11 o
  -3   4  -3        605.15        506.17        80.87 o
  -3   4  -3        605.15        580.83        54.29 o
   3   4   3        605.14        597.79        46.38 o
  -3   4  -3        605.15        658.87        47.51 o
  -3   4  -3        605.15        784.99        85.96 o
   3   4   3        605.14        632.86        40.72 o
  -4  -4  -3          1.63          0.00         5.65 o
   4  -4   3          1.63         -6.78        16.95 o
  -4  -4  -3          1.63          5.65         6.22 o
  -4  -4  -3          1.63         -3.96         7.35 o
   4  -4   3          1.63         -3.96        13.00 o
   4  -4   3          1.63         16.95         8.48 o
  -4  -4  -3          1.63          2.26         7.91 o
  -4   4  -3          1.63         -1.70         7.35 o
   4   4   3          1.63          2.26        10.74 o
   4   4   3          1.63         10.17        12.43 o
   4   4   3          1.63          1.13         6.22 o
   4   4   3          1.63         -0.57        11.30 o
  -4   4  -3          1.63          6.78        11.87 o
  -4   4  -3          1.63         -1.13        14.13 o
  -4   4  -3          1.63        -10.74        14.69 o
  -5  -4  -3       2723.71       2805.50       141.10 o
  -5  -4  -3       2723.71       2760.17       162.06 o
   5  -4   3       2723.71       2702.94       146.20 o
  -5  -4  -3       2723.71       2795.87       172.26 o
   5  -4   3       2723.71       2540.31       190.40 o
   5  -4   3       2723.71       2972.10       226.09 o
   5   4   3       2723.71       2672.90       166.60 o
   5   4   3       2723.71       2736.37       153.00 o
  -5   4  -3       2723.71       2637.77       187.00 o
  -5   4  -3       2723.71       2730.70       216.46 o
   5   4   3       2723.71       2854.80       153.00 o
  -6  -4  -3         74.30         55.95        15.26 o
   6  -4   3         74.30         49.17        31.65 o
  -6  -4  -3         74.30         36.17        22.60 o
   6  -4   3         74.30          0.00        31.65 o
   6  -4   3         74.30         12.43        15.82 o
  -6   4  -3         74.30         78.55        43.51 o
   6   4   3         74.30         28.82        22.60 o
   6   4   3         74.30         68.38        29.39 o
  -6   4  -3         74.30         42.38        36.17 o
   6   4   3         74.30         87.03        22.60 o
  -7  -4  -3         90.10         75.73        20.34 o
   7  -4   3         90.10         85.33        32.21 o
   7  -4   3         90.10        109.07        31.08 o
  -7  -4  -3         90.10        115.28        37.86 o
   7   4   3         90.10         77.42        35.60 o
  -7   4  -3         90.10         56.51        55.38 o
   8  -4   3          1.09         17.52        28.25 o
   8  -4   3          1.09          2.83        25.43 o
  -8  -4  -3          1.09          7.91        29.38 o
  -7  -5   3          0.72        -16.95        20.91 o
  -7  -5   3          0.72        -10.17        16.95 o
   7  -5  -3          0.72         16.39        16.39 o
   7   5  -3          0.72         -7.35        15.26 o
  -7   5   3          0.72         17.52        45.21 o
   6  -5  -3         13.69         -0.57        14.69 o
  -6  -5   3         13.69         14.13        18.08 o
   6  -5  -3         13.69         33.34        45.21 o
  -6  -5   3         13.69         -5.65        13.56 o
  -6   5   3         13.69        -27.69        27.69 o
  -6   5   3         13.69         15.26        36.73 o
   6   5  -3         13.69         19.78        14.69 o
   5  -5  -3        281.39        210.83        70.09 o
  -5  -5   3        281.39        180.87        38.44 o
  -5  -5   3        281.39        323.31        44.65 o
   5  -5  -3        281.39        292.23        39.00 o
   5   5  -3        281.39        256.05        37.87 o
  -5   5   3        281.39        309.18        75.18 o
  -5   5   3        281.39        321.62        66.70 o
  -4  -5   3         87.15         76.29        23.17 o
   4  -5  -3         87.15        -23.17        23.17 o
   4  -5  -3         87.15        117.55        22.61 o
  -4  -5   3         87.15        115.85        27.69 o
   4   5  -3         87.15         96.07        20.34 o
  -4   5   3         87.15         89.29        38.43 o
   4   5  -3         87.15         91.55        21.48 o
  -4   5   3         87.15          2.26        18.08 o
  -4   5   3         87.15         48.60        18.65 o
  -3  -5   3          0.73          3.96        10.74 o
  -3  -5   3          0.73          5.09        16.95 o
   3  -5  -3          0.73          4.52         7.91 o
   3  -5  -3          0.73         -1.70         5.65 o
  -3  -5   3          0.73         10.17         7.91 o
  -3  -5   3          0.73          5.65        13.00 o
   3  -5  -3          0.73          8.48        20.91 o
  -3   5   3          0.73         -7.91         7.91 o
   3   5  -3          0.73         -1.70         6.78 o
  -3   5   3          0.73         13.00        13.56 o
  -3   5   3          0.73          2.83        16.39 o
   3   5  -3          0.73          2.83         7.91 o
  -3   5   3          0.73          8.48        14.69 o
   3   5  -3          0.73          0.57         3.39 o
  -3   5   3          0.73          6.78        15.26 o
   3   5  -3          0.73          1.70         7.35 o
  -2  -5   3        660.18        748.87        61.09 o
   2  -5  -3        660.19        746.61        53.17 o
   2  -5  -3        660.19        650.45        47.51 o
  -2  -5   3        660.18        814.48        49.21 o
   2  -5  -3        660.19        719.46        91.06 o
   2  -5  -3        660.19        731.34        49.21 o
  -2  -5   3        660.18        764.71        57.13 o
  -2   5   3        660.19        739.26        66.18 o
   2   5  -3        660.18        822.40        57.69 o
  -2   5   3        660.19        824.66        80.32 o
  -2   5   3        660.19        735.86        59.95 o
   2   5  -3        660.18        776.59        48.64 o
   2   5  -3        660.18        662.90        48.64 o
   2   5  -3        660.18        673.64        56.56 o
  -2   5   3        660.19        697.40        63.91 o
   2   5  -3        660.18        740.95        41.86 o
  -2   5   3        660.19        658.94        57.13 o
  -1  -5   3        232.01        244.77        34.48 o
   1  -5  -3        232.01        213.11        28.83 o
   1  -5  -3        232.01        206.33        41.83 o
  -1  -5   3        232.01        244.77        32.22 o
   1  -5  -3        232.01        240.25        35.61 o
  -1  -5   3        232.01        222.72        30.53 o
  -1  -5   3        232.01        158.28        29.96 o
  -1   5   3        232.01        204.07        42.40 o
  -1   5   3        232.01        150.37        31.09 o
   1   5  -3        232.01        287.73        39.00 o
   1   5  -3        232.01        237.99        21.48 o
  -1   5   3        232.01        283.21        40.70 o
  -1   5   3        232.01        170.72        29.39 o
   1   5  -3        232.01        254.38        27.13 o
   1   5  -3        232.01        188.24        29.39 o
  -1   5   3        232.01        271.90        39.57 o
   1   5  -3        232.01        215.37        30.53 o
  -1   5   3        232.01        189.37        37.87 o
   0  -5   3        178.70        171.83        30.52 o
   0  -5  -3        178.70        144.70        31.09 o
   0  -5   3        178.70        190.49        27.70 o
   0  -5  -3        178.70        145.27        30.52 o
   0  -5   3        178.70        127.18        28.83 o
   0  -5   3        178.70        148.66        28.26 o
   0  -5  -3        178.70        247.01        32.78 o
   0  -5   3        178.70        179.18        31.65 o
   0   5  -3        178.70        166.75        29.96 o
   0   5   3        178.70        144.70        27.13 o
   0   5  -3        178.70        109.09        23.74 o
   0   5   3        178.70        218.18        31.09 o
   0   5   3        178.70        185.97        31.65 o
   0   5  -3        178.70        215.92        35.61 o
   0   5   3        178.70        163.92        28.83 o
   0   5  -3        178.70        171.27        29.39 o
   0   5  -3        178.70         94.96        21.48 o
   0   5   3        178.70        135.66        30.52 o
  -1  -5  -3       1952.02       1795.66       115.63 o
  -1  -5  -3       1952.02       1955.50       116.20 o
   1  -5   3       1952.02       1744.65       134.33 o
   1  -5   3       1952.02       2016.71       111.66 o
   1  -5   3       1952.02       1998.58       104.29 o
  -1  -5  -3       1952.02       1898.82       108.83 o
   1  -5   3       1952.02       2156.15       133.77 o
  -1  -5  -3       1952.02       2107.97       115.06 o
   1   5   3       1952.02       2076.80       108.83 o
   1   5   3       1952.02       1817.20       107.13 o
  -1   5  -3       1952.02       2116.47       137.74 o
   1   5   3       1952.02       1876.71       114.50 o
  -1   5  -3       1952.02       1984.97       116.76 o
   1   5   3       1952.02       1985.54       115.06 o
  -1   5  -3       1952.02       1937.36       115.06 o
  -1   5  -3       1952.02       1901.08       117.90 o
  -1   5  -3       1952.02       1894.85       119.03 o
   1   5   3       1952.02       1691.36       103.16 o
  -2  -5  -3       1875.44       2108.84       113.32 o
   2  -5   3       1875.44       2187.03       108.78 o
   2  -5   3       1875.44       2029.52       108.78 o
  -2  -5  -3       1875.44       1941.13       115.02 o
  -2  -5  -3       1875.44       2057.28       119.55 o
   2  -5   3       1875.44       2145.10       110.48 o
   2  -5   3       1875.44       1949.06       151.28 o
  -2  -5  -3       1875.44       2125.84       123.52 o
   2   5   3       1875.44       1802.88       105.95 o
  -2   5  -3       1875.44       1899.77       147.88 o
  -2   5  -3       1875.44       1924.13       130.88 o
   2   5   3       1875.44       1958.69       116.15 o
  -2   5  -3       1875.44       2035.18       118.98 o
  -2   5  -3       1875.44       2045.38       118.42 o
  -2   5  -3       1875.44       2022.72       125.22 o
   2   5   3       1875.44       2081.64       124.65 o
   3  -5   3          8.02          7.35         9.04 o
  -3  -5  -3          8.02         10.74        11.30 o
   3  -5   3          8.02         -0.57         7.35 o
  -3  -5  -3          8.02          8.48         9.61 o
   3  -5   3          8.02         -6.22        18.65 o
  -3   5  -3          8.02        -12.43        14.69 o
  -3   5  -3          8.02         -1.13         7.91 o
   3   5   3          8.02          0.57         9.04 o
   3   5   3          8.02          7.91         7.91 o
  -3   5  -3          8.02         -9.04         9.04 o
   3   5   3          8.02          5.65         5.65 o
  -3   5  -3          8.02          7.91        16.95 o
   3   5   3          8.02         -3.96         6.78 o
  -3   5  -3          8.02         -5.65        10.17 o
   4  -5   3         15.43          8.48        23.17 o
  -4  -5  -3         15.43         -6.78        11.30 o
   4  -5   3         15.43          7.35        10.17 o
  -4  -5  -3         15.43         15.26        13.56 o
  -4   5  -3         15.43         -1.70        17.52 o
   4   5   3         15.43          7.35         5.65 o
  -4   5  -3         15.43          5.09        13.56 o
   4   5   3         15.43          2.26        13.56 o
   4   5   3         15.43         -4.52         7.35 o
  -4   5  -3         15.43         -5.65        19.78 o
   5  -5   3         87.96        101.16        50.30 o
  -5  -5  -3         87.96        148.06        28.82 o
  -5  -5  -3         87.96        108.50        30.52 o
   5  -5   3         87.96        105.68        25.43 o
  -5   5  -3         87.96        129.98        46.34 o
  -5   5  -3         87.96         65.55        32.21 o
   5   5   3         87.96        139.02        24.87 o
  -5   5  -3         87.96         65.55        40.12 o
   5   5   3         87.96         62.73        26.00 o
  -6  -5  -3         12.50          7.35        16.95 o
  -6  -5  -3         12.50         11.87        15.26 o
   6  -5   3         12.50          1.70        34.47 o
   6  -5   3         12.50        -14.13        15.26 o
  -6   5  -3         12.50        -15.26        35.60 o
  -6   5  -3         12.50        -19.78        19.78 o
  -6   5  -3         12.50         -2.83        32.77 o
   6   5   3         12.50          1.70        11.87 o
   7  -5   3          4.12         -5.65        18.65 o
  -7  -5  -3          4.12          3.96        17.52 o
   7  -5   3          4.12          3.96        18.08 o
  -7  -5  -3          4.12         -2.83        23.73 o
  -7   5  -3          4.12         14.13        33.34 o
  -7   5  -3          4.12        -16.95        45.21 o
  -7  -6   3          5.43          6.22        24.86 o
   6  -6  -3         13.56         94.37        24.30 o
  -6  -6   3         13.56        230.55        44.08 o
  -6  -6   3         13.56        198.35        38.99 o
  -6   6   3         13.56        161.05        48.03 o
  -6   6   3         13.56        221.51        61.03 o
   6   6  -3         13.56        117.54        28.25 o
   5  -6  -3         13.49         22.60        35.04 o
  -5  -6   3         13.49          4.52        16.39 o
  -5  -6   3         13.49         36.17        20.91 o
   5  -6  -3         13.49         11.87        15.26 o
  -5   6   3         13.49         16.39        25.43 o
   5   6  -3         13.49         11.30        13.00 o
  -5   6   3         13.49         13.00        32.78 o
  -5   6   3         13.49         -1.70        23.17 o
   4  -6  -3        248.46        266.79        37.30 o
   4  -6  -3        248.46        284.31        73.48 o
  -4  -6   3        248.46        170.70        36.74 o
  -4  -6   3        248.46        284.87        45.22 o
  -4   6   3        248.46        286.57        68.96 o
   4   6  -3        248.46        244.74        36.74 o
  -4   6   3        248.46        280.92        58.78 o
  -4   6   3        248.46         73.48        36.17 o
  -3  -6   3          9.02        940.87        74.03 o
  -3   6   3          9.02        925.04        79.11 o
  -3   6   3          9.02        596.73        87.02 o
  -3   6   3          9.02        496.14        71.20 o
  -2  -6   3        263.30        317.11        37.87 o
   2  -6  -3        263.30        321.64        37.87 o
  -2  -6   3        263.30        346.51        51.44 o
   2  -6  -3        263.30        228.37        35.05 o
   2  -6  -3        263.30        318.81        36.74 o
   2  -6  -3        263.30        327.29        64.44 o
  -2  -6   3        263.30        357.25        45.79 o
  -2   6   3        263.30        210.84        50.31 o
   2   6  -3        263.30        279.24        35.05 o
  -2   6   3        263.30        387.21        55.40 o
   2   6  -3        263.30        267.37        22.05 o
   2   6  -3        263.30        239.11        40.70 o
   2   6  -3        263.30        241.37        31.09 o
   2   6  -3        263.30        318.24        41.83 o
  -2   6   3        263.30        120.40        31.09 o
  -2   6   3        263.30        219.32        43.53 o
  -2   6   3        263.30        361.77        48.05 o
  -1  -6   3         85.42         65.56        23.74 o
  -1  -6   3         85.42        109.07        24.30 o
   1  -6  -3         85.42         87.03        20.35 o
  -1  -6   3         85.42         50.86        19.21 o
   1  -6  -3         85.42        107.94        27.13 o
  -1  -6   3         85.42         80.25        21.48 o
  -1   6   3         85.42         74.03        23.17 o
   1   6  -3         85.42         76.29        23.17 o
   1   6  -3         85.42         58.21        16.39 o
   1   6  -3         85.42         62.73        16.95 o
   1   6  -3         85.42        117.55        27.69 o
  -1   6   3         85.42         42.95        19.78 o
  -1   6   3         85.42         85.34        28.26 o
  -1   6   3         85.42         44.08        18.08 o
   1   6  -3         85.42         92.12        17.52 o
   1   6  -3         85.42        102.29        17.52 o
  -1   6   3         85.42         48.60        18.65 o
  -1   6   3         85.42         44.65        24.87 o
   0  -6   3         40.78       2917.10       182.53 o
   1  -6   3         91.52         94.38        24.30 o
  -1  -6  -3         91.52         96.64        24.87 o
   1  -6   3         91.52         72.34        18.08 o
  -1  -6  -3         91.52        137.33        32.78 o
   1  -6   3         91.52        108.51        34.47 o
  -1   6  -3         91.52         97.77        27.69 o
  -1   6  -3         91.52        114.73        33.34 o
  -1   6  -3         91.52        141.29        30.52 o
   1   6   3         91.52         94.38        16.95 o
   1   6   3         91.52         77.99        23.17 o
  -1   6  -3         91.52        108.51        29.95 o
   1   6   3         91.52        111.90        21.48 o
  -1   6  -3         91.52         75.16        24.30 o
  -1   6  -3         91.52         72.34        26.00 o
   1   6   3         91.52        106.81        23.17 o
   1   6   3         91.52         61.04        18.65 o
   2  -6   3       1956.44       1953.72       112.16 o
  -2  -6  -3       1956.43       2056.81       122.36 o
   2  -6   3       1956.44       1962.78       158.04 o
  -2  -6  -3       1956.43       1858.55       124.62 o
   2  -6   3       1956.44       2203.52       114.42 o
   2  -6   3       1956.44       2108.36       116.12 o
   2   6   3       1956.43       2176.90       111.59 o
   2   6   3       1956.43       1952.58       130.29 o
  -2   6  -3       1956.44       1820.60       133.12 o
  -2   6  -3       1956.44       2006.40       130.29 o
   2   6   3       1956.43       2081.17       111.03 o
  -2   6  -3       1956.44       2152.54       158.61 o
  -2   6  -3       1956.44       2046.61       128.59 o
   2   6   3       1956.43       1976.37       121.79 o
  -2   6  -3       1956.44       2144.61       127.45 o
   3  -6   3        130.38        369.62        72.91 o
   3  -6   3        130.38        310.84        39.00 o
  -3  -6  -3        130.38        348.14        44.65 o
  -3  -6  -3        130.38        323.27        44.08 o
   3   6   3        130.38        266.19        35.04 o
  -3   6  -3        130.38        457.22        55.95 o
  -3   6  -3        130.38        509.78        68.95 o
   3   6   3        130.38        277.49        32.21 o
  -3   6  -3        130.38        572.51        86.47 o
  -3   6  -3        130.38        278.63        43.52 o
   4  -6   3        133.74         59.34        37.30 o
  -4  -6  -3        133.74        157.68        34.47 o
   4  -6   3        133.74        119.25        27.69 o
  -4  -6  -3        133.74         96.08        29.39 o
   4   6   3        133.74        162.76        31.08 o
   4   6   3        133.74         84.21        18.65 o
  -4   6  -3        133.74        128.29        35.04 o
  -4   6  -3        133.74         93.82        39.56 o
   4   6   3        133.74        123.20        24.30 o
  -4   6  -3        133.74         74.60        39.00 o
   5  -6   3         89.92        101.16        27.13 o
  -5  -6  -3         89.92         74.60        26.00 o
   5  -6   3         89.92         74.60        48.60 o
  -5  -6  -3         89.92         57.64        26.00 o
  -5   6  -3         89.92         96.64        44.64 o
  -5   6  -3         89.92         86.46        36.73 o
  -5   6  -3         89.92        124.89        54.25 o
   5   6   3         89.92        131.11        26.56 o
  -6  -6  -3         95.48         96.07        36.17 o
   6  -6   3         95.48         71.21        25.43 o
  -6  -6  -3         95.48         89.29        28.82 o
  -6   6  -3         95.48        105.68        44.64 o
  -6   6  -3         95.48         52.56        41.25 o
   6   6   3         95.48         90.98        25.43 o
   7  -6   3         32.80         36.73        24.86 o
  -7  -6  -3         32.80         -6.22        22.60 o
  -7  -7   3        188.23        166.16        49.17 o
   6  -7  -3          1.23        -13.56        13.56 o
  -6  -7   3          1.23         17.52        23.17 o
  -6  -7   3          1.23        -16.95        20.91 o
  -6   7   3          1.23        -35.60        35.60 o
   5  -7  -3          9.19          6.22        40.69 o
  -5  -7   3          9.19         25.43        17.52 o
  -5  -7   3          9.19         56.51        24.86 o
   5  -7  -3          9.19          3.39        12.43 o
  -5   7   3          9.19        -18.08        32.21 o
  -5   7   3          9.19        -14.13        28.82 o
   5   7  -3          9.19         10.74        13.00 o
  -5   7   3          9.19        -24.30        24.30 o
   4  -7  -3         29.65         29.38        38.99 o
   4  -7  -3         29.65         -2.26        13.00 o
  -4  -7   3         29.65          8.48        22.04 o
  -4  -7   3         29.65         22.60        20.34 o
  -4   7   3         29.65         70.64        38.43 o
  -4   7   3         29.65          3.96        26.56 o
   4   7  -3         29.65         10.74        14.69 o
  -4   7   3         29.65         42.38        38.43 o
   3  -7  -3        121.51         86.47        44.08 o
   3  -7  -3        121.51        176.33        31.65 o
  -3  -7   3        121.51        104.55        29.39 o
  -3  -7   3        121.51         97.77        33.91 o
   3  -7  -3        121.51        139.59        20.91 o
  -3   7   3        121.51        206.28        50.86 o
  -3   7   3        121.51        181.41        49.17 o
   3   7  -3        121.51        184.24        35.60 o
  -3   7   3        121.51        153.72        48.60 o
   2  -7  -3        503.68        594.80        48.62 o
  -2  -7   3        503.68        709.57        79.72 o
  -2  -7   3        503.68        459.67        57.67 o
  -2  -7   3        503.68        538.82        57.67 o
   2  -7  -3        503.68        712.96       100.64 o
  -2   7   3        503.68        550.70        70.11 o
  -2   7   3        503.68        488.50        63.89 o
   2   7  -3        503.68        587.45        64.46 o
  -2   7   3        503.68        560.87        86.51 o
  -2   7   3        503.68        752.54        84.81 o
   2   7  -3        503.68        439.88        50.32 o
  -2   7   3        503.68        536.56        72.94 o
  -1  -7   3        156.16        183.12        40.13 o
   1  -7  -3        156.16        107.38        29.39 o
  -1  -7   3        156.16        152.60        29.95 o
   1  -7  -3        156.16         83.65        23.17 o
  -1  -7   3        156.16        116.43        28.82 o
  -1   7   3        156.16        158.25        40.13 o
   1   7  -3        156.16         93.82        24.87 o
   1   7  -3        156.16        164.47        24.87 o
   1   7  -3        156.16        120.38        30.52 o
   1   7  -3        156.16        109.08        25.43 o
  -1   7   3        156.16        176.34        37.30 o
   1   7  -3        156.16        147.51        24.30 o
  -1   7   3        156.16        155.43        33.91 o
   1   7  -3        156.16        161.08        34.48 o
  -1   7   3        156.16        118.69        32.78 o
   0  -7  -3         24.79         26.56        22.04 o
   0  -7   3         24.79         16.95        19.78 o
   0  -7   3         24.79          1.13        16.95 o
   0  -7   3         24.79         41.25        13.00 o
   0   7   3         24.79         -0.57        16.95 o
   0   7  -3         24.79         54.25        20.34 o
   0   7   3         24.79         40.12        18.65 o
   0   7  -3         24.79         86.46        25.99 o
   0   7   3         24.79         11.30        11.30 o
   0   7  -3         24.79         47.47        23.73 o
   0   7  -3         24.79         16.95        18.08 o
   0   7   3         24.79          2.26        12.43 o
  -1  -7  -3         30.09         26.56        19.78 o
   1  -7   3         30.09          6.22        14.13 o
   1  -7   3         30.09         31.08        15.82 o
   1  -7   3         30.09         59.34        31.65 o
  -1  -7  -3         30.09         37.30        18.08 o
  -1   7  -3         30.09         40.12        19.78 o
   1   7   3         30.09         19.21        10.74 o
   1   7   3         30.09         64.42        18.65 o
   1   7   3         30.09        -10.74        11.30 o
   1   7   3         30.09         33.34        15.82 o
  -1   7  -3         30.09         11.30        20.91 o
  -1   7  -3         30.09         44.64        22.60 o
   1   7   3         30.09         50.86        18.08 o
  -1   7  -3         30.09         45.21        20.91 o
   2  -7   3        179.52        190.47        32.22 o
  -2  -7  -3        179.52        113.60        29.96 o
  -2  -7  -3        179.52        148.08        34.48 o
   2  -7   3        179.52        156.56        52.00 o
  -2   7  -3        179.52        165.04        40.69 o
   2   7   3        179.52        210.25        37.87 o
  -2   7  -3        179.52        240.21        53.69 o
  -2   7  -3        179.52        243.60        48.04 o
  -2   7  -3        179.52        124.34        36.17 o
  -2   7  -3        179.52        256.03        43.52 o
   2   7   3        179.52        115.30        23.74 o
   2   7   3        179.52        120.95        21.48 o
   3  -7   3          3.16         -2.26        25.99 o
  -3  -7  -3          3.16         -1.70        16.39 o
  -3  -7  -3          3.16         10.74        11.87 o
   3  -7   3          3.16          6.22        11.87 o
  -3   7  -3          3.16         -3.39        21.47 o
   3   7   3          3.16          2.83        11.30 o
   3   7   3          3.16         14.13        10.74 o
  -3   7  -3          3.16         -4.52        23.73 o
  -3   7  -3          3.16         15.26        19.78 o
   4  -7   3         93.40         58.21        21.47 o
  -4  -7  -3         93.40         57.08        24.87 o
  -4  -7  -3         93.40         67.82        31.08 o
   4  -7   3         93.40         97.20        48.04 o
   4   7   3         93.40         98.90        24.87 o
  -4   7  -3         93.40        115.85        36.17 o
  -4   7  -3         93.40         50.30        34.47 o
  -4   7  -3         93.40         24.87        28.82 o
  -5  -7  -3          0.97         30.51        23.17 o
  -5  -7  -3          0.97         -0.57        18.65 o
   5  -7   3          0.97         -0.57        14.69 o
   5  -7   3          0.97         -6.22        38.43 o
  -5   7  -3          0.97         -5.09        31.64 o
  -5   7  -3          0.97          0.00        32.21 o
   5   7   3          0.97          0.57        11.87 o
  -5   7  -3          0.97          0.57        25.99 o
   6  -7   3       1275.60       1266.49        93.90 o
  -6  -7  -3       1275.60       1347.94       113.70 o
  -6  -7  -3       1275.60       1246.12       104.65 o
  -6   7  -3       1275.60       1198.61       155.55 o
   6   7   3       1275.60       1380.18        96.73 o
   7  -7   3         21.63         -5.09        21.47 o
  -7  -7  -3         21.63         35.04        29.38 o
  -6  -8   3         27.98         27.12        23.73 o
   6  -8  -3         27.98          5.65        18.08 o
   5  -8  -3         26.38         32.78        20.34 o
  -5  -8   3         26.38         18.08        29.38 o
  -5  -8   3         26.38         25.99        23.17 o
   5   8  -3         26.38         -2.26        15.82 o
  -5   8   3         26.38         59.33        41.25 o
  -4  -8   3        200.29        145.25        46.34 o
  -4  -8   3        200.29        103.99        32.78 o
   4  -8  -3        200.29        188.20        35.61 o
   4  -8  -3        200.29        236.81        70.08 o
  -4   8   3        200.29        189.33        57.65 o
  -4   8   3        200.29        193.86        56.52 o
  -4   8   3        200.29        188.77        63.30 o
   4   8  -3        200.29        106.82        27.69 o
  -3  -8   3        354.34        353.86        65.57 o
  -3  -8   3        354.34        303.55        50.87 o
   3  -8  -3        354.34        386.64        84.22 o
   3  -8  -3        354.34        473.13        54.27 o
  -3   8   3        354.34        400.78        79.70 o
  -3   8   3        354.34        334.07        64.44 o
  -3   8   3        354.34        475.39        74.05 o
   3   8  -3        354.34        464.65        59.92 o
   2  -8  -3         73.61        101.16        24.30 o
  -2  -8   3         73.61        123.76        31.65 o
  -2  -8   3         73.61        113.59        38.43 o
   2   8  -3         73.61         90.98        32.21 o
  -2   8   3         73.61        127.72        47.47 o
  -2   8   3         73.61        102.29        37.30 o
   2   8  -3         73.61         85.90        16.95 o
  -2   8   3         73.61         46.34        27.13 o
   2   8  -3         73.61         72.34        22.04 o
  -2   8   3         73.61         82.51        33.34 o
  -1  -8   3        120.42         54.82        28.82 o
   1  -8  -3        120.42         85.90        24.30 o
  -1  -8   3        120.42        107.94        28.82 o
  -1  -8   3        120.42         88.16        26.00 o
  -1   8   3        120.42         57.08        26.56 o
   1   8  -3        120.42         98.90        32.21 o
   1   8  -3        120.42         72.90        22.04 o
   1   8  -3        120.42         75.73        20.35 o
  -1   8   3        120.42         65.56        26.00 o
  -1   8   3        120.42         77.99        29.39 o
   1   8  -3        120.42         98.34        27.69 o
  -1   8   3        120.42        101.73        37.30 o
   0  -8   3          8.71         13.00        20.34 o
   0  -8   3          8.71         -5.09        21.47 o
   0  -8  -3          8.71         -2.83        19.21 o
   0  -8   3          8.71          1.13        11.30 o
   0  -8  -3          8.71         28.25        18.65 o
   0   8   3          8.71          5.65        14.69 o
   0   8  -3          8.71          4.52        16.95 o
   0   8  -3          8.71         50.86        27.12 o
   0   8  -3          8.71        -14.13        14.13 o
   0   8   3          8.71         -5.65        16.95 o
   0   8  -3          8.71         19.78        15.82 o
   0   8  -3          8.71        -15.82        15.82 o
   0   8   3          8.71          7.91        23.17 o
   0   8   3          8.71         46.90        23.17 o
   0   8   3          8.71         15.26        15.26 o
  -1  -8  -3          3.09          6.22        13.56 o
   1  -8   3          3.09          7.91        11.87 o
   1  -8   3          3.09         19.21        28.25 o
  -1  -8  -3          3.09         -5.09        20.34 o
   1   8   3          3.09          1.70        11.87 o
   1   8   3          3.09          4.52        12.43 o
  -1   8  -3          3.09         -4.52        15.82 o
  -1   8  -3          3.09          6.22        19.21 o
  -1   8  -3          3.09         -1.13        16.95 o
  -1   8  -3          3.09          2.26        18.65 o
   1   8   3          3.09         -7.91        13.00 o
   2  -8   3          5.40         19.78        14.13 o
  -2  -8  -3          5.40          6.22        20.91 o
  -2  -8  -3          5.40         22.04        17.52 o
   2  -8   3          5.40         -3.96        27.69 o
   2   8   3          5.40          3.39        12.43 o
  -2   8  -3          5.40          0.57        19.78 o
   2   8   3          5.40          7.91         9.61 o
   2   8   3          5.40          1.70        17.52 o
  -2   8  -3          5.40         26.56        26.56 o
  -2   8  -3          5.40         -7.35        19.21 o
  -2   8  -3          5.40          3.39        22.04 o
   3  -8   3         29.49         40.12        17.52 o
   3  -8   3         29.49         63.29        40.12 o
  -3  -8  -3         29.49         55.38        31.65 o
  -3  -8  -3         29.49         13.00        14.13 o
  -3   8  -3         29.49         58.20        25.43 o
   3   8   3         29.49         19.78        16.95 o
   3   8   3         29.49         15.26        13.00 o
  -3   8  -3         29.49         24.86        33.34 o
  -3   8  -3         29.49         44.64        33.34 o
   4  -8   3        142.78        152.59        59.34 o
   4  -8   3        142.78        152.59        33.91 o
  -4  -8  -3        142.78        122.64        34.47 o
  -4  -8  -3        142.78        171.81        50.86 o
  -4   8  -3        142.78         82.51        50.86 o
  -4   8  -3        142.78         46.34        33.34 o
   4   8   3        142.78        178.02        33.91 o
  -4   8  -3        142.78        196.11        59.34 o
   5  -8   3          0.04         -0.57        14.69 o
  -5  -8  -3          0.04          2.83        24.86 o
  -5  -8  -3          0.04        -13.56        18.08 o
   5   8   3          0.04          0.00        14.13 o
  -5   8  -3          0.04         -1.13        34.47 o
   6  -8   3          1.24          6.22        18.65 o
  -6  -8  -3          1.24          1.13        20.34 o
  -5  -9   3         43.33         36.17        23.73 o
   5  -9  -3         43.33         18.08        18.65 o
   4  -9  -3          0.38        -12.43        13.56 o
  -4  -9   3          0.38         11.87        15.82 o
  -4  -9   3          0.38        -32.21        32.21 o
  -4   9   3          0.38         28.25        43.51 o
  -4   9   3          0.38         31.08        35.60 o
  -3  -9   3         23.37        139.01        33.91 o
   3  -9  -3         23.37        137.32        29.95 o
  -3  -9   3         23.37        252.60        55.94 o
   3   9  -3         23.37        131.67        32.78 o
  -3   9   3         23.37        196.65        48.03 o
  -3   9   3         23.37        193.26        55.94 o
  -3   9   3         23.37        244.68        66.68 o
   3   9  -3         23.37        160.49        23.73 o
  -2  -9   3        330.74        302.41        51.44 o
   2  -9  -3        330.74        307.50        46.92 o
  -2  -9   3        330.74        326.71        61.61 o
   2   9  -3        330.74        313.71        45.79 o
  -2   9   3        330.74        231.19        52.57 o
  -2   9   3        330.74        374.20        78.00 o
  -2   9   3        330.74        451.63        77.44 o
   2   9  -3        330.74        371.93        60.48 o
  -2   9   3        330.74        429.59        68.96 o
  -1  -9   3        424.40        450.55        74.05 o
   1  -9  -3        424.40        417.76        55.97 o
  -1  -9   3        424.40        459.03        61.62 o
   1   9  -3        424.40        394.58        57.66 o
   1   9  -3        424.40        436.98        66.71 o
  -1   9   3        424.40        470.90        75.19 o
  -1   9   3        424.40        434.15        71.23 o
   1   9  -3        424.40        462.98        51.44 o
  -1   9   3        424.40        411.54        62.75 o
  -1   9   3        424.40        396.84        63.88 o
   0  -9   3        329.34        491.21        74.05 o
   0  -9   3        329.34        356.68        49.18 o
   0  -9  -3        329.34        380.42        54.83 o
   0   9   3        329.34        540.95        69.53 o
   0   9   3        329.34        443.73        57.09 o
   0   9  -3        329.34        419.42        64.44 o
   0   9  -3        329.34        576.00        76.87 o
   0   9   3        329.34        455.03        70.09 o
   0   9  -3        329.34        330.11        50.87 o
  -1  -9  -3          0.99         -6.22        11.87 o
  -1  -9  -3          0.99         -6.78        25.43 o
   1  -9   3          0.99          1.13        24.86 o
   1  -9   3          0.99          2.83        13.56 o
   1   9   3          0.99          0.00        12.43 o
  -1   9  -3          0.99         14.13        23.17 o
  -1   9  -3          0.99         -2.83        21.47 o
   1   9   3          0.99         -2.83        16.95 o
  -1   9  -3          0.99          1.70        20.91 o
  -1   9  -3          0.99          7.91        20.91 o
   1   9   3          0.99        -12.43        12.43 o
   2  -9   3         16.47         45.21        41.82 o
  -2  -9  -3         16.48         38.99        20.34 o
  -2  -9  -3         16.48         -2.26        27.69 o
   2  -9   3         16.47         18.08        15.82 o
  -2   9  -3         16.47          2.83        26.56 o
  -2   9  -3         16.47         37.86        28.25 o
   2   9   3         16.48         16.39        11.30 o
   2   9   3         16.48         -7.35        11.30 o
  -2   9  -3         16.47         40.12        29.38 o
   2   9   3         16.48          3.39        20.34 o
  -2   9  -3         16.47         -2.26        25.99 o
   3  -9   3          0.19        133.92        31.08 o
   3  -9   3          0.19        131.10        54.25 o
  -3  -9  -3          0.19        271.80        56.51 o
  -3  -9  -3          0.19        128.27        36.17 o
   3   9   3          0.19        128.27        31.64 o
  -3   9  -3          0.19        231.12        53.68 o
  -3   9  -3          0.19        193.82        50.86 o
  -3   9  -3          0.19        166.70        55.94 o
  -4  -9  -3          3.02         -7.35        20.34 o
   4  -9   3          3.02         23.17        19.78 o
  -4  -9  -3          3.02         28.25        33.34 o
   4   9   3          3.02          5.09        17.52 o
  -4   9  -3          3.02        -31.08        31.08 o
  -5  -9  -3        346.52        269.61        55.96 o
   5  -9   3        346.52        358.92        54.83 o
   5 -10  -3          0.03          1.70        22.04 o
  -5 -10   3          0.03         -1.13        24.30 o
  -4 -10   3         13.64         -0.57        40.12 o
   4 -10  -3         13.64          9.04        21.47 o
  -4 -10   3         13.64         -9.04        19.78 o
  -3 -10   3          5.07         37.86        35.60 o
  -3 -10   3          5.07          1.70        16.95 o
   3 -10  -3          5.07         -5.09        14.69 o
   3  10  -3          5.07          1.13        12.43 o
  -3  10   3          5.07         -3.39        37.30 o
  -3  10   3          5.07          3.39        32.77 o
  -2 -10   3          0.29          2.26        31.64 o
  -2 -10   3          0.29        -15.26        15.26 o
   2 -10  -3          0.29         -2.83        14.69 o
  -2  10   3          0.29         -1.70        28.25 o
  -2  10   3          0.29         -3.39        22.04 o
  -2  10   3          0.29         25.99        35.03 o
   2  10  -3          0.29        -13.56        13.56 o
  -1 -10   3         44.87         22.04        20.34 o
   1 -10  -3         44.87         18.08        19.21 o
  -1  10   3         44.87         38.99        25.99 o
   1  10  -3         44.87         76.29        36.73 o
  -1  10   3         44.87         31.65        29.39 o
   1  10  -3         44.87         22.60        21.47 o
   0 -10   3       1179.92       1234.27        95.60 o
   0 -10  -3       1179.92       1108.12        92.77 o
   0  10  -3       1179.92       1278.95        97.86 o
   0  10   3       1179.92       1321.94       115.39 o
   0  10   3       1179.92       1176.57        95.60 o
   0  10  -3       1179.92       1324.77       131.80 o
   0  10   3       1179.92       1160.73       116.53 o
   0  10  -3       1179.92       1692.45       132.36 o
   1 -10   3         93.79        102.29        32.21 o
  -1 -10  -3         93.78         68.95        29.39 o
   1  10   3         93.78        158.80        47.47 o
   1  10   3         93.78         52.56        27.13 o
   1  10   3         93.78         95.51        28.26 o
  -1  10  -3         93.79         94.94        35.04 o
  -1  10  -3         93.79         89.85        38.99 o
   2 -10   3          2.74        -23.17        40.12 o
  -2 -10  -3          2.74         11.87        33.90 o
   2 -10   3          2.74        -10.74        13.56 o
  -2 -10  -3          2.74          3.96        17.52 o
   2  10   3          2.74         -6.22        15.26 o
   2  10   3          2.74         16.95        23.73 o
  -2  10  -3          2.74         -5.65        28.25 o
  -2  10  -3          2.74          5.65        34.47 o
  -2  10  -3          2.74         -7.35        26.56 o
  -3 -10  -3        284.41        286.00        55.96 o
   3 -10   3        284.41        281.47        49.17 o
  -3 -10  -3        284.41        208.56        58.22 o
   3 -10   3        284.41        231.17        83.09 o
  -3  10  -3        284.41        396.21        78.56 o
  -3  10  -3        284.41        201.21        74.04 o
  -4 -10  -3          1.53        -10.74        19.21 o
   4 -10   3          1.53        -13.56        19.78 o
  -4 -10  -3          1.53          9.61        39.56 o
  -4  10  -3          1.53        -12.43        38.43 o
   5 -10   3         43.37         45.21        26.56 o
  -5 -10  -3         43.37         38.99        29.39 o
   3 -11  -3          3.01          2.26        20.34 o
  -3 -11   3          3.01         -0.57        42.38 o
  -3 -11   3          3.01        -14.69        20.34 o
  -2 -11   3         85.81         73.47        30.52 o
   2 -11  -3         85.81         35.60        22.60 o
   2  11  -3         85.81         75.73        28.26 o
  -2  11   3         85.81         15.82        31.08 o
  -2  11   3         85.81         32.78        37.30 o
  -1 -11   3        320.72        323.87        56.52 o
   1 -11  -3        320.72        310.31        55.96 o
  -1  11   3        320.72        373.05        73.48 o
  -1  11   3        320.72        287.70        58.22 o
   1  11  -3        320.72        356.09        61.04 o
   0 -11   3        454.04        375.91        59.35 o
   0 -11  -3        454.04        409.27        62.75 o
   0  11   3        454.04        612.20        84.79 o
   0  11  -3        454.04        486.71        81.97 o
   0  11   3        454.04        542.67        72.36 o
   1 -11   3        515.54        407.02        62.18 o
  -1 -11  -3        515.54        491.82        70.66 o
  -1  11  -3        515.54        502.00        82.54 o
   1  11   3        515.54        464.69        68.97 o
  -1  11  -3        515.54        531.96        76.88 o
  -2 -11  -3          0.15        -17.52        17.52 o
   2 -11   3          0.15         -2.26        18.08 o
   2  11   3          0.15         -2.83        17.52 o
  -2  11  -3          0.15         21.47        31.08 o
  -2  11  -3          0.15         12.43        34.47 o
  -3 -11  -3         20.24          1.70        21.47 o
   3 -11   3         20.24          6.22        24.30 o
  -3 -11  -3         20.24        -33.91        40.12 o
  -3  11  -3         20.24         14.13        37.30 o
   2 -12  -3         41.52         23.17        24.86 o
  -2 -12   3         41.52          5.09        22.04 o
  -1 -12   3       1298.99       1232.49       104.64 o
   1 -12  -3       1299.00       1207.04        99.55 o
   1  12  -3       1298.99       1178.19       123.87 o
  -1  12   3       1299.00       1295.28       111.99 o
  -1  12   3       1299.00       1226.84       135.75 o
   0 -12  -3          1.83          8.48        20.34 o
   0 -12   3          1.83         14.13        23.73 o
   0  12   3          1.83         28.25        36.17 o
   0  12  -3          1.83         -4.52        34.47 o
   1 -12   3          0.47         12.43        24.86 o
  -1 -12  -3          0.47          8.48        23.73 o
   1  12   3          0.47          6.78        24.86 o
  -1  12  -3          0.47         14.13        38.99 o
   2 -12   3          2.55         -8.48        14.69 o
  -2 -12  -3          2.55         -0.57        19.78 o
  -8   0   4         32.66         60.47        53.12 o
  -8   0   4         32.66         46.34        30.52 o
  -6   0   4        799.73        932.55        70.12 o
   6   0  -4        799.73        803.04       100.10 o
  -6   0   4        799.73        776.46       108.58 o
  -6   0   4        799.73        963.09       109.15 o
   6   0  -4        799.73        859.03        78.61 o
   6   0  -4        799.73        852.24        68.99 o
  -5   0  -3          0.00         23.17        18.65 o
   5   0   3          0.00          4.52        13.56 o
   5   0   3          0.00          2.83        11.30 o
   5   0   3          0.00         11.30         9.61 o
  -5   0  -3          0.00          2.83        15.26 o
  -5   0  -3          0.00          1.13         9.04 o
  -4   0   4         51.82        410.84        59.34 o
   2   0  -4       7576.23       7211.91       350.94 o
  -2   0   4       7576.23       7054.02       390.13 o
  -2   0   4       7576.23       7553.06       395.32 o
   2   0  -4       7576.23       7218.25       297.35 o
  -2   0   4       7576.23       7496.58       350.37 o
   2   0  -4       7576.23       7440.69       320.40 o
   2   0  -4       7576.23       6746.29       390.13 o
  -2   0   4       7576.23       7781.83       353.25 o
  -2   0   4       7576.23       7497.74       320.40 o
  -2   0   4       7576.23       7509.26       352.10 o
   0   0   4        883.36        788.87        37.51 o
   0   0  -4        883.36        844.00        42.06 o
   0   0   4        883.36        856.51        40.35 o
   0   0   4        883.36        844.57        40.92 o
   0   0   4        883.36        797.97        45.47 o
   0   0  -4        883.36        835.48        37.51 o
   0   0  -4        883.36        838.32        46.60 o
   0   0  -4        883.36        824.68        40.35 o
   0   0   4        883.36        806.49        41.49 o
   0   0  -4        883.36        825.81        44.33 o
   0   0  -4        883.36        838.89        40.92 o
  -2   0  -4         43.89         55.95        15.82 o
   2   0   4         43.89         51.43        10.74 o
   2   0   4         43.89         27.69        12.43 o
   2   0   4         43.89         43.52        10.74 o
   2   0   4         43.89         54.82        15.26 o
  -2   0  -4         43.89         67.25        15.26 o
  -2   0  -4         43.89         44.08         6.78 o
   4   0   4       2931.87       3685.84       224.69 o
   4   0   4       2931.87       3465.12       173.62 o
   4   0   4       2931.87       3406.68       163.41 o
  -4   0  -4       2931.87       3042.98       171.36 o
   4   0   4       2931.87       3745.99       201.43 o
  -4   0  -4       2931.87       3608.68       219.02 o
   5   0  -5          0.00          2.83        10.17 o
   5   0  -5          0.00          5.09        11.30 o
   5   0  -5          0.00          2.26        19.21 o
  -5   0   5          0.00          3.96        20.34 o
  -5   0   5          0.00         -1.70         6.22 o
   5   0  -5          0.00          3.96        15.82 o
  -5   0   5          0.00         -2.26        15.26 o
  -5   0   5          0.00         -7.35        10.74 o
  -6   0  -4        689.15        826.14        81.43 o
  -6   0  -4        689.15        950.54       109.13 o
   6   0   4        689.15        674.03        72.94 o
   6   0   4        689.15        792.21       104.61 o
   6   0   4        689.15        663.85        73.51 o
   6   0   4        689.15        742.45       113.09 o
  -6   0  -4        689.15        801.82       112.53 o
   8   0   4          0.01          0.00        20.91 o
  -8   0  -4          0.01        -12.43        20.91 o
   8   0   4          0.01         -1.13        23.17 o
  -8   0  -4          0.01        -16.39        38.43 o
   8   0   4          0.01         -5.65        29.95 o
  -8  -1   4         19.83         80.24        37.30 o
   8   1  -4         19.83         45.77        27.12 o
  -8   1   4         19.83         44.64        50.29 o
  -7  -1   4         46.72         58.77        37.86 o
  -7  -1   4         46.72         40.69        22.60 o
   7  -1  -4         46.72         28.82        20.34 o
  -7  -1   4         46.72        -15.82        33.34 o
   7  -1  -4         46.72         84.20        28.26 o
  -7   1   4         46.72         37.86        21.47 o
  -7   1   4         46.72         22.60        42.38 o
  -7   1   4         46.72         20.34        38.43 o
   7   1  -4         46.72         33.34        24.30 o
   7   1  -4         46.72         42.95        23.17 o
  -6  -1   4        330.80        378.16        69.53 o
  -6  -1   4        330.80        474.25        57.66 o
  -6  -1   4        330.80        395.68        66.14 o
   6  -1  -4        330.80        447.69        52.00 o
   6  -1  -4        330.80        364.59        48.05 o
  -6   1   4        330.80        267.93        66.70 o
  -6   1   4        330.80        327.29        66.70 o
   6   1  -4        330.80        309.76        48.61 o
   6   1  -4        330.80        452.21        70.66 o
   6   1  -4        330.80        453.34        54.27 o
  -6   1   4        330.80        305.24        44.66 o
   5  -1  -4         95.11         34.47        15.26 o
   5  -1  -4         95.11        121.51        24.30 o
  -5  -1   4         95.11        136.20        27.13 o
  -5  -1   4         95.11        123.77        35.60 o
  -5  -1   4         95.11         90.42        27.69 o
  -5   1   4         95.11        133.37        26.56 o
   5   1  -4         95.11        126.59        26.00 o
   5   1  -4         95.11        114.16        26.00 o
  -5   1   4         95.11         75.16        32.78 o
  -5   1   4         95.11        130.55        38.99 o
   5   1  -4         95.11         91.55        27.69 o
   4  -1  -4         59.15         75.16        15.82 o
  -4  -1   4         59.15         42.95        20.91 o
   4  -1  -4         59.15         33.91        13.00 o
  -4  -1   4         59.15         49.73        19.78 o
  -4  -1   4         59.15         58.21        15.26 o
  -4  -1   4         59.15         23.74        13.00 o
  -4  -1   4         59.15         47.47        21.47 o
   4  -1  -4         59.15        111.89        39.56 o
  -4   1   4         59.15         78.55        31.65 o
   4   1  -4         59.15         78.55        24.87 o
   4   1  -4         59.15         36.73        20.34 o
   4   1  -4         59.15         65.55        18.08 o
   4   1  -4         59.15         47.47        15.26 o
  -4   1   4         59.15         85.33        28.82 o
  -3  -1   4         37.67         19.78        10.17 o
   3  -1  -4         37.67         41.25        10.17 o
   3  -1  -4         37.67         38.43         9.04 o
  -3  -1   4         37.67         44.64        10.74 o
   3  -1  -4         37.67         40.69        17.52 o
  -3  -1   4         37.67         29.95        13.00 o
  -3  -1   4         37.67         32.21        10.17 o
  -3  -1   4         37.67         47.47        17.52 o
  -3  -1   4         37.67         24.87        11.30 o
   3  -1  -4         37.67         24.87        18.65 o
   3  -1  -4         37.67          3.96        13.00 o
   3   1  -4         37.67         58.77        13.56 o
  -3   1   4         37.67         29.95        14.13 o
   3   1  -4         37.67         66.68        14.13 o
  -3   1   4         37.67          3.96        11.30 o
  -3   1   4         37.67         33.91        15.82 o
   3   1  -4         37.67         30.52        14.69 o
   3   1  -4         37.67         26.56         9.04 o
  -3   1   4         37.67          5.65        11.87 o
   3   1  -4         37.67         47.47        14.69 o
   2  -1  -4       2535.39       2410.02       109.75 o
  -2  -1   4       2535.39       2329.84       137.05 o
   2  -1  -4       2535.39       2415.71       131.93 o
  -2  -1   4       2535.39       2424.80       107.48 o
  -2  -1   4       2535.39       2539.11       122.83 o
  -2  -1   4       2535.39       2466.32       122.83 o
  -2  -1   4       2535.39       2617.58       116.01 o
  -2  -1   4       2535.39       2675.02       144.44 o
   2  -1  -4       2535.39       2186.53       147.85 o
  -2  -1   4       2535.39       2493.05       122.26 o
  -2  -1   4       2535.39       2330.97       106.34 o
   2  -1  -4       2535.39       2451.53       102.93 o
  -2   1   4       2535.39       2446.98       106.91 o
  -2   1   4       2535.39       2375.33       151.83 o
  -2   1   4       2535.39       2346.33       133.07 o
   2   1  -4       2535.39       2417.98       123.40 o
  -2   1   4       2535.39       2366.80       131.36 o
   2   1  -4       2535.39       2342.92       139.89 o
  -2   1   4       2535.39       2409.45       106.34 o
  -2   1   4       2535.39       2336.66       148.42 o
   2   1  -4       2535.39       2416.84       123.97 o
   1  -1  -4        644.21        648.62        31.16 o
   1  -1  -4        644.21        679.21        35.12 o
   1  -1  -4        644.21        636.15        48.72 o
   1  -1  -4        644.21        670.14        35.12 o
  -1  -1   4        644.21        650.32        36.25 o
   1  -1  -4        644.21        691.67        33.42 o
  -1  -1   4        644.21        693.37        32.86 o
  -1  -1   4        644.21        655.98        33.42 o
  -1  -1   4        644.21        665.61        35.69 o
   1  -1  -4        644.21        677.51        33.42 o
   1  -1  -4        644.21        665.04        43.62 o
  -1  -1   4        644.21        696.77        40.22 o
   1   1  -4        644.21        606.70        33.42 o
  -1   1   4        644.21        673.54        31.72 o
   1   1  -4        644.21        661.08        41.35 o
   1   1  -4        644.21        700.73        35.69 o
  -1   1   4        644.21        625.96        41.92 o
   1   1  -4        644.21        635.02        37.39 o
  -1   1   4        644.21        665.61        36.82 o
   1   1  -4        644.21        641.25        32.29 o
   1   1  -4        644.21        653.72        33.99 o
   1   1  -4        644.21        640.12        35.69 o
  -1   1   4        644.21        630.49        36.25 o
   0  -1  -4       2867.47       2755.44       135.31 o
   0  -1   4       2867.47       2818.51       130.72 o
   0  -1   4       2867.47       2743.97       137.60 o
   0  -1   4       2867.47       2919.41       136.45 o
   0  -1  -4       2867.47       2809.34       126.71 o
   0  -1  -4       2867.47       2885.02       137.03 o
   0  -1   4       2867.47       2932.60       131.87 o
   0  -1  -4       2867.47       2867.24       126.71 o
   0  -1   4       2867.47       2800.73       126.13 o
   0  -1  -4       2867.47       2858.64       150.21 o
   0  -1   4       2867.47       2760.60       135.88 o
   0  -1  -4       2867.47       2787.55       130.72 o
   0  -1   4       2867.47       2894.19       150.21 o
   0  -1   4       2867.47       2905.08       136.45 o
   0   1   4       2867.47       2922.86       126.71 o
   0   1  -4       2867.47       2723.33       134.73 o
   0   1  -4       2867.47       2836.85       136.45 o
   0   1  -4       2867.47       2882.15       137.03 o
   0   1  -4       2867.47       2781.24       126.71 o
   0   1   4       2867.47       2895.34       135.31 o
   0   1  -4       2867.47       2947.51       149.64 o
   0   1  -4       2867.47       2764.04       130.15 o
   0   1  -4       2867.47       2945.21       131.87 o
   0   1   4       2867.47       2871.83       116.96 o
   0   1   4       2867.47       2737.67       149.07 o
   0   1  -4       2867.47       2904.51       135.31 o
   0   1   4       2867.47       2950.95       130.72 o
   1  -1   4        382.19        351.42        23.77 o
  -1  -1  -4        382.19        361.04        23.20 o
  -1  -1  -4        382.19        382.54        24.33 o
  -1  -1  -4        382.19        346.33        19.81 o
   1  -1   4        382.19        332.18        22.07 o
   1  -1   4        382.19        303.32        27.73 o
  -1  -1  -4        382.19        394.43        25.47 o
  -1  -1  -4        382.19        357.64        20.94 o
  -1   1  -4        382.19        376.88        23.77 o
   1   1   4        382.19        350.85        19.24 o
  -1   1  -4        382.19        425.55        30.56 o
   1   1   4        382.19        333.88        23.20 o
  -1   1  -4        382.19        347.46        22.64 o
  -1   1  -4        382.19        372.36        23.77 o
  -1   1  -4        382.19        338.97        31.69 o
   1   1   4        382.19        325.95        24.90 o
   1   1   4        382.19        336.71        24.33 o
   1   1   4        382.19        341.23        20.37 o
  -2  -1  -4        103.34         88.74        10.17 o
   2  -1   4        103.34        104.57        14.13 o
  -2  -1  -4        103.34         75.74        13.00 o
  -2  -1  -4        103.34         78.00         6.22 o
  -2  -1  -4        103.34         59.35        13.00 o
  -2  -1  -4        103.34         78.00        15.26 o
   2  -1   4        103.34         69.52        20.91 o
  -2   1  -4        103.34         66.70        16.96 o
   2   1   4        103.34         91.57        16.39 o
   2   1   4        103.34         76.87         9.61 o
   2   1   4        103.34         40.70        13.00 o
   2   1   4        103.34         95.52        16.39 o
  -2   1  -4        103.34        114.18        25.44 o
   2   1   4        103.34         98.91        17.52 o
   3  -1   4        577.78        410.10        59.39 o
   3  -1   4        577.78        534.55        60.53 o
  -3  -1  -4        577.78        511.36        47.52 o
  -3  -1  -4        577.78        507.40        40.16 o
  -3  -1  -4        577.78        536.25        32.81 o
   3  -1   4        577.78        517.58        36.20 o
  -3  -1  -4        577.78        509.66        44.69 o
   3   1   4        577.78        423.11        53.17 o
  -3   1  -4        577.78        513.05        57.70 o
  -3   1  -4        577.78        466.67        64.49 o
   3   1   4        577.78        505.13        40.16 o
   3   1   4        577.78        363.72        46.95 o
   3   1   4        577.78        526.63        48.08 o
  -4  -1  -4       1765.80       1839.86       105.93 o
   4  -1   4       1765.81       1889.15        98.56 o
   4  -1   4       1765.81       1710.15        99.70 o
   4  -1   4       1765.81       1722.61       139.92 o
   4  -1   4       1765.81       1906.71       126.89 o
  -4  -1  -4       1765.80       2013.20       130.85 o
  -4  -1  -4       1765.80       1873.29        97.43 o
  -4  -1  -4       1765.80       1962.79       133.68 o
  -4   1  -4       1765.81       1853.46       124.05 o
   4   1   4       1765.80       1740.73       104.80 o
  -4   1  -4       1765.81       1634.24       135.95 o
   4   1   4       1765.80       1520.38       126.32 o
   4   1   4       1765.80       1749.23       100.26 o
   4   1   4       1765.80       1906.71       121.22 o
   5  -1   4         11.63         18.08        13.00 o
  -5  -1  -4         11.63         13.56         8.48 o
   5  -1   4         11.63         -6.78        13.00 o
  -5  -1  -4         11.63          0.57        10.74 o
   5  -1   4         11.63         19.21        23.17 o
   5  -1   4         11.63         20.34        13.00 o
  -5  -1  -4         11.63         11.30        16.95 o
   5   1   4         11.63          7.35        11.87 o
   5   1   4         11.63         -1.13        17.52 o
   5   1   4         11.63         20.34        23.73 o
  -5   1  -4         11.63         44.64        29.38 o
   5   1   4         11.63          3.96        13.00 o
  -5   1  -4         11.63         17.52        19.21 o
   6  -1   4         82.98         92.68        44.64 o
  -6  -1  -4         82.98         98.90        39.56 o
  -6  -1  -4         82.98        121.50        41.25 o
   6  -1   4         82.98        184.23        52.56 o
   6  -1   4         82.98        112.46        30.52 o
  -6  -1  -4         82.98         96.64        31.08 o
   6  -1   4         82.98         93.25        27.13 o
   6   1   4         82.98         92.68        28.82 o
   6   1   4         82.98        106.24        38.43 o
  -6   1  -4         82.98        123.20        48.04 o
   6   1   4         82.98        114.16        33.91 o
   6   1   4         82.98         37.30        33.91 o
  -6   1  -4         82.98        148.06        45.78 o
  -7  -1  -4          0.74        -14.69        28.82 o
   7  -1   4          0.74        -16.95        16.95 o
  -7  -1  -4          0.74         -6.78        28.25 o
   7  -1   4          0.74          1.13        18.08 o
   7  -1   4          0.74         23.73        45.77 o
  -7  -1  -4          0.74         16.39        19.21 o
   7  -1   4          0.74        -27.69        27.69 o
  -7   1  -4          0.74        -18.08        32.21 o
   7   1   4          0.74         -9.61        16.39 o
   7   1   4          0.74         -3.39        33.34 o
  -7   1  -4          0.74        -16.39        16.39 o
   7   1   4          0.74        -15.26        16.95 o
   7   1   4          0.74        -10.17        22.04 o
  -7   1  -4          0.74         -3.39        31.64 o
   8  -1   4         45.94         55.38        29.39 o
   8  -1   4         45.94         35.04        27.12 o
   8  -1   4         45.94        110.76        53.68 o
  -8  -1  -4         45.94         41.82        30.52 o
  -8  -1  -4         45.94         29.39        46.34 o
   8   1   4         45.94         31.08        28.25 o
  -8   1  -4         45.94         32.21        25.43 o
   8   1   4         45.94         19.21        26.56 o
  -8   1  -4         45.94         29.39        44.64 o
   8   1   4         45.94         62.73        49.73 o
  -8  -2   4          2.65          6.78         7.35 o
  -8  -2   4          2.65        -11.87        24.86 o
  -8   2   4          2.65          3.96        46.90 o
   8   2  -4          2.65        -20.91        23.73 o
   7  -2  -4        341.48        345.36        50.31 o
  -7  -2   4        341.48        487.80        65.57 o
   7  -2  -4        341.48        301.84        48.05 o
  -7   2   4        341.48        291.10        79.13 o
  -7   2   4        341.48        308.06        69.52 o
  -7   2   4        341.48        288.84        48.61 o
   7   2  -4        341.48        305.80        53.70 o
  -6  -2   4       4388.33       4473.80       232.09 o
  -6  -2   4       4388.33       4594.10       278.05 o
  -6  -2   4       4388.33       4416.49       254.22 o
   6  -2  -4       4388.34       4447.13       211.09 o
   6  -2  -4       4388.34       4286.54       223.01 o
   6   2  -4       4388.33       4766.61       223.58 o
  -6   2   4       4388.34       4388.68       305.29 o
   6   2  -4       4388.33       4653.11       259.33 o
  -6   2   4       4388.34       4350.10       270.68 o
   5  -2  -4        458.04        640.56        55.97 o
  -5  -2   4        458.04        442.68        61.63 o
   5  -2  -4        458.04        543.32        91.59 o
  -5  -2   4        458.04        561.41        75.19 o
   5  -2  -4        458.04        457.38        46.36 o
  -5  -2   4        458.04        386.15        49.19 o
  -5  -2   4        458.04        585.16        67.84 o
   5   2  -4        458.04        372.01        55.41 o
  -5   2   4        458.04        422.33        79.15 o
   5   2  -4        458.04        558.58        59.36 o
  -5   2   4        458.04        546.15        79.15 o
  -4  -2   4          9.27         19.21        10.74 o
   4  -2  -4          9.27         -0.57        18.08 o
   4  -2  -4          9.27         10.74         7.35 o
  -4  -2   4          9.27         36.73        17.52 o
  -4  -2   4          9.27          2.83         9.04 o
  -4  -2   4          9.27         20.34        10.74 o
   4  -2  -4          9.27          5.09         7.35 o
  -4  -2   4          9.27         23.73        13.56 o
  -4   2   4          9.27         19.78        17.52 o
   4   2  -4          9.27         -1.13         9.04 o
   4   2  -4          9.27          3.96         6.22 o
   4   2  -4          9.27         13.00        16.95 o
  -4   2   4          9.27          9.61        16.95 o
   4   2  -4          9.27         24.30        13.00 o
   3  -2  -4          3.11          7.35         4.52 o
  -3  -2   4          3.11          2.83         3.39 o
  -3  -2   4          3.11          5.09         6.78 o
  -3  -2   4          3.11         -5.09         5.09 o
  -3  -2   4          3.11          5.09         6.78 o
  -3  -2   4          3.11         -3.39         5.65 o
  -3  -2   4          3.11          1.70         4.52 o
  -3  -2   4          3.11          2.83         2.26 o
   3  -2  -4          3.11         -2.26        11.87 o
   3  -2  -4          3.11         -1.13        13.00 o
  -3  -2   4          3.11          5.09         9.04 o
  -3   2   4          3.11          0.00         2.83 o
   3   2  -4          3.11          2.83         5.65 o
  -3   2   4          3.11         18.08        13.56 o
   3   2  -4          3.11         -1.70         6.22 o
  -3   2   4          3.11         13.00        17.52 o
  -3   2   4          3.11          2.26        10.17 o
   3   2  -4          3.11          1.70         7.35 o
  -2  -2   4        165.59        184.85        16.96 o
  -2  -2   4        165.59        172.41        12.44 o
  -2  -2   4        165.59        163.93        20.35 o
   2  -2  -4        165.59        149.24        15.83 o
  -2  -2   4        165.59        175.24        22.05 o
  -2  -2   4        165.59        197.85        15.83 o
  -2  -2   4        165.59        201.81        21.48 o
  -2  -2   4        165.59        161.67        13.57 o
   2  -2  -4        165.59        188.24        31.09 o
  -2  -2   4        165.59        174.11        19.79 o
   2  -2  -4        165.59        153.76        32.79 o
   2   2  -4        165.59        181.46        20.92 o
   2   2  -4        165.59        178.07        23.18 o
  -2   2   4        165.59        188.24        19.79 o
  -2   2   4        165.59        150.37        28.83 o
  -2   2   4        165.59        142.45        26.00 o
  -2   2   4        165.59        157.15        33.92 o
   2   2  -4        165.59        175.24        15.26 o
   1  -2  -4      21270.58      20878.90       959.95 o
   1  -2  -4      21270.58      20992.89       919.15 o
   1  -2  -4      21270.58      20937.10       894.55 o
  -1  -2   4      21270.57      20742.11       949.15 o
  -1  -2   4      21270.57      20961.70       920.95 o
  -1  -2   4      21270.57      21375.08       899.95 o
  -1  -2   4      21270.57      21452.47      1051.74 o
  -1  -2   4      21270.57      20958.10       917.35 o
   1  -2  -4      21270.58      21280.28       974.35 o
   1  -2  -4      21270.58      19645.97      1070.94 o
  -1   2   4      21270.58      21444.67       920.95 o
   1   2  -4      21270.57      20794.91       959.95 o
   1   2  -4      21270.57      20676.71       913.75 o
  -1   2   4      21270.58      22636.81       962.95 o
  -1   2   4      21270.58      20869.30      1070.94 o
   1   2  -4      21270.57      20119.94       974.95 o
   1   2  -4      21270.57      20756.51      1051.74 o
   1   2  -4      21270.57      21219.08       945.55 o
   0  -2  -4      55879.86      57189.52      2823.71 o
   0  -2  -4      55879.86      58146.08      2448.68 o
   0  -2   4      55879.88      56153.04      2526.61 o
   0  -2  -4      55879.86      53316.67      2603.88 o
   0  -2  -4      55879.86      58653.00      2394.05 o
   0  -2   4      55879.88      52312.83      2601.89 o
   0  -2   4      55879.88      56543.39      2392.72 o
   0  -2   4      55879.88      55185.16      2566.58 o
   0  -2   4      55879.88      58490.47      2447.34 o
   0  -2   4      55879.88      55406.32      2823.71 o
   0  -2  -4      55879.86      56351.54      2568.58 o
   0   2  -4      55879.88      58124.77      2448.68 o
   0   2  -4      55879.88      53283.38      2601.22 o
   0   2   4      55879.86      57252.13      2821.04 o
   0   2  -4      55879.88      57426.67      2531.28 o
   0   2   4      55879.86      58240.00      2446.68 o
   0   2  -4      55879.88      58056.16      2565.92 o
   0   2  -4      55879.88      58502.47      2447.34 o
   0   2   4      55879.86      57306.76      2563.25 o
   0   2  -4      55879.88      56422.16      2564.58 o
   0   2   4      55879.86      56901.09      2566.58 o
   0   2   4      55879.86      50679.48      2602.55 o
   0   2  -4      55879.88      56847.14      2821.71 o
   0   2  -4      55879.88      56502.75      2565.92 o
  -1  -2  -4        191.64        253.30        26.01 o
  -1  -2  -4        191.64        235.21        17.53 o
   1  -2   4        191.64        234.08        30.53 o
   1  -2   4        191.64        200.72        20.35 o
  -1  -2  -4        191.64        223.90        18.66 o
  -1  -2  -4        191.64        224.46        15.27 o
   1  -2   4        191.64        227.86        18.09 o
   1  -2   4        191.64        148.13        27.70 o
   1  -2   4        191.64        205.24        23.75 o
  -1  -2  -4        191.64        159.44        18.09 o
   1  -2   4        191.64        202.98        17.53 o
  -1   2  -4        191.64        170.75        26.01 o
   1   2   4        191.64        245.38        24.31 o
  -1   2  -4        191.64        190.54        27.70 o
   1   2   4        191.64        191.10        16.96 o
   1   2   4        191.64        173.01        15.83 o
  -1   2  -4        191.64        191.10        16.96 o
  -1   2  -4        191.64        205.81        23.18 o
  -1   2  -4        191.64        185.45        19.79 o
   1   2   4        191.64        200.15        14.70 o
  -1   2  -4        191.64        231.25        32.79 o
   2  -2   4          4.91         -0.57         6.22 o
  -2  -2  -4          4.91          5.65         3.96 o
  -2  -2  -4          4.91         11.30         6.78 o
  -2  -2  -4          4.91          3.96         3.39 o
   2  -2   4          4.91          7.35         5.09 o
   2  -2   4          4.91         -6.22         6.78 o
  -2  -2  -4          4.91          8.48         3.39 o
  -2  -2  -4          4.91          8.48         5.09 o
   2   2   4          4.91          2.26         5.65 o
  -2   2  -4          4.91          6.78         4.52 o
   2   2   4          4.91          0.57         4.52 o
  -2   2  -4          4.91          0.57         3.39 o
  -2   2  -4          4.91         13.56         9.61 o
   2   2   4          4.91         -1.13         3.96 o
   2   2   4          4.91          1.70         5.09 o
   2   2   4          4.91          1.13         4.52 o
  -2   2  -4          4.91          2.26         5.09 o
   2   2   4          4.91          0.57         2.26 o
  -2   2  -4          4.91         -2.26         6.78 o
  -2   2  -4          4.91          7.91        11.87 o
  -3  -2  -4        612.01        645.42        48.08 o
   3  -2   4        612.01        510.79        63.35 o
   3  -2   4        612.01        623.92        82.02 o
  -3  -2  -4        612.01        636.36        47.52 o
  -3  -2  -4        612.01        587.72        42.42 o
   3  -2   4        612.01        584.32        39.60 o
  -3  -2  -4        612.01        595.07        31.11 o
  -3  -2  -4        612.01        617.13        39.60 o
   3   2   4        612.01        507.39        49.21 o
   3   2   4        612.01        566.22        37.33 o
   3   2   4        612.01        539.07        46.38 o
  -3   2  -4        612.01        528.32        72.97 o
   3   2   4        612.01        568.49        44.12 o
   3   2   4        612.01        515.31        44.69 o
  -3   2  -4        612.01        565.66        66.75 o
  -4  -2  -4        222.54        302.41        42.96 o
  -4  -2  -4        222.54        231.75        41.83 o
  -4  -2  -4        222.54        266.23        15.83 o
   4  -2   4        222.54        263.41        49.74 o
   4  -2   4        222.54        106.83        37.31 o
  -4  -2  -4        222.54        282.06        25.44 o
   4  -2   4        222.54        321.06        35.61 o
  -4  -2  -4        222.54        247.58        37.31 o
  -4   2  -4        222.54        205.18        42.96 o
   4   2   4        222.54        249.27        27.70 o
   4   2   4        222.54        226.66        35.61 o
   4   2   4        222.54        222.71        36.74 o
   4   2   4        222.54        336.32        46.35 o
  -4   2  -4        222.54        214.23        53.13 o
  -5  -2  -4        771.43        927.52        70.13 o
   5  -2   4        771.43        633.43       101.24 o
  -5  -2  -4        771.43        826.85        39.59 o
   5  -2   4        771.43        876.62        62.21 o
   5  -2   4        771.43        849.48        61.65 o
   5  -2   4        771.43        924.70       109.15 o
  -5  -2  -4        771.43        862.48        78.61 o
  -5  -2  -4        771.43        820.63        81.44 o
  -5   2  -4        771.43        818.94        98.41 o
   5   2   4        771.43        735.23        76.35 o
  -5   2  -4        771.43        747.67       105.76 o
   5   2   4        771.43        740.89        73.52 o
   5   2   4        771.43        742.58        84.83 o
   5   2   4        771.43        917.34       101.80 o
  -6  -2  -4        582.21        569.92        28.27 o
  -6  -2  -4        582.21        522.99        80.29 o
   6  -2   4        582.21        395.21        78.59 o
  -6  -2  -4        582.21        455.71        61.63 o
   6  -2   4        582.21        481.15        58.80 o
   6  -2   4        582.21        783.07       122.12 o
  -6  -2  -4        582.21        583.49        82.55 o
   6  -2   4        582.21        606.10        65.59 o
   6   2   4        582.21        568.79        68.98 o
  -6   2  -4        582.21        560.87        88.20 o
  -6   2  -4        582.21        586.88       107.42 o
   6   2   4        582.21        542.21        86.51 o
   6   2   4        582.21        582.92        70.67 o
   6   2   4        582.21        452.88        71.24 o
  -7  -2  -4          3.43          7.91        30.51 o
   7  -2   4          3.43         -5.09        30.51 o
   7  -2   4          3.43          7.35        41.25 o
  -7  -2  -4          3.43          0.57         3.96 o
   7  -2   4          3.43         -2.26        16.95 o
   7  -2   4          3.43          3.96        15.26 o
  -7  -2  -4          3.43         -7.91        15.82 o
   7   2   4          3.43        -11.30        15.82 o
   7   2   4          3.43          8.48        26.56 o
   7   2   4          3.43         -3.39        16.95 o
  -7   2  -4          3.43         24.30        42.95 o
  -7   2  -4          3.43         41.82        40.69 o
   8  -2   4        151.79         49.73        29.39 o
  -8  -2  -4        151.79        132.81        14.69 o
   8  -2   4        151.79        259.40        53.12 o
   8  -2   4        151.79        117.55        59.34 o
  -8  -2  -4        151.79        179.15        48.60 o
  -8   2  -4        151.79        185.93        71.77 o
   8   2   4        151.79        127.16        42.95 o
   8   2   4        151.79         86.47        36.17 o
  -8   2  -4        151.79        194.41        48.04 o
  -8  -3   4          2.43         -1.13        23.17 o
  -8  -3   4          2.43          7.35        15.26 o
  -8   3   4          2.43         32.77        45.21 o
  -7  -3   4        167.41        205.72        27.13 o
  -7  -3   4        167.41        134.51        36.17 o
   7  -3  -4        167.41        250.36        43.52 o
  -7   3   4        167.41        217.02        65.56 o
  -6  -3   4        105.41         89.29        16.95 o
   6  -3  -4        105.41        123.20        27.69 o
   6  -3  -4        105.41         85.34        24.87 o
  -6  -3   4        105.41        113.59        30.52 o
  -6   3   4        105.41        114.16        45.21 o
  -6   3   4        105.41         79.68        45.21 o
  -6   3   4        105.41        137.89        20.91 o
  -5  -3   4        117.31        136.20        19.22 o
  -5  -3   4        117.31        120.94        27.69 o
  -5  -3   4        117.31        131.68        35.04 o
  -5  -3   4        117.31        135.07        30.52 o
   5  -3  -4        117.31        149.20        24.30 o
  -5  -3   4        117.31        174.07        35.60 o
   5  -3  -4        117.31        111.90        46.91 o
   5  -3  -4        117.31        122.64        23.74 o
  -5  -3   4        117.31        135.07        16.39 o
  -5   3   4        117.31        114.16        38.43 o
   5   3  -4        117.31        127.16        31.08 o
  -5   3   4        117.31        132.25        47.47 o
  -5   3   4        117.31        140.72        19.78 o
   5   3  -4        117.31         96.64        22.04 o
  -4  -3   4       2458.58       2278.14       151.35 o
  -4  -3   4       2458.58       2413.62       144.54 o
  -4  -3   4       2458.58       2455.56       124.14 o
  -4  -3   4       2458.58       2429.49       118.47 o
   4  -3  -4       2458.58       2415.32       121.87 o
   4  -3  -4       2458.58       2490.14       189.89 o
  -4  -3   4       2458.58       2685.14       138.31 o
  -4  -3   4       2458.58       2437.99       134.34 o
   4   3  -4       2458.58       2687.97       140.01 o
  -4   3   4       2458.58       2327.46       181.39 o
  -4   3   4       2458.58       2562.13       124.14 o
   4   3  -4       2458.58       2335.39       135.48 o
  -4   3   4       2458.58       2517.35       160.98 o
  -3  -3   4         88.24         99.47        11.87 o
  -3  -3   4         88.24         99.47        20.91 o
  -3  -3   4         88.24         93.25        14.69 o
  -3  -3   4         88.24         84.21        16.39 o
  -3  -3   4         88.24         84.21        13.56 o
  -3  -3   4         88.24         51.43        14.69 o
   3  -3  -4         88.24         84.77        14.69 o
  -3  -3   4         88.24         88.73        17.52 o
  -3   3   4         88.24         94.95        16.95 o
   3   3  -4         88.24         81.38        15.82 o
  -3   3   4         88.24         77.43        26.00 o
   3   3  -4         88.24         84.21        16.95 o
   3   3  -4         88.24         76.86        18.08 o
  -2  -3   4       3108.59       3076.90       154.61 o
  -2  -3   4       3108.59       3345.77       164.84 o
   2  -3  -4       3108.59       3232.65       146.65 o
   2  -3  -4       3108.59       3147.39       199.52 o
  -2  -3   4       3108.59       3378.74       164.28 o
  -2  -3   4       3108.59       3117.26       165.41 o
   2  -3  -4       3108.59       3647.04       209.18 o
  -2  -3   4       3108.59       3246.86       158.59 o
  -2  -3   4       3108.59       3333.83       148.36 o
  -2  -3   4       3108.59       3113.85       153.48 o
   2  -3  -4       3108.59       3054.17       147.79 o
  -2   3   4       3108.59       2535.76       169.96 o
  -2   3   4       3108.59       3280.40       159.73 o
   2   3  -4       3108.59       2923.43       150.07 o
  -2   3   4       3108.59       3452.07       205.20 o
  -2   3   4       3108.59       2972.31       196.68 o
   2   3  -4       3108.59       2987.09       168.82 o
   2   3  -4       3108.59       3167.28       144.38 o
   2   3  -4       3108.59       3196.84       162.00 o
  -2   3   4       3108.59       3428.76       159.16 o
  -1  -3   4       1940.72       1857.28       103.88 o
  -1  -3   4       1940.72       1884.52        96.50 o
  -1  -3   4       1940.72       1939.01        94.23 o
   1  -3  -4       1940.71       1882.82        91.96 o
  -1  -3   4       1940.72       1971.94       102.74 o
   1  -3  -4       1940.71       1843.65       110.69 o
  -1  -3   4       1940.72       1931.07       106.71 o
   1  -3  -4       1940.71       1915.74       100.47 o
   1  -3  -4       1940.71       1793.13        99.90 o
   1  -3  -4       1940.71       1721.61       120.90 o
  -1   3   4       1940.71       1832.30       124.31 o
   1   3  -4       1940.72       2018.48        97.06 o
  -1   3   4       1940.71       1793.70       108.98 o
  -1   3   4       1940.71       1988.40       102.17 o
   1   3  -4       1940.72       1856.14       102.74 o
   1   3  -4       1940.72       1975.91       103.31 o
   1   3  -4       1940.72       1889.06        99.90 o
   1   3  -4       1940.72       1916.31        99.90 o
   1   3  -4       1940.72       1864.65        90.82 o
  -1   3   4       1940.71       1837.98       120.90 o
  -1   3   4       1940.71       1833.43       102.17 o
   0  -3  -4        169.34        142.46        19.79 o
   0  -3   4        169.34        114.20        22.61 o
   0  -3   4        169.34        159.42        22.61 o
   0  -3  -4        169.34        136.24        21.48 o
   0  -3  -4        169.34        151.51        24.31 o
   0  -3   4        169.34        232.35        23.74 o
   0  -3   4        169.34        156.59        25.44 o
   0  -3   4        169.34        141.90        20.92 o
   0  -3  -4        169.34        139.07        22.61 o
   0  -3  -4        169.34        197.30        26.00 o
   0  -3   4        169.34        206.91        24.31 o
   0   3  -4        169.34        191.64        25.44 o
   0   3   4        169.34        182.60        22.61 o
   0   3   4        169.34        134.55        20.92 o
   0   3  -4        169.34        169.60        24.31 o
   0   3  -4        169.34        111.37        18.66 o
   0   3   4        169.34        175.82        27.70 o
   0   3  -4        169.34        155.46        22.05 o
   0   3   4        169.34        176.38        23.74 o
   0   3  -4        169.34        151.51        20.92 o
   0   3  -4        169.34        165.07        23.18 o
   0   3   4        169.34        139.07        20.92 o
   0   3   4        169.34        152.64        21.48 o
  -1  -3  -4        168.86        167.89        23.18 o
   1  -3   4        168.86        198.42        30.53 o
  -1  -3  -4        168.86        156.02        15.26 o
   1  -3   4        168.86         92.71        18.09 o
  -1  -3  -4        168.86        176.37        20.92 o
  -1  -3  -4        168.86        175.24        23.74 o
   1  -3   4        168.86        184.29        20.92 o
  -1  -3  -4        168.86        171.85        22.61 o
   1  -3   4        168.86        223.29        31.09 o
   1  -3   4        168.86        174.11        32.22 o
   1  -3   4        168.86        196.16        22.61 o
   1  -3   4        168.86        152.63        18.65 o
  -1   3  -4        168.86        166.20        31.09 o
  -1   3  -4        168.86        157.72        22.61 o
   1   3   4        168.86        159.98        18.09 o
   1   3   4        168.86        129.45        19.22 o
  -1   3  -4        168.86        162.81        27.70 o
  -1   3  -4        168.86        145.85        22.05 o
  -1   3  -4        168.86        124.37        23.74 o
   1   3   4        168.86        163.37        13.00 o
  -1   3  -4        168.86        141.89        20.35 o
   1   3   4        168.86        169.59        20.92 o
  -2  -3  -4          0.31         -1.70         2.26 o
  -2  -3  -4          0.31          0.57         4.52 o
   2  -3   4          0.31         -3.96         7.91 o
  -2  -3  -4          0.31         -2.26         3.39 o
   2  -3   4          0.31         -0.57         3.96 o
   2  -3   4          0.31         -1.70         4.52 o
   2  -3   4          0.31         -1.13         9.61 o
  -2  -3  -4          0.31         -1.13         5.09 o
  -2  -3  -4          0.31         -5.09         5.09 o
  -2   3  -4          0.31         -1.70        10.74 o
   2   3   4          0.31         -3.39         3.96 o
  -2   3  -4          0.31         -1.70        10.17 o
  -2   3  -4          0.31         -2.83         3.96 o
  -2   3  -4          0.31          5.09         5.09 o
   2   3   4          0.31          1.70         3.96 o
   2   3   4          0.31          5.09         6.78 o
  -2   3  -4          0.31          0.00         5.09 o
   2   3   4          0.31          2.83         7.35 o
   2   3   4          0.31         -2.26         3.39 o
  -3  -3  -4          0.07         -5.09         5.09 o
  -3  -3  -4          0.07          0.57         4.52 o
  -3  -3  -4          0.07         -0.57         3.96 o
  -3  -3  -4          0.07         -3.39         6.78 o
  -3  -3  -4          0.07         -3.39         5.09 o
   3  -3   4          0.07        -10.74        11.30 o
   3  -3   4          0.07          3.39        13.00 o
   3  -3   4          0.07         -3.39         3.39 o
   3   3   4          0.07          2.26         7.91 o
   3   3   4          0.07          1.70         3.96 o
  -3   3  -4          0.07          1.13        11.30 o
  -3   3  -4          0.07          2.26         3.96 o
   3   3   4          0.07          1.70         8.48 o
  -3   3  -4          0.07         -3.39         7.35 o
   3   3   4          0.07         -2.26         3.39 o
   3   3   4          0.07          4.52         7.91 o
  -4  -3  -4        721.46        706.99        64.48 o
  -4  -3  -4        721.46        821.81        59.95 o
   4  -3   4        721.45        792.40        92.19 o
   4  -3   4        721.45        759.59       101.81 o
  -4  -3  -4        721.46        872.71        65.04 o
  -4  -3  -4        721.46        798.62        45.81 o
   4  -3   4        721.45        773.73        53.73 o
  -4  -3  -4        721.46        791.83        55.99 o
   4   3   4        721.46        753.94        59.95 o
   4   3   4        721.46        806.54        52.60 o
   4   3   4        721.46        673.62        63.91 o
   4   3   4        721.46        901.56        68.44 o
  -4   3  -4        721.45        709.25        97.28 o
   4   3   4        721.46        808.80        64.48 o
  -4   3  -4        721.45        798.62        48.08 o
  -4   3  -4        721.45        861.96        95.59 o
  -5  -3  -4       1266.48       1264.66        91.67 o
  -5  -3  -4       1266.48       1285.60        66.77 o
  -5  -3  -4       1266.48       1401.03        96.76 o
   5  -3   4       1266.48       1139.61       144.86 o
   5  -3   4       1266.48       1152.62       129.58 o
   5  -3   4       1266.48       1343.88        83.18 o
  -5  -3  -4       1266.48       1171.30        99.59 o
  -5   3  -4       1266.48       1204.68       110.91 o
   5   3   4       1266.48       1310.49        93.36 o
  -5   3  -4       1266.48       1383.49        71.30 o
   5   3   4       1266.48       1139.04        85.44 o
   5   3   4       1266.48       1179.22       101.29 o
  -5   3  -4       1266.48       1178.65       145.42 o
   5   3   4       1266.48       1345.58        80.92 o
   5   3   4       1266.48       1260.13        99.02 o
   6  -3   4        120.69         89.29        25.43 o
   6  -3   4        120.69        168.41        32.78 o
  -6  -3  -4        120.69        103.99        30.52 o
   6  -3   4        120.69        126.59        45.78 o
   6  -3   4        120.69         87.03        48.60 o
  -6  -3  -4        120.69        116.98        15.82 o
   6   3   4        120.69        133.37        35.04 o
  -6   3  -4        120.69        124.90        46.34 o
   6   3   4        120.69        121.51        38.99 o
   6   3   4        120.69        146.37        37.30 o
  -6   3  -4        120.69         92.68        46.91 o
   7  -3   4        196.39        200.64        42.39 o
  -7  -3  -4        196.39        224.94        24.30 o
  -7  -3  -4        196.39        239.63        50.30 o
   7  -3   4        196.39        266.76        72.91 o
  -7  -3  -4        196.39        252.07        60.47 o
   7  -3   4        196.39        263.93        47.47 o
   7   3   4        196.39        281.45        55.95 o
  -7   3  -4        196.39        183.12        59.91 o
   7   3   4        196.39        153.16        48.60 o
   8  -3   4         13.59         13.56        22.60 o
   8  -3   4         13.59         10.17        23.73 o
  -8  -3  -4         13.59         10.17        10.17 o
  -8  -3  -4         13.59          0.00        24.86 o
   8   3   4         13.59         36.73        31.64 o
  -8  -4   4          3.35          2.26        28.25 o
  -7  -4   4         45.11         46.90        23.17 o
   7  -4  -4         45.11         77.98        25.43 o
  -7  -4   4         45.11         49.73        27.12 o
  -7   4   4         45.11         92.11        58.21 o
   6  -4  -4        107.12        201.19        33.91 o
  -6  -4   4        107.12        116.42        25.43 o
   6  -4  -4        107.12         74.60        23.17 o
  -6  -4   4        107.12        177.45        39.56 o
  -6   4   4        107.12        148.63        60.47 o
   6   4  -4        107.12         88.73        23.17 o
  -6   4   4        107.12         76.86        41.25 o
  -5  -4   4        575.61        642.87        64.46 o
  -5  -4   4        575.61        579.55        48.06 o
   5  -4  -4        575.61        587.46        45.80 o
  -5  -4   4        575.61        558.06        66.72 o
   5  -4  -4        575.61        313.80        76.33 o
  -5  -4   4        575.61        617.43        49.19 o
  -5   4   4        575.61        468.73        81.98 o
   5   4  -4        575.61        567.11        58.80 o
  -5   4   4        575.61        610.08       100.64 o
  -4  -4   4          3.37          9.61         6.22 o
  -4  -4   4          3.37         57.07        15.26 o
   4  -4  -4          3.37          1.13        19.78 o
  -4  -4   4          3.37         14.69        11.87 o
  -4  -4   4          3.37         10.74         6.22 o
  -4  -4   4          3.37         16.95        10.17 o
   4  -4  -4          3.37         12.43         8.48 o
  -4  -4   4          3.37         36.73        16.95 o
  -4   4   4          3.37         -1.70        19.21 o
  -4   4   4          3.37         51.42        23.73 o
   4   4  -4          3.37         23.73        11.87 o
   4   4  -4          3.37         14.13        10.17 o
  -4   4   4          3.37         21.47        12.43 o
  -3  -4   4        239.30        240.80        18.65 o
  -3  -4   4        239.30        267.37        36.18 o
  -3  -4   4        239.30        261.15        18.65 o
   3  -4  -4        239.30        230.06        51.44 o
  -3  -4   4        239.30        268.50        33.35 o
   3  -4  -4        239.30        300.72        31.09 o
  -3  -4   4        239.30        177.49        29.39 o
  -3  -4   4        239.30        279.81        29.39 o
  -3  -4   4        239.30        256.07        39.00 o
  -3   4   4        239.30        266.81        48.05 o
  -3   4   4        239.30        262.28        35.05 o
   3   4  -4        239.30        270.20        23.74 o
  -3   4   4        239.30        275.85        55.96 o
  -3   4   4        239.30        246.46        29.96 o
   3   4  -4        239.30        222.72        26.00 o
   3   4  -4        239.30        242.50        31.09 o
  -2  -4   4        470.54        545.16        46.37 o
   2  -4  -4        470.54        555.34        35.06 o
   2  -4  -4        470.54        423.57        66.73 o
  -2  -4   4        470.54        482.95        33.37 o
   2  -4  -4        470.54        637.90        80.87 o
  -2  -4   4        470.54        536.11        42.98 o
  -2  -4   4        470.54        567.78        33.93 o
  -2  -4   4        470.54        516.32        45.24 o
   2  -4  -4        470.54        498.22        35.63 o
  -2  -4   4        470.54        657.13        53.16 o
   2  -4  -4        470.54        588.70        40.15 o
   2   4  -4        470.54        545.72        35.63 o
  -2   4   4        470.54        657.69        80.30 o
  -2   4   4        470.54        586.44        53.16 o
  -2   4   4        470.54        626.59        46.37 o
  -2   4   4        470.54        543.46        45.24 o
  -2   4   4        470.54        521.97        76.34 o
   2   4  -4        470.54        545.72        35.06 o
   2   4  -4        470.54        530.45        41.85 o
   2   4  -4        470.54        486.34        40.72 o
  -2   4   4        470.54        528.76        61.08 o
   2   4  -4        470.54        537.80        30.54 o
   2   4  -4        470.54        551.94        34.50 o
   1  -4  -4          2.56         16.39         9.04 o
  -1  -4   4          2.56         -3.39         4.52 o
   1  -4  -4          2.56          1.13         4.52 o
  -1  -4   4          2.56          3.39         6.78 o
   1  -4  -4          2.56          6.22         7.35 o
  -1  -4   4          2.56         -4.52         5.65 o
  -1  -4   4          2.56          6.22         6.78 o
  -1  -4   4          2.56          5.09        10.17 o
  -1  -4   4          2.56          5.09         6.22 o
   1  -4  -4          2.56          1.13        10.17 o
   1   4  -4          2.56         10.74         6.78 o
  -1   4   4          2.56          0.00         8.48 o
  -1   4   4          2.56          0.57         6.22 o
   1   4  -4          2.56          0.57         8.48 o
  -1   4   4          2.56         13.00        10.74 o
  -1   4   4          2.56          5.09         6.78 o
   1   4  -4          2.56         -3.39         3.96 o
   1   4  -4          2.56         -0.57         5.65 o
  -1   4   4          2.56          8.48        14.69 o
   1   4  -4          2.56         -2.83         3.96 o
   1   4  -4          2.56          2.26         3.96 o
  -1   4   4          2.56          4.52         7.35 o
   0  -4   4         71.44        103.99        19.22 o
   0  -4   4         71.44        137.90        26.56 o
   0  -4   4         71.44         85.34        19.78 o
   0  -4  -4         71.44        135.07        25.43 o
   0  -4  -4         71.44         61.60        16.39 o
   0  -4   4         71.44        105.12        20.35 o
   0  -4  -4         71.44         75.17        18.09 o
   0  -4  -4         71.44         87.60        17.52 o
   0  -4   4         71.44         94.95        19.22 o
   0  -4  -4         71.44        107.38        22.61 o
   0   4   4         71.44         80.25        17.52 o
   0   4   4         71.44         97.21        23.74 o
   0   4  -4         71.44        106.25        20.91 o
   0   4  -4         71.44        136.77        22.04 o
   0   4  -4         71.44        108.51        21.48 o
   0   4  -4         71.44        157.11        26.00 o
   0   4   4         71.44        102.86        21.48 o
   0   4   4         71.44         90.43        18.09 o
   0   4  -4         71.44         72.34        19.22 o
   0   4   4         71.44         48.04        13.00 o
   0   4  -4         71.44        108.51        20.35 o
   1  -4   4       1098.22        956.94        86.07 o
  -1  -4  -4       1098.22       1135.30        73.04 o
  -1  -4  -4       1098.22       1082.08        73.04 o
   1  -4   4       1098.22       1207.21        78.71 o
   1  -4   4       1098.22       1112.65        65.12 o
  -1  -4  -4       1098.22       1172.11        70.78 o
   1  -4   4       1098.22       1169.84        79.84 o
  -1  -4  -4       1098.22       1103.03        70.78 o
   1  -4   4       1098.22       1203.82        68.51 o
  -1  -4  -4       1098.22       1060.56        69.08 o
   1  -4   4       1098.22       1164.75        69.65 o
  -1   4  -4       1098.22       1125.11        73.04 o
  -1   4  -4       1098.22       1195.89        82.10 o
   1   4   4       1098.22       1079.24        71.35 o
   1   4   4       1098.22       1215.71        65.68 o
   1   4   4       1098.22       1082.08        71.91 o
  -1   4  -4       1098.22       1122.28        87.77 o
   1   4   4       1098.22       1216.27        67.38 o
  -1   4  -4       1098.22       1153.42        75.31 o
  -1   4  -4       1098.22       1213.44        73.61 o
  -2  -4  -4         39.87         31.65        13.56 o
  -2  -4  -4         39.87         63.29        16.95 o
   2  -4   4         39.87         40.12        11.30 o
  -2  -4  -4         39.87         33.34        10.74 o
   2  -4   4         39.87         10.74         7.35 o
  -2  -4  -4         39.87         35.60         6.78 o
   2  -4   4         39.87         26.56         8.48 o
   2  -4   4         39.87         33.34        17.52 o
  -2  -4  -4         39.87         20.34        10.74 o
   2  -4   4         39.87         35.04        19.21 o
  -2   4  -4         39.87         55.38        16.39 o
   2   4   4         39.87         49.73        13.56 o
  -2   4  -4         39.87         31.65        15.82 o
   2   4   4         39.87         16.39        11.87 o
  -2   4  -4         39.87         18.65        10.17 o
   2   4   4         39.87         31.08         6.78 o
  -2   4  -4         39.87         37.30        20.91 o
  -2   4  -4         39.87         55.38        15.26 o
   3  -4   4        318.72        286.62        57.66 o
  -3  -4  -4        318.72        309.80        20.35 o
   3  -4   4        318.72        468.09        67.27 o
  -3  -4  -4        318.72        330.15        27.14 o
  -3  -4  -4        318.72        238.00        32.79 o
  -3  -4  -4        318.72        305.84        42.96 o
  -3  -4  -4        318.72        275.88        32.79 o
   3  -4   4        318.72        293.41        34.49 o
  -3   4  -4        318.72        251.57        29.40 o
  -3   4  -4        318.72        292.27        51.44 o
  -3   4  -4        318.72        310.37        43.53 o
   3   4   4        318.72        309.23        28.27 o
   3   4   4        318.72        367.46        36.75 o
  -3   4  -4        318.72        219.35        52.01 o
   3   4   4        318.72        317.15        27.70 o
   3   4   4        318.72        264.01        33.35 o
  -3   4  -4        318.72        312.63        35.62 o
  -4  -4  -4       1211.92       1289.09        89.98 o
  -4  -4  -4       1211.92       1375.67        77.53 o
  -4  -4  -4       1211.92       1293.05        76.96 o
   4  -4   4       1211.92       1356.99        79.79 o
  -4  -4  -4       1211.92       1233.63        85.45 o
  -4   4  -4       1211.92       1302.10        77.53 o
   4   4   4       1211.92       1234.76        87.15 o
   4   4   4       1211.92       1272.11        88.84 o
   4   4   4       1211.92       1285.69        86.58 o
  -4   4  -4       1211.92       1383.02        97.90 o
   4   4   4       1211.92       1347.94        79.22 o
  -5  -4  -4        195.61        198.38        40.69 o
  -5  -4  -4        195.61        226.64        28.82 o
   5  -4   4        195.61        251.51        37.30 o
   5  -4   4        195.61        216.47        57.08 o
   5  -4   4        195.61        310.86        76.30 o
  -5   4  -4        195.61         75.74        28.82 o
   5   4   4        195.61        276.94        48.61 o
  -5   4  -4        195.61        273.55        63.87 o
[truncated: 1,733,364 more chars]
